# Supplementary material for: Cell-type-specific chromatin occupancy by the pioneer factor Zelda drives key developmental transitions in Drosophila
Source: Nat Commun. 2021 Dec 9;12:7153. doi: 10.1038/s41467-021-27506-y (PMC8660810; doi:10.1038/s41467-021-27506-y)
Supplement: Supplementary file 4 — Supplementary Data 1 [file 41467_2021_27506_MOESM4_ESM.xlsx]

## Sheet: Zld_NB_all
chr	start	end	annotation	geneStart	geneEnd	geneLength	geneId	transcriptId	distanceToTSS
chr2L	5757	5957	Distal Intergenic	7529	9484	1956	FBgn0031208	FBtr0300689	-1572
chr2L	35585	35785	Exon (FBtr0309225/FBgn0051973, exon 5 of 11)	21823	25155	3333	FBgn0031209	FBtr0113008	-10430
chr2L	66780	66980	Promoter	67043	71081	4039	FBgn0067779	FBtr0306536	-63
chr2L	67249	67449	5' UTR	67043	71390	4348	FBgn0067779	FBtr0306537	206
chr2L	72222	72422	Promoter	72387	76211	3825	FBgn0031213	FBtr0078101	0
chr2L	73201	73401	Promoter	73485	76211	2727	FBgn0031213	FBtr0302164	-84
chr2L	87361	87561	Promoter	82421	87387	4967	FBgn0002931	FBtr0290323	0
chr2L	87625	87825	Promoter	82984	87387	4404	FBgn0002931	FBtr0330637	-238
chr2L	88623	88823	Distal Intergenic	82984	87387	4404	FBgn0002931	FBtr0330637	-1236
chr2L	107790	107990	Promoter	107937	114210	6274	FBgn0005278	FBtr0089432	0
chr2L	108951	109151	Promoter	109594	114210	4617	FBgn0005278	FBtr0089436	-443
chr2L	109118	109318	Promoter	109594	114210	4617	FBgn0005278	FBtr0089436	-276
chr2L	129039	129239	Promoter	122624	129245	6622	FBgn0025683	FBtr0078154	6
chr2L	129164	129364	Promoter	122624	129245	6622	FBgn0025683	FBtr0078154	0
chr2L	131971	132171	Promoter	132077	133995	1919	FBgn0001142	FBtr0300568	0
chr2L	140798	140998	Promoter	138384	140992	2609	FBgn0051975	FBtr0302196	0
chr2L	155558	155758	5' UTR	155335	156030	696	FBgn0031228	FBtr0330640	223
chr2L	160797	160997	5' UTR	159032	203397	44366	FBgn0016977	FBtr0078121	1765
chr2L	161520	161720	5' UTR	159032	203397	44366	FBgn0016977	FBtr0078121	2488
chr2L	161875	162075	5' UTR	159032	203397	44366	FBgn0016977	FBtr0078121	2843
chr2L	165654	165854	Intron (FBtr0078122/FBgn0016977, intron 2 of 11)	159032	203397	44366	FBgn0016977	FBtr0078121	6622
chr2L	166099	166299	Intron (FBtr0078122/FBgn0016977, intron 2 of 11)	159032	203397	44366	FBgn0016977	FBtr0078121	7067
chr2L	166533	166733	Intron (FBtr0078122/FBgn0016977, intron 2 of 11)	159032	203397	44366	FBgn0016977	FBtr0078121	7501
chr2L	168595	168795	Intron (FBtr0078122/FBgn0016977, intron 2 of 11)	159032	203397	44366	FBgn0016977	FBtr0078121	9563
chr2L	171695	171895	Intron (FBtr0078122/FBgn0016977, intron 2 of 11)	182820	201588	18769	FBgn0016977	FBtr0332337	-10925
chr2L	171776	171976	Intron (FBtr0078122/FBgn0016977, intron 2 of 11)	182820	201588	18769	FBgn0016977	FBtr0332337	-10844
chr2L	181497	181697	Intron (FBtr0078122/FBgn0016977, intron 2 of 11)	182820	201588	18769	FBgn0016977	FBtr0332337	-1123
chr2L	182686	182886	Promoter	182820	201588	18769	FBgn0016977	FBtr0332337	0
chr2L	182987	183187	5' UTR	182820	203250	20431	FBgn0016977	FBtr0330653	167
chr2L	207273	207473	Promoter	204743	207297	2555	FBgn0031232	FBtr0078146	0
chr2L	219539	219739	Promoter	219651	220050	400	FBgn0265151	FBtr0336984	0
chr2L	219684	219884	Promoter	219651	220050	400	FBgn0265151	FBtr0336984	33
chr2L	220471	220671	Intron (FBtr0078145/FBgn0266557, intron 1 of 6)	219651	220050	400	FBgn0265151	FBtr0336984	820
chr2L	221956	222156	Promoter	210735	221962	11228	FBgn0266557	FBtr0078145	0
chr2L	222202	222402	Promoter	210735	221962	11228	FBgn0266557	FBtr0078145	-240
chr2L	222463	222663	Intron (FBtr0078144/FBgn0266557, intron 12 of 17)	210735	221962	11228	FBgn0266557	FBtr0078145	-501
chr2L	222930	223130	Promoter	223519	224708	1190	FBgn0265153	FBtr0336985	-389
chr2L	224439	224639	Exon (FBtr0336985/FBgn0265153, exon 1 of 1)	223519	224708	1190	FBgn0265153	FBtr0336985	920
chr2L	225026	225226	Intron (FBtr0078144/FBgn0266557, intron 12 of 17)	223519	224708	1190	FBgn0265153	FBtr0336985	1507
chr2L	225300	225500	Intron (FBtr0078144/FBgn0266557, intron 12 of 17)	223519	224708	1190	FBgn0265153	FBtr0336985	1781
chr2L	246785	246985	Intron (FBtr0078144/FBgn0266557, intron 1 of 17)	248909	249812	904	FBgn0265149	FBtr0336987	-1924
chr2L	247537	247737	Intron (FBtr0078144/FBgn0266557, intron 1 of 17)	248909	249812	904	FBgn0265149	FBtr0336987	-1172
chr2L	248193	248393	Intron (FBtr0078144/FBgn0266557, intron 1 of 17)	248909	249812	904	FBgn0265149	FBtr0336987	-516
chr2L	249169	249369	Exon (FBtr0336987/FBgn0265149, exon 1 of 1)	248909	249812	904	FBgn0265149	FBtr0336987	260
chr2L	249877	250077	Intron (FBtr0078144/FBgn0266557, intron 1 of 17)	210735	250823	40089	FBgn0266557	FBtr0078144	746
chr2L	250435	250635	Intron (FBtr0078144/FBgn0266557, intron 1 of 17)	210735	250823	40089	FBgn0266557	FBtr0078144	188
chr2L	250757	250957	Promoter	210735	250823	40089	FBgn0266557	FBtr0078144	0
chr2L	267305	267505	Promoter	259949	267505	7557	FBgn0031239	FBtr0308252	0
chr2L	267784	267984	Promoter	263466	267505	4040	FBgn0031239	FBtr0078142	-279
chr2L	283151	283351	Promoter	281670	283195	1526	FBgn0031244	FBtr0343780	0
chr2L	285657	285857	Promoter	283385	285726	2342	FBgn0031245	FBtr0078136	0
chr2L	286500	286700	Promoter	283662	286531	2870	FBgn0031245	FBtr0078135	0
chr2L	295028	295228	Promoter	295122	297449	2328	FBgn0024352	FBtr0078131	0
chr2L	297777	297977	Promoter	297880	303934	6055	FBgn0020622	FBtr0331205	0
chr2L	298368	298568	5' UTR	297880	305233	7354	FBgn0020622	FBtr0331208	488
chr2L	305609	305809	Promoter	305935	346255	40321	FBgn0004611	FBtr0078047	-126
chr2L	305861	306061	Promoter	305935	346255	40321	FBgn0004611	FBtr0078047	0
chr2L	368699	368899	Distal Intergenic	378112	387439	9328	FBgn0000061	FBtr0078053	-9213
chr2L	377838	378038	Promoter	378112	387439	9328	FBgn0000061	FBtr0078053	-74
chr2L	395488	395688	Promoter	396120	396571	452	FBgn0263871	FBtr0329831	-432
chr2L	403685	403885	Promoter	404285	407969	3685	FBgn0003278	FBtr0078054	-400
chr2L	414219	414419	Intron (FBtr0089488/FBgn0264855, intron 1 of 8)	408030	414777	6748	FBgn0264855	FBtr0089488	358
chr2L	414650	414850	Promoter	408030	414777	6748	FBgn0264855	FBtr0089488	0
chr2L	421428	421628	Promoter	420895	421450	556	FBgn0031253	FBtr0078089	0
chr2L	427249	427449	Distal Intergenic	431227	448701	17475	FBgn0004583	FBtr0078059	-3778
chr2L	427601	427801	Distal Intergenic	431227	448701	17475	FBgn0004583	FBtr0078059	-3426
chr2L	429422	429622	Distal Intergenic	431227	448701	17475	FBgn0004583	FBtr0078059	-1605
chr2L	429985	430185	Distal Intergenic	431227	448701	17475	FBgn0004583	FBtr0078059	-1042
chr2L	430366	430566	Distal Intergenic	431227	448701	17475	FBgn0004583	FBtr0078059	-661
chr2L	430954	431154	Promoter	431227	448701	17475	FBgn0004583	FBtr0078059	-73
chr2L	431697	431897	5' UTR	431227	448701	17475	FBgn0004583	FBtr0329832	470
chr2L	439019	439219	Promoter	439539	440104	566	FBgn0263870	FBtr0329833	-320
chr2L	439633	439833	Promoter	439539	440104	566	FBgn0263870	FBtr0329833	94
chr2L	440709	440909	Intron (FBtr0078059/FBgn0004583, intron 3 of 5)	439539	440104	566	FBgn0263870	FBtr0329833	1170
chr2L	441313	441513	Intron (FBtr0078059/FBgn0004583, intron 3 of 5)	439539	440104	566	FBgn0263870	FBtr0329833	1774
chr2L	441849	442049	Intron (FBtr0078059/FBgn0004583, intron 3 of 5)	439539	440104	566	FBgn0263870	FBtr0329833	2310
chr2L	442371	442571	Intron (FBtr0078059/FBgn0004583, intron 3 of 5)	439539	440104	566	FBgn0263870	FBtr0329833	2832
chr2L	452978	453178	Promoter	448254	453024	4771	FBgn0015924	FBtr0078087	0
chr2L	470954	471154	Intron (FBtr0310035/FBgn0031258, intron 1 of 1)	458876	471555	12680	FBgn0031258	FBtr0310035	401
chr2L	472184	472384	Promoter	458876	472200	13325	FBgn0031258	FBtr0310034	0
chr2L	478774	478974	5' UTR	476446	479688	3243	FBgn0043364	FBtr0078083	714
chr2L	479073	479273	5' UTR	476446	479688	3243	FBgn0043364	FBtr0078083	415
chr2L	479725	479925	Promoter	476446	479688	3243	FBgn0043364	FBtr0310030	-37
chr2L	480162	480362	Promoter	476446	479688	3243	FBgn0043364	FBtr0310030	-474
chr2L	480790	480990	Intron (FBtr0333012/FBgn0003963, intron 1 of 7)	476446	479688	3243	FBgn0043364	FBtr0310030	-1102
chr2L	481253	481453	Intron (FBtr0333012/FBgn0003963, intron 1 of 7)	476446	479688	3243	FBgn0043364	FBtr0310030	-1565
chr2L	490184	490384	Promoter	490835	540532	49698	FBgn0003963	FBtr0310027	-451
chr2L	490595	490795	Promoter	490835	540532	49698	FBgn0003963	FBtr0310027	-40
chr2L	499840	500040	Intron (FBtr0333012/FBgn0003963, intron 1 of 7)	500873	502236	1364	FBgn0267992	FBtr0347591	2196
chr2L	507242	507442	Intron (FBtr0333012/FBgn0003963, intron 1 of 7)	500873	502236	1364	FBgn0267992	FBtr0347591	-5006
chr2L	510529	510729	Intron (FBtr0333012/FBgn0003963, intron 1 of 7)	500873	502236	1364	FBgn0267992	FBtr0347591	-8293
chr2L	510731	510931	Intron (FBtr0333012/FBgn0003963, intron 1 of 7)	500873	502236	1364	FBgn0267992	FBtr0347591	-8495
chr2L	512730	512930	Intron (FBtr0333012/FBgn0003963, intron 1 of 7)	500873	502236	1364	FBgn0267992	FBtr0347591	-10494
chr2L	514581	514781	Intron (FBtr0333012/FBgn0003963, intron 1 of 7)	523466	540560	17095	FBgn0003963	FBtr0078063	-8685
chr2L	521103	521303	Intron (FBtr0333012/FBgn0003963, intron 1 of 7)	523466	540560	17095	FBgn0003963	FBtr0078063	-2163
chr2L	522279	522479	Intron (FBtr0333012/FBgn0003963, intron 1 of 7)	523466	540560	17095	FBgn0003963	FBtr0078063	-987
chr2L	523106	523306	Promoter	523466	540560	17095	FBgn0003963	FBtr0078063	-160
chr2L	523578	523778	Promoter	523736	540560	16825	FBgn0003963	FBtr0329895	0
chr2L	525839	526039	Intron (FBtr0333012/FBgn0003963, intron 2 of 7)	523736	540560	16825	FBgn0003963	FBtr0329895	2103
chr2L	530093	530293	Intron (FBtr0333012/FBgn0003963, intron 2 of 7)	523736	540560	16825	FBgn0003963	FBtr0329895	6357
chr2L	530524	530724	Intron (FBtr0333012/FBgn0003963, intron 2 of 7)	523736	540560	16825	FBgn0003963	FBtr0329895	6788
chr2L	540563	540763	3' UTR	540599	542580	1982	FBgn0010602	FBtr0310028	1817
chr2L	540993	541193	3' UTR	540599	542580	1982	FBgn0010602	FBtr0310028	1387
chr2L	544563	544763	Promoter	542786	544653	1868	FBgn0031260	FBtr0078080	0
chr2L	548074	548274	Exon (FBtr0344014/FBgn0005660, exon 2 of 4)	547016	549502	2487	FBgn0005660	FBtr0112854	1228
chr2L	548249	548449	Intron (FBtr0344014/FBgn0005660, intron 1 of 3)	547016	549502	2487	FBgn0005660	FBtr0112854	1053
chr2L	552512	552712	Promoter	547016	552454	5439	FBgn0005660	FBtr0078079	-58
chr2L	559511	559711	Promoter	559612	560523	912	FBgn0031263	FBtr0078066	0
chr2L	576867	577067	Promoter	575711	576896	1186	FBgn0013323	FBtr0346650	0
chr2L	585288	585488	Intron (FBtr0347398/FBgn0010323, intron 1 of 1)	583540	588047	4508	FBgn0010323	FBtr0347398	2559
chr2L	594846	595046	Promoter	583544	594685	11142	FBgn0010323	FBtr0343221	-161
chr2L	595154	595354	Promoter	583544	594685	11142	FBgn0010323	FBtr0343221	-469
chr2L	597878	598078	Distal Intergenic	583544	594685	11142	FBgn0010323	FBtr0343221	-3193
chr2L	604860	605060	Downstream (1-2kb)	605914	606412	499	FBgn0263657	FBtr0343219	-854
chr2L	623300	623500	Exon (FBtr0343248/FBgn0266032, exon 1 of 1)	623107	623665	559	FBgn0266032	FBtr0343248	193
chr2L	634945	635145	Distal Intergenic	628729	629052	324	FBgn0266909	FBtr0345777	6216
chr2L	650530	650730	Intron (FBtr0078045/FBgn0284247, intron 6 of 11)	628729	629052	324	FBgn0266909	FBtr0345777	21801
chr2L	650755	650955	Intron (FBtr0078045/FBgn0284247, intron 6 of 11)	628729	629052	324	FBgn0266909	FBtr0345777	22026
chr2L	669799	669999	Intron (FBtr0078045/FBgn0284247, intron 2 of 11)	710568	715307	4740	FBgn0266323	FBtr0344054	-40569
chr2L	671534	671734	Intron (FBtr0078045/FBgn0284247, intron 2 of 11)	710568	715307	4740	FBgn0266323	FBtr0344054	-38834
chr2L	702204	702404	Intron (FBtr0078045/FBgn0284247, intron 2 of 11)	710568	715307	4740	FBgn0266323	FBtr0344054	-8164
chr2L	708263	708463	Intron (FBtr0078045/FBgn0284247, intron 1 of 11)	710568	715307	4740	FBgn0266323	FBtr0344054	-2105
chr2L	715631	715831	Distal Intergenic	640306	714983	74678	FBgn0284247	FBtr0343249	-648
chr2L	740128	740328	Intron (FBtr0301316/FBgn0026438, intron 2 of 5)	737212	741791	4580	FBgn0026438	FBtr0301316	1463
chr2L	821303	821503	Promoter	821422	824337	2916	FBgn0031285	FBtr0078012	0
chr2L	825818	826018	Promoter	825969	832331	6363	FBgn0010583	FBtr0332973	0
chr2L	826581	826781	Intron (FBtr0332973/FBgn0010583, intron 1 of 5)	825969	833241	7273	FBgn0010583	FBtr0078015	612
chr2L	827012	827212	Intron (FBtr0332973/FBgn0010583, intron 1 of 5)	825969	833241	7273	FBgn0010583	FBtr0078015	1043
chr2L	840784	840984	Intron (FBtr0302121/FBgn0020304, intron 1 of 5)	833584	842943	9360	FBgn0020304	FBtr0302121	1959
chr2L	847956	848156	Intron (FBtr0302120/FBgn0020304, intron 1 of 5)	850702	851163	462	FBgn0264869	FBtr0334793	-2546
chr2L	848231	848431	Intron (FBtr0302120/FBgn0020304, intron 1 of 5)	850702	851163	462	FBgn0264869	FBtr0334793	-2271
chr2L	850067	850267	Promoter	850702	851163	462	FBgn0264869	FBtr0334793	-435
chr2L	850900	851100	Promoter	833584	851071	17488	FBgn0020304	FBtr0302120	0
chr2L	852674	852874	Promoter	852768	854539	1772	FBgn0020545	FBtr0078016	0
chr2L	855356	855556	Promoter	855471	856236	766	FBgn0031288	FBtr0334795	0
chr2L	865737	865937	Promoter	861849	865861	4013	FBgn0029095	FBtr0078033	0
chr2L	867034	867234	Intron (FBtr0078032/FBgn0029095, intron 1 of 5)	861849	868013	6165	FBgn0029095	FBtr0078032	779
chr2L	867565	867765	Intron (FBtr0078032/FBgn0029095, intron 1 of 5)	861849	868013	6165	FBgn0029095	FBtr0078032	248
chr2L	867953	868153	Promoter	861849	868013	6165	FBgn0029095	FBtr0078032	0
chr2L	870998	871198	Promoter	871095	874149	3055	FBgn0053526	FBtr0091486	0
chr2L	871371	871571	5' UTR	871095	874149	3055	FBgn0053526	FBtr0091486	276
chr2L	918887	919087	Distal Intergenic	922793	958098	35306	FBgn0028481	FBtr0077949	-3706
chr2L	976146	976346	Distal Intergenic	987807	991300	3494	FBgn0266036	FBtr0343253	14954
chr2L	991450	991650	Promoter	987807	991300	3494	FBgn0266036	FBtr0445830	-150
chr2L	991621	991821	Promoter	987807	991300	3494	FBgn0266036	FBtr0445830	-321
chr2L	1006579	1006779	Downstream (1-2kb)	987807	991300	3494	FBgn0266036	FBtr0445830	-15279
chr2L	1007317	1007517	Downstream (<1kb)	987807	991300	3494	FBgn0266036	FBtr0445830	-16017
chr2L	1007847	1008047	Downstream (<1kb)	987807	991300	3494	FBgn0266036	FBtr0445830	-16547
chr2L	1054951	1055151	Intron (FBtr0077993/FBgn0003310, intron 2 of 4)	1008378	1048053	39676	FBgn0031294	FBtr0301417	-6898
chr2L	1055209	1055409	Intron (FBtr0077993/FBgn0003310, intron 2 of 4)	1008378	1048053	39676	FBgn0031294	FBtr0301417	-7156
chr2L	1062564	1062764	Intron (FBtr0077993/FBgn0003310, intron 1 of 4)	1008378	1048053	39676	FBgn0031294	FBtr0301417	-14511
chr2L	1063143	1063343	Intron (FBtr0077993/FBgn0003310, intron 1 of 4)	1051792	1077811	26020	FBgn0003310	FBtr0077994	14468
chr2L	1077049	1077249	5' UTR	1051792	1077811	26020	FBgn0003310	FBtr0077994	562
chr2L	1077393	1077593	5' UTR	1051792	1077811	26020	FBgn0003310	FBtr0077994	218
chr2L	1077763	1077963	Promoter	1049674	1077815	28142	FBgn0003310	FBtr0077993	0
chr2L	1080858	1081058	Promoter	1080911	1083378	2468	FBgn0031298	FBtr0077953	0
chr2L	1108284	1108484	Promoter	1103254	1108373	5120	FBgn0261938	FBtr0332273	0
chr2L	1142763	1142963	Promoter	1142869	1143216	348	FBgn0267281	FBtr0346497	0
chr2L	1142991	1143191	Promoter	1143201	1147395	4195	FBgn0031307	FBtr0077958	-10
chr2L	1157510	1157710	Intron (FBtr0100022/FBgn0261458, intron 1 of 4)	1151678	1158262	6585	FBgn0261458	FBtr0100022	552
chr2L	1157839	1158039	Intron (FBtr0100022/FBgn0261458, intron 1 of 4)	1151678	1158262	6585	FBgn0261458	FBtr0100022	223
chr2L	1158723	1158923	Promoter	1158661	1160220	1560	FBgn0031312	FBtr0331287	62
chr2L	1172631	1172831	Promoter	1170753	1172805	2053	FBgn0031317	FBtr0077979	0
chr2L	1271389	1271589	Intron (FBtr0077921/FBgn0041097, intron 1 of 11)	1256417	1296596	40180	FBgn0041097	FBtr0335384	14972
chr2L	1362343	1362543	Distal Intergenic	1359837	1361821	1985	FBgn0053126	FBtr0343844	-522
chr2L	1386224	1386424	Intron (FBtr0077941/FBgn0002543, intron 12 of 13)	1380083	1381326	1244	FBgn0266203	FBtr0343843	-4898
chr2L	1390281	1390481	Intron (FBtr0077941/FBgn0002543, intron 9 of 13)	1380083	1381326	1244	FBgn0266203	FBtr0343843	-8955
chr2L	1405081	1405281	Intron (FBtr0077941/FBgn0002543, intron 1 of 13)	1380086	1420453	40368	FBgn0002543	FBtr0077941	15172
chr2L	1405915	1406115	Intron (FBtr0077941/FBgn0002543, intron 1 of 13)	1380086	1420453	40368	FBgn0002543	FBtr0077941	14338
chr2L	1412590	1412790	Intron (FBtr0077941/FBgn0002543, intron 1 of 13)	1380086	1420453	40368	FBgn0002543	FBtr0077941	7663
chr2L	1420453	1420653	Promoter	1380086	1420453	40368	FBgn0002543	FBtr0077941	0
chr2L	1444899	1445099	Distal Intergenic	1442726	1443316	591	FBgn0263321	FBtr0308745	2173
chr2L	1460904	1461104	Distal Intergenic	1442726	1443316	591	FBgn0263321	FBtr0308745	18178
chr2L	1463403	1463603	Distal Intergenic	1442726	1443316	591	FBgn0263321	FBtr0308745	20677
chr2L	1463556	1463756	Distal Intergenic	1442726	1443316	591	FBgn0263321	FBtr0308745	20830
chr2L	1473251	1473451	Distal Intergenic	1492295	1493645	1351	FBgn0051928	FBtr0077929	-18844
chr2L	1473701	1473901	Distal Intergenic	1492295	1493645	1351	FBgn0051928	FBtr0077929	-18394
chr2L	1491889	1492089	Promoter	1492295	1493645	1351	FBgn0051928	FBtr0077929	-206
chr2L	1556455	1556655	5' UTR	1555129	1608404	53276	FBgn0261509	FBtr0344146	1326
chr2L	1556734	1556934	5' UTR	1555129	1608404	53276	FBgn0261509	FBtr0344146	1605
chr2L	1560734	1560934	Intron (FBtr0310017/FBgn0261509, intron 2 of 9)	1555129	1608404	53276	FBgn0261509	FBtr0344146	5605
chr2L	1573656	1573856	Intron (FBtr0310017/FBgn0261509, intron 2 of 9)	1584866	1587155	2290	FBgn0031347	FBtr0077917	13299
chr2L	1614157	1614357	Promoter	1612429	1614160	1732	FBgn0021906	FBtr0334842	0
chr2L	1633032	1633232	Distal Intergenic	1618637	1626021	7385	FBgn0265814	FBtr0342645	-7011
chr2L	1643644	1643844	Distal Intergenic	1646932	1647163	232	FBgn0267259	FBtr0346473	3319
chr2L	1644444	1644644	Downstream (2-3kb)	1646932	1647163	232	FBgn0267259	FBtr0346473	2519
chr2L	1646822	1647022	Promoter	1646932	1647163	232	FBgn0267259	FBtr0346473	141
chr2L	1649012	1649212	Distal Intergenic	1646932	1647163	232	FBgn0267259	FBtr0346473	-1849
chr2L	1649529	1649729	Distal Intergenic	1651258	1698617	47360	FBgn0086758	FBtr0077877	-1529
chr2L	1649877	1650077	Distal Intergenic	1651258	1698617	47360	FBgn0086758	FBtr0077877	-1181
chr2L	1651258	1651458	Promoter	1651258	1698617	47360	FBgn0086758	FBtr0077877	0
chr2L	1652008	1652208	Intron (FBtr0077877/FBgn0086758, intron 1 of 6)	1651258	1704682	53425	FBgn0086758	FBtr0307047	750
chr2L	1654357	1654557	Intron (FBtr0077877/FBgn0086758, intron 2 of 6)	1651258	1704682	53425	FBgn0086758	FBtr0307047	3099
chr2L	1658256	1658456	Intron (FBtr0077877/FBgn0086758, intron 2 of 6)	1651258	1704682	53425	FBgn0086758	FBtr0307047	6998
chr2L	1662476	1662676	Intron (FBtr0077877/FBgn0086758, intron 2 of 6)	1667847	1697837	29991	FBgn0086758	FBtr0077878	-5171
chr2L	1662889	1663089	Intron (FBtr0077877/FBgn0086758, intron 2 of 6)	1667847	1697837	29991	FBgn0086758	FBtr0077878	-4758
chr2L	1663618	1663818	Intron (FBtr0077877/FBgn0086758, intron 2 of 6)	1667847	1697837	29991	FBgn0086758	FBtr0077878	-4029
chr2L	1665509	1665709	Intron (FBtr0077877/FBgn0086758, intron 2 of 6)	1667847	1697837	29991	FBgn0086758	FBtr0077878	-2138
chr2L	1667556	1667756	Promoter	1667847	1697837	29991	FBgn0086758	FBtr0077878	-91
chr2L	1668520	1668720	Intron (FBtr0077877/FBgn0086758, intron 2 of 6)	1667847	1698617	30771	FBgn0086758	FBtr0303934	673
chr2L	1669763	1669963	Intron (FBtr0077877/FBgn0086758, intron 2 of 6)	1667847	1698617	30771	FBgn0086758	FBtr0303934	1916
chr2L	1670627	1670827	Intron (FBtr0077877/FBgn0086758, intron 2 of 6)	1667847	1698617	30771	FBgn0086758	FBtr0303934	2780
chr2L	1688363	1688563	Intron (FBtr0077877/FBgn0086758, intron 2 of 6)	1704902	1706777	1876	FBgn0011570	FBtr0077881	-16339
chr2L	1688710	1688910	Intron (FBtr0077877/FBgn0086758, intron 2 of 6)	1704902	1706777	1876	FBgn0011570	FBtr0077881	-15992
chr2L	1715790	1715990	Promoter	1711302	1715851	4550	FBgn0086698	FBtr0077911	0
chr2L	1723226	1723426	Intron (FBtr0305618/FBgn0031359, intron 1 of 6)	1716244	1724388	8145	FBgn0031359	FBtr0305618	962
chr2L	1723728	1723928	5' UTR	1716244	1724388	8145	FBgn0031359	FBtr0305618	460
chr2L	1724317	1724517	Promoter	1716244	1724388	8145	FBgn0031359	FBtr0305618	0
chr2L	1728023	1728223	5' UTR	1724974	1728463	3490	FBgn0000579	FBtr0077907	240
chr2L	1839474	1839674	Exon (FBtr0334828/FBgn0264882, exon 1 of 1)	1839494	1839896	403	FBgn0264882	FBtr0334828	222
chr2L	1884400	1884600	Promoter	1884622	1943461	58840	FBgn0031374	FBtr0113012	-22
chr2L	1884955	1885155	5' UTR	1884622	1943818	59197	FBgn0031374	FBtr0077811	333
chr2L	1885365	1885565	Intron (FBtr0113012/FBgn0031374, intron 1 of 18)	1884622	1943818	59197	FBgn0031374	FBtr0077811	743
chr2L	1909816	1910016	5' UTR	1911742	1943818	32077	FBgn0031374	FBtr0309828	-1726
chr2L	1944601	1944801	Downstream (<1kb)	1945150	1945709	560	FBgn0040719	FBtr0333008	908
chr2L	1944831	1945031	Downstream (<1kb)	1945150	1945709	560	FBgn0040719	FBtr0333008	678
chr2L	1954595	1954795	Promoter	1950239	1954553	4315	FBgn0031375	FBtr0330202	-42
chr2L	1959823	1960023	Intron (FBtr0330200/FBgn0031375, intron 1 of 1)	1950239	1954553	4315	FBgn0031375	FBtr0330202	-5270
chr2L	1962114	1962314	Intron (FBtr0330200/FBgn0031375, intron 1 of 1)	1965426	1965498	73	FBgn0051942	FBtr0077812	-3112
chr2L	1963020	1963220	Intron (FBtr0330200/FBgn0031375, intron 1 of 1)	1965426	1965498	73	FBgn0051942	FBtr0077812	-2206
chr2L	1963541	1963741	Intron (FBtr0330200/FBgn0031375, intron 1 of 1)	1965426	1965498	73	FBgn0051942	FBtr0077812	-1685
chr2L	1963853	1964053	Intron (FBtr0330200/FBgn0031375, intron 1 of 1)	1965426	1965498	73	FBgn0051942	FBtr0077812	-1373
chr2L	1967326	1967526	Intron (FBtr0330200/FBgn0031375, intron 1 of 1)	1965426	1965498	73	FBgn0051942	FBtr0077812	1900
chr2L	1970552	1970752	Promoter	1950239	1970362	20124	FBgn0031375	FBtr0330200	-190
chr2L	1972775	1972975	Downstream (2-3kb)	1973957	1975413	1457	FBgn0267972	FBtr0334758	-982
chr2L	1974055	1974255	Promoter	1974112	1975413	1302	FBgn0267972	FBtr0077813	0
chr2L	1987440	1987640	Promoter	1984512	1987758	3247	FBgn0001125	FBtr0077867	118
chr2L	1987678	1987878	Promoter	1984512	1987758	3247	FBgn0001125	FBtr0077867	0
chr2L	2009717	2009917	Promoter	2009859	2030536	20678	FBgn0031384	FBtr0301068	0
chr2L	2013959	2014159	Intron (FBtr0301068/FBgn0031384, intron 1 of 8)	2013179	2013250	72	FBgn0051669	FBtr0077860	-709
chr2L	2037550	2037750	Promoter	2037714	2043677	5964	FBgn0003557	FBtr0339529	0
chr2L	2037917	2038117	5' UTR	2037714	2044372	6659	FBgn0003557	FBtr0077823	203
chr2L	2109907	2110107	Promoter	2059124	2109878	50755	FBgn0053516	FBtr0334782	-29
chr2L	2127534	2127734	3' UTR	2127309	2129237	1929	FBgn0031389	FBtr0334781	1503
chr2L	2130217	2130417	Promoter	2130813	2137043	6231	FBgn0004507	FBtr0100485	-396
chr2L	2130723	2130923	Promoter	2130813	2137043	6231	FBgn0004507	FBtr0100485	0
chr2L	2145100	2145300	Promoter	2137350	2145187	7838	FBgn0031390	FBtr0077853	0
chr2L	2147161	2147361	Promoter	2145297	2147275	1979	FBgn0031391	FBtr0334813	0
chr2L	2161595	2161795	Promoter	2156792	2161527	4736	FBgn0000097	FBtr0330659	-68
chr2L	2162468	2162668	Intron (FBtr0077850/FBgn0000097, intron 1 of 3)	2156792	2161527	4736	FBgn0000097	FBtr0330659	-941
chr2L	2162978	2163178	Intron (FBtr0077850/FBgn0000097, intron 1 of 3)	2156792	2161527	4736	FBgn0000097	FBtr0330659	-1451
chr2L	2163749	2163949	Intron (FBtr0077850/FBgn0000097, intron 1 of 3)	2156792	2161527	4736	FBgn0000097	FBtr0330659	-2222
chr2L	2164980	2165180	Intron (FBtr0077850/FBgn0000097, intron 1 of 3)	2156792	2161527	4736	FBgn0000097	FBtr0330659	-3453
chr2L	2166096	2166296	Intron (FBtr0077850/FBgn0000097, intron 1 of 3)	2156792	2161527	4736	FBgn0000097	FBtr0330659	-4569
chr2L	2166793	2166993	Intron (FBtr0077850/FBgn0000097, intron 1 of 3)	2156792	2161527	4736	FBgn0000097	FBtr0330659	-5266
chr2L	2174876	2175076	Intron (FBtr0077850/FBgn0000097, intron 1 of 3)	2156484	2178754	22271	FBgn0000097	FBtr0077850	3678
chr2L	2175372	2175572	Intron (FBtr0077850/FBgn0000097, intron 1 of 3)	2156484	2178754	22271	FBgn0000097	FBtr0077850	3182
chr2L	2177989	2178189	5' UTR	2156484	2178754	22271	FBgn0000097	FBtr0077850	565
chr2L	2178290	2178490	5' UTR	2156484	2178754	22271	FBgn0000097	FBtr0077850	264
chr2L	2178688	2178888	Promoter	2156484	2178754	22271	FBgn0000097	FBtr0077850	0
chr2L	2182208	2182408	Exon (FBtr0334810/FBgn0265017, exon 1 of 2)	2181962	2185495	3534	FBgn0265017	FBtr0334810	246
chr2L	2193520	2193720	Intron (FBtr0330663/FBgn0085201, intron 1 of 2)	2192525	2193010	486	FBgn0085201	FBtr0308188	-510
chr2L	2194416	2194616	Intron (FBtr0330663/FBgn0085201, intron 1 of 2)	2192525	2193010	486	FBgn0085201	FBtr0308188	-1406
chr2L	2196638	2196838	Intron (FBtr0330663/FBgn0085201, intron 1 of 2)	2192525	2197912	5388	FBgn0085201	FBtr0330663	1074
chr2L	2197062	2197262	Intron (FBtr0330663/FBgn0085201, intron 1 of 2)	2192525	2197912	5388	FBgn0085201	FBtr0330663	650
chr2L	2198750	2198950	Distal Intergenic	2192525	2197912	5388	FBgn0085201	FBtr0330663	-838
chr2L	2199058	2199258	Distal Intergenic	2192525	2197912	5388	FBgn0085201	FBtr0330663	-1146
chr2L	2200280	2200480	Distal Intergenic	2192525	2197912	5388	FBgn0085201	FBtr0330663	-2368
chr2L	2202095	2202295	Downstream (1-2kb)	2203721	2206166	2446	FBgn0051668	FBtr0307523	3871
chr2L	2202510	2202710	Downstream (1-2kb)	2203721	2206166	2446	FBgn0051668	FBtr0307523	3456
chr2L	2202735	2202935	Downstream (<1kb)	2203721	2206166	2446	FBgn0051668	FBtr0307523	3231
chr2L	2203340	2203540	Downstream (<1kb)	2203721	2206166	2446	FBgn0051668	FBtr0307523	2626
chr2L	2217179	2217379	Promoter	2217290	2220625	3336	FBgn0031399	FBtr0077835	0
chr2L	2226446	2226646	Promoter	2226521	2230413	3893	FBgn0267378	FBtr0100674	0
chr2L	2226520	2226720	Promoter	2226521	2230413	3893	FBgn0267378	FBtr0100674	0
chr2L	2226769	2226969	5' UTR	2226521	2231088	4568	FBgn0267378	FBtr0077840	248
chr2L	2236782	2236982	Promoter	2231106	2236844	5739	FBgn0262126	FBtr0329964	0
chr2L	2364330	2364530	5' UTR	2359142	2364721	5580	FBgn0014010	FBtr0077796	191
chr2L	2365209	2365409	Promoter	2359566	2365273	5708	FBgn0014010	FBtr0077793	0
chr2L	2374526	2374726	Promoter	2372455	2374627	2173	FBgn0031418	FBtr0077791	0
chr2L	2376217	2376417	Promoter	2376333	2380506	4174	FBgn0031420	FBtr0331437	0
chr2L	2383050	2383250	Promoter	2383202	2384747	1546	FBgn0031422	FBtr0077768	0
chr2L	2390951	2391151	Promoter	2389816	2390689	874	FBgn0264081	FBtr0330686	-262
chr2L	2420453	2420653	Promoter	2420830	2422910	2081	FBgn0031428	FBtr0077770	-177
chr2L	2448568	2448768	Intron (FBtr0077771/FBgn0000490, intron 1 of 2)	2450193	2459823	9631	FBgn0000490	FBtr0077772	-1425
chr2L	2449804	2450004	Promoter	2450193	2459823	9631	FBgn0000490	FBtr0077772	-189
chr2L	2450849	2451049	Promoter	2451229	2459823	8595	FBgn0000490	FBtr0077773	-180
chr2L	2451079	2451279	Promoter	2451229	2459823	8595	FBgn0000490	FBtr0077773	0
chr2L	2454427	2454627	Promoter	2454737	2459823	5087	FBgn0000490	FBtr0077775	-110
chr2L	2454721	2454921	Promoter	2454737	2459823	5087	FBgn0000490	FBtr0077775	0
chr2L	2470411	2470611	Downstream (1-2kb)	2471644	2472978	1335	FBgn0266824	FBtr0345551	2367
chr2L	2470638	2470838	Downstream (<1kb)	2471644	2472978	1335	FBgn0266824	FBtr0345551	2140
chr2L	2480337	2480537	Distal Intergenic	2471644	2472978	1335	FBgn0266824	FBtr0345551	-7359
chr2L	2480748	2480948	Distal Intergenic	2471644	2472978	1335	FBgn0266824	FBtr0345551	-7770
chr2L	2481461	2481661	Distal Intergenic	2471644	2472978	1335	FBgn0266824	FBtr0345551	-8483
chr2L	2481713	2481913	Distal Intergenic	2471644	2472978	1335	FBgn0266824	FBtr0345551	-8735
chr2L	2487282	2487482	Downstream (<1kb)	2488197	2492671	4475	FBgn0264978	FBtr0335169	5189
chr2L	2488539	2488739	3' UTR	2488197	2492671	4475	FBgn0264978	FBtr0335169	3932
chr2L	2492774	2492974	Promoter	2492955	2497357	4403	FBgn0011818	FBtr0077779	0
chr2L	2576653	2576853	Promoter	2575280	2576678	1399	FBgn0031434	FBtr0344854	0
chr2L	2577221	2577421	Promoter	2575280	2576997	1718	FBgn0031434	FBtr0077746	-224
chr2L	2585370	2585570	Promoter	2581281	2585430	4150	FBgn0026479	FBtr0335173	0
chr2L	2637037	2637237	Downstream (<1kb)	2637669	2638540	872	FBgn0284414	FBtr0452193	1303
chr2L	2677612	2677812	Promoter	2677734	2719431	41698	FBgn0051690	FBtr0301682	0
chr2L	2724524	2724724	Distal Intergenic	2725674	2739830	14157	FBgn0031449	FBtr0334161	-950
chr2L	2739905	2740105	Promoter	2739986	2743377	3392	FBgn0031450	FBtr0089751	0
chr2L	2748456	2748656	Promoter	2746880	2748487	1608	FBgn0250906	FBtr0077739	0
chr2L	2749388	2749588	Promoter	2746880	2749313	2434	FBgn0250906	FBtr0334162	-75
chr2L	2752332	2752532	Promoter	2752445	2757920	5476	FBgn0031453	FBtr0335125	0
chr2L	2753454	2753654	Exon (FBtr0335125/FBgn0031453, exon 2 of 4)	2753233	2756663	3431	FBgn0031453	FBtr0077714	221
chr2L	2755222	2755422	Intron (FBtr0335125/FBgn0031453, intron 2 of 3)	2753233	2756663	3431	FBgn0031453	FBtr0077714	1989
chr2L	2757994	2758194	Promoter	2757940	2758176	237	FBgn0265997	FBtr0343107	0
chr2L	2766123	2766323	Promoter	2766233	2767154	922	FBgn0031458	FBtr0077716	0
chr2L	2770000	2770200	Promoter	2768590	2770069	1480	FBgn0019830	FBtr0077731	0
chr2L	2799937	2800137	Promoter	2772327	2799979	27653	FBgn0004242	FBtr0345331	0
chr2L	2804712	2804912	Promoter	2805261	2812145	6885	FBgn0031461	FBtr0077720	-349
chr2L	2808080	2808280	Promoter	2808322	2812145	3824	FBgn0031461	FBtr0077721	-42
chr2L	2815755	2815955	Promoter	2814336	2815760	1425	FBgn0031463	FBtr0113017	0
chr2L	2829671	2829871	Intron (FBtr0300382/FBgn0283531, intron 1 of 9)	2815970	2830248	14279	FBgn0283531	FBtr0300382	377
chr2L	2830087	2830287	Promoter	2815970	2830248	14279	FBgn0283531	FBtr0300382	0
chr2L	2855993	2856193	Promoter	2856070	2856705	636	FBgn0015521	FBtr0273293	0
chr2L	2858085	2858285	Intron (FBtr0077625/FBgn0031474, intron 1 of 6)	2857164	2868548	11385	FBgn0031474	FBtr0077626	921
chr2L	2874812	2875012	Promoter	2874890	2877168	2279	FBgn0031478	FBtr0077629	0
chr2L	2878996	2879196	Promoter	2879112	2880708	1597	FBgn0028970	FBtr0077631	0
chr2L	2883021	2883221	Promoter	2880704	2883126	2423	FBgn0024947	FBtr0077682	0
chr2L	2885154	2885354	Promoter	2880704	2885214	4511	FBgn0024947	FBtr0332459	0
chr2L	2886108	2886308	5' UTR	2885929	2954406	68478	FBgn0041111	FBtr0077633	179
chr2L	2886742	2886942	Intron (FBtr0077632/FBgn0041111, intron 1 of 12)	2885929	2954406	68478	FBgn0041111	FBtr0077633	813
chr2L	2888083	2888283	Promoter	2888284	2953077	64794	FBgn0041111	FBtr0077634	-1
chr2L	2888910	2889110	Intron (FBtr0077632/FBgn0041111, intron 1 of 12)	2888284	2953077	64794	FBgn0041111	FBtr0290039	626
chr2L	2894105	2894305	Intron (FBtr0077632/FBgn0041111, intron 2 of 12)	2890171	2953077	62907	FBgn0041111	FBtr0290041	3934
chr2L	2894499	2894699	Intron (FBtr0077632/FBgn0041111, intron 2 of 12)	2890171	2953077	62907	FBgn0041111	FBtr0290041	4328
chr2L	2896144	2896344	Intron (FBtr0077632/FBgn0041111, intron 2 of 12)	2890171	2953077	62907	FBgn0041111	FBtr0290041	5973
chr2L	2897232	2897432	Intron (FBtr0077632/FBgn0041111, intron 2 of 12)	2890171	2953077	62907	FBgn0041111	FBtr0290041	7061
chr2L	2898295	2898495	Intron (FBtr0077632/FBgn0041111, intron 2 of 12)	2890171	2953077	62907	FBgn0041111	FBtr0290041	8124
chr2L	2908792	2908992	Intron (FBtr0077632/FBgn0041111, intron 2 of 12)	2890171	2953077	62907	FBgn0041111	FBtr0290041	18621
chr2L	2909625	2909825	Intron (FBtr0077632/FBgn0041111, intron 2 of 12)	2890171	2953077	62907	FBgn0041111	FBtr0290041	19454
chr2L	2919824	2920024	Intron (FBtr0077632/FBgn0041111, intron 2 of 12)	2946563	2952511	5949	FBgn0041111	FBtr0290038	-26539
chr2L	2920916	2921116	Intron (FBtr0077632/FBgn0041111, intron 2 of 12)	2946563	2952511	5949	FBgn0041111	FBtr0290038	-25447
chr2L	2924473	2924673	Intron (FBtr0077632/FBgn0041111, intron 2 of 12)	2946563	2952511	5949	FBgn0041111	FBtr0290038	-21890
chr2L	2925141	2925341	5' UTR	2946563	2952511	5949	FBgn0041111	FBtr0290038	-21222
chr2L	2926062	2926262	Intron (FBtr0077632/FBgn0041111, intron 2 of 12)	2946563	2952511	5949	FBgn0041111	FBtr0290038	-20301
chr2L	2955700	2955900	Intron (FBtr0290237/FBgn0010263, intron 2 of 6)	2954762	2964851	10090	FBgn0010263	FBtr0290238	938
chr2L	2956076	2956276	Intron (FBtr0290237/FBgn0010263, intron 2 of 6)	2956911	2964851	7941	FBgn0010263	FBtr0077637	-635
chr2L	2957918	2958118	Intron (FBtr0290237/FBgn0010263, intron 2 of 6)	2956911	2968434	11524	FBgn0010263	FBtr0100468	1007
chr2L	2972359	2972559	Promoter	2969773	2972508	2736	FBgn0004584	FBtr0077678	0
chr2L	2979209	2979409	Promoter	2978411	2979288	878	FBgn0031485	FBtr0343783	0
chr2L	2987618	2987818	Promoter	2979562	2987723	8162	FBgn0250786	FBtr0331654	0
chr2L	2987980	2988180	Promoter	2988116	2990075	1960	FBgn0025109	FBtr0077643	0
chr2L	2999775	2999975	5' UTR	2999286	3016069	16784	FBgn0031488	FBtr0077646	489
chr2L	3004603	3004803	Intron (FBtr0077646/FBgn0031488, intron 1 of 3)	2999286	3016069	16784	FBgn0031488	FBtr0077646	5317
chr2L	3023083	3023283	Promoter	3021309	3023141	1833	FBgn0031491	FBtr0077670	0
chr2L	3046574	3046774	Promoter	3046765	3046880	116	FBgn0263847	FBtr0452214	0
chr2L	3056815	3057015	Promoter	3056989	3068177	11189	FBgn0283427	FBtr0335387	0
chr2L	3059298	3059498	Intron (FBtr0077659/FBgn0283427, intron 1 of 5)	3056989	3068177	11189	FBgn0283427	FBtr0335387	2309
chr2L	3094941	3095141	Promoter	3069396	3094695	25300	FBgn0015600	FBtr0077664	-246
chr2L	3107555	3107755	Intron (FBtr0110903/FBgn0015600, intron 1 of 8)	3068345	3108142	39798	FBgn0015600	FBtr0110903	387
chr2L	3108372	3108572	Promoter	3068345	3108142	39798	FBgn0015600	FBtr0335389	-230
chr2L	3124683	3124883	Exon (FBtr0077662/FBgn0015600, exon 3 of 11)	3128635	3129489	855	FBgn0031504	FBtr0077661	-3752
chr2L	3130523	3130723	Intron (FBtr0077662/FBgn0015600, intron 1 of 10)	3128635	3129489	855	FBgn0031504	FBtr0077661	1888
chr2L	3144755	3144955	Promoter	3068345	3144786	76442	FBgn0015600	FBtr0077662	0
chr2L	3159220	3159420	Intron (FBtr0077616/FBgn0011648, intron 1 of 3)	3146452	3159643	13192	FBgn0011648	FBtr0077616	223
chr2L	3199128	3199328	5' UTR	3175112	3199701	24590	FBgn0085422	FBtr0112637	373
chr2L	3199673	3199873	Promoter	3175112	3199701	24590	FBgn0085422	FBtr0112637	0
chr2L	3231356	3231556	Distal Intergenic	3210515	3211156	642	FBgn0266875	FBtr0345729	20841
chr2L	3265705	3265905	Promoter	3264168	3265714	1547	FBgn0267270	FBtr0346487	0
chr2L	3293754	3293954	5' UTR	3291245	3294706	3462	FBgn0031515	FBtr0077605	752
chr2L	3294652	3294852	Promoter	3291245	3294706	3462	FBgn0031515	FBtr0077605	0
chr2L	3301876	3302076	Intron (FBtr0077604/FBgn0031516, intron 1 of 7)	3294926	3303130	8205	FBgn0031516	FBtr0077604	1054
chr2L	3302081	3302281	Intron (FBtr0077604/FBgn0031516, intron 1 of 7)	3294926	3303130	8205	FBgn0031516	FBtr0077604	849
chr2L	3303210	3303410	Promoter	3294926	3303130	8205	FBgn0031516	FBtr0077604	-80
chr2L	3339523	3339723	Intron (FBtr0089979/FBgn0020445, intron 2 of 8)	3332814	3334790	1977	FBgn0031523	FBtr0077587	6709
chr2L	3342169	3342369	Intron (FBtr0089979/FBgn0020445, intron 2 of 8)	3332814	3334790	1977	FBgn0031523	FBtr0077587	9355
chr2L	3345959	3346159	Intron (FBtr0089979/FBgn0020445, intron 2 of 8)	3334875	3354829	19955	FBgn0020445	FBtr0089979	8670
chr2L	3346552	3346752	Intron (FBtr0089979/FBgn0020445, intron 2 of 8)	3334875	3354829	19955	FBgn0020445	FBtr0089979	8077
chr2L	3376930	3377130	Promoter	3377002	3378590	1589	FBgn0016698	FBtr0077589	0
chr2L	3422956	3423156	Promoter	3404460	3422957	18498	FBgn0031530	FBtr0077592	0
chr2L	3426095	3426295	Intron (FBtr0303992/FBgn0031530, intron 1 of 7)	3404460	3426719	22260	FBgn0031530	FBtr0303992	424
chr2L	3426782	3426982	Promoter	3404460	3426719	22260	FBgn0031530	FBtr0303992	-63
chr2L	3441218	3441418	Distal Intergenic	3445992	3447589	1598	FBgn0031533	FBtr0077516	-4574
chr2L	3449545	3449745	Promoter	3449683	3452106	2424	FBgn0031534	FBtr0077517	0
chr2L	3466033	3466233	Promoter	3462218	3466112	3895	FBgn0005616	FBtr0077570	0
chr2L	3469935	3470135	Promoter	3467342	3470004	2663	FBgn0031540	FBtr0343239	0
chr2L	3476522	3476722	Promoter	3476851	3477648	798	FBgn0264549	FBtr0333249	-129
chr2L	3478233	3478433	Promoter	3478434	3479612	1179	FBgn0261560	FBtr0077524	-1
chr2L	3504800	3505000	Intron (FBtr0077567/FBgn0014396, intron 2 of 15)	3493986	3507218	13233	FBgn0014396	FBtr0077567	2218
chr2L	3534149	3534349	Distal Intergenic	3530789	3532678	1890	FBgn0031550	FBtr0077529	3360
chr2L	3534342	3534542	Distal Intergenic	3537844	3538333	490	FBgn0265367	FBtr0339568	-3302
chr2L	3538604	3538804	Promoter	3539247	3548423	9177	FBgn0024244	FBtr0077530	-443
chr2L	3538990	3539190	Promoter	3539247	3548423	9177	FBgn0024244	FBtr0077530	-57
chr2L	3539430	3539630	Promoter	3539733	3548081	8349	FBgn0024244	FBtr0077531	-103
chr2L	3540094	3540294	Intron (FBtr0077530/FBgn0024244, intron 1 of 2)	3539733	3548081	8349	FBgn0024244	FBtr0344768	361
chr2L	3562063	3562263	Promoter	3562038	3563118	1081	FBgn0265368	FBtr0339569	25
chr2L	3564668	3564868	Distal Intergenic	3563308	3563540	233	FBgn0265960	FBtr0342953	-1128
chr2L	3571525	3571725	Distal Intergenic	3575350	3575806	457	FBgn0264370	FBtr0332221	-3625
chr2L	3580951	3581151	Promoter	3578013	3580769	2757	FBgn0004892	FBtr0077558	-182
chr2L	3587012	3587212	Exon (FBtr0452189/FBgn0284410, exon 1 of 1)	3587068	3587469	402	FBgn0284410	FBtr0452189	257
chr2L	3596361	3596561	Distal Intergenic	3588485	3590301	1817	FBgn0264371	FBtr0332223	-6060
chr2L	3606739	3606939	Promoter	3604224	3606756	2533	FBgn0002985	FBtr0077557	0
chr2L	3610737	3610937	Distal Intergenic	3604224	3606756	2533	FBgn0002985	FBtr0077557	-3981
chr2L	3612092	3612292	Distal Intergenic	3616296	3617619	1324	FBgn0265369	FBtr0339570	-4004
chr2L	3632141	3632341	Promoter	3622074	3632154	10081	FBgn0000721	FBtr0089306	0
chr2L	3655645	3655845	Intron (FBtr0089304/FBgn0000721, intron 1 of 9)	3622074	3656953	34880	FBgn0000721	FBtr0089304	1108
chr2L	3657419	3657619	Promoter	3622074	3656953	34880	FBgn0000721	FBtr0089312	-466
chr2L	3657951	3658151	Distal Intergenic	3622074	3656953	34880	FBgn0000721	FBtr0089312	-998
chr2L	3662453	3662653	Promoter	3662745	3691737	28993	FBgn0085369	FBtr0302391	-92
chr2L	3681393	3681593	Intron (FBtr0302391/FBgn0085369, intron 4 of 7)	3670131	3670581	451	FBgn0261054	FBtr0301934	-10812
chr2L	3682770	3682970	Intron (FBtr0302391/FBgn0085369, intron 4 of 7)	3692123	3692587	465	FBgn0031558	FBtr0339575	9617
chr2L	3685586	3685786	Intron (FBtr0302391/FBgn0085369, intron 6 of 7)	3692123	3692587	465	FBgn0031558	FBtr0339575	6801
chr2L	3711651	3711851	Promoter	3707230	3711748	4519	FBgn0015376	FBtr0077541	0
chr2L	3736444	3736644	Intron (FBtr0321291/FBgn0031568, intron 1 of 12)	3730466	3753407	22942	FBgn0031568	FBtr0321291	5978
chr2L	3769575	3769775	Downstream (<1kb)	3769926	3770454	529	FBgn0263843	FBtr0321299	679
chr2L	3771132	3771332	Promoter	3771700	3784121	12422	FBgn0004893	FBtr0077490	-368
chr2L	3771641	3771841	Promoter	3771700	3784121	12422	FBgn0004893	FBtr0077490	0
chr2L	3772659	3772859	5' UTR	3772026	3784121	12096	FBgn0004893	FBtr0077492	633
chr2L	3772972	3773172	Intron (FBtr0077490/FBgn0004893, intron 2 of 3)	3772026	3784121	12096	FBgn0004893	FBtr0077492	946
chr2L	3773557	3773757	Intron (FBtr0077490/FBgn0004893, intron 2 of 3)	3772026	3784121	12096	FBgn0004893	FBtr0077492	1531
chr2L	3775770	3775970	Intron (FBtr0077490/FBgn0004893, intron 2 of 3)	3778938	3784121	5184	FBgn0004893	FBtr0077493	-2968
chr2L	3776473	3776673	Intron (FBtr0077490/FBgn0004893, intron 2 of 3)	3778938	3784121	5184	FBgn0004893	FBtr0077493	-2265
chr2L	3778536	3778736	Promoter	3778938	3784121	5184	FBgn0004893	FBtr0077493	-202
chr2L	3781056	3781256	Intron (FBtr0077490/FBgn0004893, intron 3 of 3)	3778938	3784121	5184	FBgn0004893	FBtr0077493	2118
chr2L	3786343	3786543	Exon (FBtr0445666/FBgn0051958, exon 1 of 1)	3785738	3786343	606	FBgn0051958	FBtr0445666	605
chr2L	3803103	3803303	Promoter	3803545	3810671	7127	FBgn0021800	FBtr0077497	-242
chr2L	3803887	3804087	Intron (FBtr0077497/FBgn0021800, intron 1 of 3)	3803545	3810671	7127	FBgn0021800	FBtr0077497	342
chr2L	3804860	3805060	Intron (FBtr0077497/FBgn0021800, intron 1 of 3)	3805682	3808895	3214	FBgn0021800	FBtr0077498	-622
chr2L	3813362	3813562	Promoter	3810801	3813410	2610	FBgn0031573	FBtr0077515	0
chr2L	3825452	3825652	Promoter	3825675	3827099	1425	FBgn0003430	FBtr0077499	-23
chr2L	3832216	3832416	Distal Intergenic	3836840	3839185	2346	FBgn0004567	FBtr0077500	-4424
chr2L	3833163	3833363	Distal Intergenic	3836840	3839185	2346	FBgn0004567	FBtr0077500	-3477
chr2L	3835398	3835598	Distal Intergenic	3836840	3839185	2346	FBgn0004567	FBtr0077500	-1242
chr2L	3836535	3836735	Promoter	3836840	3839185	2346	FBgn0004567	FBtr0077500	-105
chr2L	3845255	3845455	Exon (FBtr0344048/FBgn0266318, exon 1 of 2)	3845130	3845716	587	FBgn0266318	FBtr0344048	261
chr2L	3846473	3846673	Distal Intergenic	3845130	3845716	587	FBgn0266318	FBtr0344048	-757
chr2L	3848940	3849140	Distal Intergenic	3851951	3852604	654	FBgn0267007	FBtr0345955	-2811
chr2L	3849641	3849841	Downstream (2-3kb)	3851951	3852604	654	FBgn0267007	FBtr0345955	-2110
chr2L	3857553	3857753	Promoter	3856478	3857172	695	FBgn0267006	FBtr0345956	-381
chr2L	3933667	3933867	Intron (FBtr0308125/FBgn0051774, intron 3 of 8)	3911796	3914288	2493	FBgn0051773	FBtr0077509	-19379
chr2L	3991727	3991927	Promoter	3905524	3991713	86190	FBgn0051774	FBtr0308127	-14
chr2L	4019854	4020054	Distal Intergenic	4008653	4009090	438	FBgn0264296	FBtr0331499	11201
chr2L	4028835	4029035	Distal Intergenic	4031377	4114436	83060	FBgn0000547	FBtr0077465	-2342
chr2L	4030310	4030510	Distal Intergenic	4031377	4114436	83060	FBgn0000547	FBtr0077465	-867
chr2L	4031236	4031436	Promoter	4031377	4114436	83060	FBgn0000547	FBtr0077465	0
chr2L	4031797	4031997	Intron (FBtr0077465/FBgn0000547, intron 1 of 8)	4031377	4115749	84373	FBgn0000547	FBtr0334265	420
chr2L	4037005	4037205	Intron (FBtr0077465/FBgn0000547, intron 2 of 8)	4031377	4115749	84373	FBgn0000547	FBtr0334265	5628
chr2L	4038240	4038440	Intron (FBtr0077465/FBgn0000547, intron 2 of 8)	4031377	4115749	84373	FBgn0000547	FBtr0334265	6863
chr2L	4053670	4053870	Intron (FBtr0077465/FBgn0000547, intron 2 of 8)	4074279	4075952	1674	FBgn0266319	FBtr0344049	22082
chr2L	4053879	4054079	Intron (FBtr0077465/FBgn0000547, intron 2 of 8)	4074279	4075952	1674	FBgn0266319	FBtr0344049	21873
chr2L	4054191	4054391	Intron (FBtr0077465/FBgn0000547, intron 2 of 8)	4074279	4075952	1674	FBgn0266319	FBtr0344049	21561
chr2L	4068899	4069099	Intron (FBtr0077465/FBgn0000547, intron 2 of 8)	4074279	4075952	1674	FBgn0266319	FBtr0344049	6853
chr2L	4069154	4069354	Intron (FBtr0077465/FBgn0000547, intron 2 of 8)	4074279	4075952	1674	FBgn0266319	FBtr0344049	6598
chr2L	4070052	4070252	Intron (FBtr0077465/FBgn0000547, intron 2 of 8)	4074279	4075952	1674	FBgn0266319	FBtr0344049	5700
chr2L	4118798	4118998	Downstream (2-3kb)	4120343	4121627	1285	FBgn0020376	FBtr0077466	-1345
chr2L	4128645	4128845	Distal Intergenic	4121702	4124153	2452	FBgn0014033	FBtr0346582	6943
chr2L	4160996	4161196	Distal Intergenic	4164689	4166134	1446	FBgn0026394	FBtr0289965	4938
chr2L	4211546	4211746	Intron (FBtr0077478/FBgn0001075, intron 2 of 8)	4198404	4221796	23393	FBgn0001075	FBtr0077478	10050
chr2L	4211785	4211985	Intron (FBtr0077478/FBgn0001075, intron 2 of 8)	4198404	4221796	23393	FBgn0001075	FBtr0077478	9811
chr2L	4219276	4219476	Intron (FBtr0077478/FBgn0001075, intron 1 of 8)	4198404	4221796	23393	FBgn0001075	FBtr0077478	2320
chr2L	4221259	4221459	5' UTR	4198404	4221796	23393	FBgn0001075	FBtr0077478	337
chr2L	4221702	4221902	Promoter	4198404	4221796	23393	FBgn0001075	FBtr0077478	0
chr2L	4221821	4222021	Promoter	4198404	4221796	23393	FBgn0001075	FBtr0077478	-25
chr2L	4226910	4227110	Promoter	4224650	4226980	2331	FBgn0031590	FBtr0334790	0
chr2L	4282457	4282657	Promoter	4283148	4305695	22548	FBgn0010473	FBtr0089268	-491
chr2L	4282836	4283036	Promoter	4283148	4305695	22548	FBgn0010473	FBtr0089268	-112
chr2L	4286801	4287001	Intron (FBtr0089268/FBgn0010473, intron 2 of 6)	4284250	4321233	36984	FBgn0010473	FBtr0301864	2551
chr2L	4333218	4333418	Promoter	4333913	4345411	11499	FBgn0020762	FBtr0077426	-495
chr2L	4333752	4333952	Promoter	4333913	4345411	11499	FBgn0020762	FBtr0077426	0
chr2L	4334412	4334612	5' UTR	4333913	4345776	11864	FBgn0020762	FBtr0112899	499
chr2L	4345830	4346030	Downstream (2-3kb)	4347501	4347954	454	FBgn0265908	FBtr0342832	-1471
chr2L	4350946	4351146	Promoter	4350999	4351449	451	FBgn0265911	FBtr0342835	0
chr2L	4370690	4370890	Intron (FBtr0334401/FBgn0026319, intron 2 of 2)	4361689	4371303	9615	FBgn0266903	FBtr0445833	413
chr2L	4371782	4371982	Promoter	4371990	4380716	8727	FBgn0026319	FBtr0077429	-8
chr2L	4375121	4375321	Intron (FBtr0334401/FBgn0026319, intron 2 of 2)	4371990	4380716	8727	FBgn0026319	FBtr0077429	3131
chr2L	4454409	4454609	Promoter	4453169	4454453	1285	FBgn0031607	FBtr0077454	0
chr2L	4458260	4458460	Promoter	4457186	4458317	1132	FBgn0285948	FBtr0077452	0
chr2L	4458768	4458968	Promoter	4457186	4458364	1179	FBgn0285948	FBtr0335136	-404
chr2L	4463394	4463594	Promoter	4461657	4463447	1791	FBgn0031609	FBtr0335134	0
chr2L	4588771	4588971	Intron (FBtr0332345/FBgn0053196, intron 1 of 81)	4477462	4591963	114502	FBgn0053196	FBtr0332345	2992
chr2L	4591973	4592173	Promoter	4479471	4591963	112493	FBgn0053196	FBtr0332355	-10
chr2L	4614056	4614256	Promoter	4477462	4614300	136839	FBgn0053196	FBtr0305142	44
chr2L	4614315	4614515	Promoter	4477462	4614300	136839	FBgn0053196	FBtr0305142	-15
chr2L	4661036	4661236	Distal Intergenic	4655478	4656209	732	FBgn0284415	FBtr0452182	-4827
chr2L	4726114	4726314	Distal Intergenic	4732413	4734458	2046	FBgn0031626	FBtr0077419	8144
chr2L	4810127	4810327	Downstream (1-2kb)	4811711	4811945	235	FBgn0266835	FBtr0345563	1618
chr2L	4810798	4810998	Downstream (<1kb)	4811711	4811945	235	FBgn0266835	FBtr0345563	947
chr2L	4811449	4811649	Downstream (<1kb)	4811711	4811945	235	FBgn0266835	FBtr0345563	296
chr2L	4811709	4811909	Promoter	4811711	4811945	235	FBgn0266835	FBtr0345563	36
chr2L	4820748	4820948	Distal Intergenic	4821774	4828557	6784	FBgn0031632	FBtr0077384	-826
chr2L	4821629	4821829	Promoter	4821774	4828557	6784	FBgn0031632	FBtr0077384	0
chr2L	4821820	4822020	Promoter	4821774	4828945	7172	FBgn0031632	FBtr0336962	46
chr2L	4822312	4822512	5' UTR	4821774	4828945	7172	FBgn0031632	FBtr0336962	538
chr2L	4830568	4830768	Promoter	4829214	4830693	1480	FBgn0031633	FBtr0336961	0
chr2L	4852722	4852922	Promoter	4852864	4875233	22370	FBgn0051660	FBtr0077388	0
chr2L	4853183	4853383	Intron (FBtr0077388/FBgn0051660, intron 1 of 13)	4852864	4876792	23929	FBgn0051660	FBtr0336831	319
chr2L	4853514	4853714	Intron (FBtr0077388/FBgn0051660, intron 1 of 13)	4852864	4876792	23929	FBgn0051660	FBtr0336831	650
chr2L	4856743	4856943	Intron (FBtr0077388/FBgn0051660, intron 2 of 13)	4852864	4876792	23929	FBgn0051660	FBtr0336831	3879
chr2L	4867821	4868021	Intron (FBtr0077388/FBgn0051660, intron 3 of 13)	4852864	4876792	23929	FBgn0051660	FBtr0336831	14957
chr2L	4868482	4868682	Intron (FBtr0077388/FBgn0051660, intron 3 of 13)	4876891	4883107	6217	FBgn0000286	FBtr0304887	14425
chr2L	4883002	4883202	Promoter	4876891	4883107	6217	FBgn0000286	FBtr0304887	0
chr2L	4892142	4892342	Promoter	4892112	4903889	11778	FBgn0031645	FBtr0077391	30
chr2L	4981511	4981711	Promoter	4979513	4981587	2075	FBgn0031664	FBtr0331228	0
chr2L	4997379	4997579	Promoter	4993641	4997381	3741	FBgn0053113	FBtr0079042	0
chr2L	5000334	5000534	Promoter	4994084	5000370	6287	FBgn0053113	FBtr0079041	0
chr2L	5000718	5000918	Promoter	4994084	5000370	6287	FBgn0053113	FBtr0079041	-348
chr2L	5001367	5001567	Intron (FBtr0301540/FBgn0053113, intron 3 of 6)	4994084	5000370	6287	FBgn0053113	FBtr0079041	-997
chr2L	5004020	5004220	Exon (FBtr0301540/FBgn0053113, exon 3 of 7)	4993641	5004928	11288	FBgn0053113	FBtr0079040	708
chr2L	5004905	5005105	Promoter	4993641	5004928	11288	FBgn0053113	FBtr0079040	0
chr2L	5005213	5005413	Promoter	4993641	5004928	11288	FBgn0053113	FBtr0332413	-285
chr2L	5005446	5005646	Intron (FBtr0301540/FBgn0053113, intron 1 of 6)	4993641	5004928	11288	FBgn0053113	FBtr0332413	-518
chr2L	5009397	5009597	Promoter	4993641	5009720	16080	FBgn0053113	FBtr0079038	123
chr2L	5009701	5009901	Promoter	4993641	5009720	16080	FBgn0053113	FBtr0079038	0
chr2L	5037491	5037691	Promoter	5037709	5040818	3110	FBgn0260451	FBtr0110984	-18
chr2L	5043143	5043343	Promoter	5040648	5043158	2511	FBgn0031673	FBtr0079034	0
chr2L	5043574	5043774	Intron (FBtr0100048/FBgn0053995, intron 1 of 5)	5040648	5044008	3361	FBgn0031673	FBtr0079033	234
chr2L	5052462	5052662	Promoter	5051193	5052780	1588	FBgn0022023	FBtr0079031	118
chr2L	5052698	5052898	Promoter	5051193	5052780	1588	FBgn0022023	FBtr0079031	0
chr2L	5055001	5055201	Promoter	5055058	5055995	938	FBgn0014857	FBtr0079010	0
chr2L	5064062	5064262	Promoter	5064372	5068803	4432	FBgn0028572	FBtr0302569	-110
chr2L	5070855	5071055	Promoter	5070957	5072055	1099	FBgn0261608	FBtr0302570	0
chr2L	5075728	5075928	Exon (FBtr0111024/FBgn0031681, exon 6 of 9)	5070887	5071109	223	FBgn0266843	FBtr0345571	-4619
chr2L	5078242	5078442	Exon (FBtr0079026/FBgn0031681, exon 4 of 10)	5070887	5071109	223	FBgn0266843	FBtr0345571	-7133
chr2L	5092967	5093167	Intron (FBtr0079026/FBgn0031681, intron 1 of 9)	5072170	5093592	21423	FBgn0031681	FBtr0079026	425
chr2L	5093200	5093400	Intron (FBtr0079026/FBgn0031681, intron 1 of 9)	5072170	5093592	21423	FBgn0031681	FBtr0079026	192
chr2L	5093933	5094133	Promoter	5093976	5095910	1935	FBgn0031682	FBtr0329981	0
chr2L	5107717	5107917	Intron (FBtr0303389/FBgn0261836, intron 2 of 28)	5108512	5207002	98491	FBgn0261836	FBtr0303385	-595
chr2L	5108167	5108367	Promoter	5108512	5207002	98491	FBgn0261836	FBtr0303385	-145
chr2L	5108454	5108654	Promoter	5108512	5207002	98491	FBgn0261836	FBtr0303385	0
chr2L	5145101	5145301	Intron (FBtr0303389/FBgn0261836, intron 13 of 28)	5146386	5158263	11878	FBgn0261836	FBtr0303386	-1085
chr2L	5145909	5146109	Promoter	5146386	5158263	11878	FBgn0261836	FBtr0303386	-277
chr2L	5146133	5146333	Promoter	5146386	5158263	11878	FBgn0261836	FBtr0303386	-53
chr2L	5209325	5209525	3' UTR	5210460	5212445	1986	FBgn0031689	FBtr0079062	-935
chr2L	5223915	5224115	Intron (FBtr0079089/FBgn0003716, intron 1 of 2)	5218254	5219053	800	FBgn0031692	FBtr0079063	5661
chr2L	5234974	5235174	Intron (FBtr0079089/FBgn0003716, intron 1 of 2)	5219000	5237362	18363	FBgn0003716	FBtr0079089	2188
chr2L	5236552	5236752	5' UTR	5219000	5237362	18363	FBgn0003716	FBtr0079089	610
chr2L	5236757	5236957	5' UTR	5219000	5237362	18363	FBgn0003716	FBtr0079089	405
chr2L	5237289	5237489	Promoter	5219000	5237362	18363	FBgn0003716	FBtr0079089	0
chr2L	5237565	5237765	Promoter	5219000	5237362	18363	FBgn0003716	FBtr0079089	-203
chr2L	5252503	5252703	Intron (FBtr0079086/FBgn0003716, intron 1 of 3)	5258942	5259903	962	FBgn0265957	FBtr0342932	-6239
chr2L	5253969	5254169	Intron (FBtr0079086/FBgn0003716, intron 1 of 3)	5258942	5259903	962	FBgn0265957	FBtr0342932	-4773
chr2L	5254364	5254564	Intron (FBtr0079086/FBgn0003716, intron 1 of 3)	5258942	5259903	962	FBgn0265957	FBtr0342932	-4378
chr2L	5257463	5257663	Intron (FBtr0079086/FBgn0003716, intron 1 of 3)	5258942	5259903	962	FBgn0265957	FBtr0342932	-1279
chr2L	5257552	5257752	Intron (FBtr0079086/FBgn0003716, intron 1 of 3)	5258942	5259903	962	FBgn0265957	FBtr0342932	-1190
chr2L	5259182	5259382	Exon (FBtr0342932/FBgn0265957, exon 1 of 2)	5258942	5259992	1051	FBgn0265957	FBtr0342933	240
chr2L	5278434	5278634	Promoter	5271728	5278548	6821	FBgn0000228	FBtr0079084	0
chr2L	5278949	5279149	Promoter	5279053	5283002	3950	FBgn0031696	FBtr0079069	0
chr2L	5287458	5287658	Promoter	5287848	5288361	514	FBgn0265955	FBtr0342935	-190
chr2L	5288009	5288209	Exon (FBtr0342935/FBgn0265955, exon 1 of 1)	5287848	5288361	514	FBgn0265955	FBtr0342935	161
chr2L	5288806	5289006	Promoter	5288944	5310996	22053	FBgn0016076	FBtr0342936	0
chr2L	5292415	5292615	Intron (FBtr0342936/FBgn0016076, intron 1 of 2)	5288944	5310996	22053	FBgn0016076	FBtr0342936	3471
chr2L	5292976	5293176	Intron (FBtr0342936/FBgn0016076, intron 1 of 2)	5288944	5310996	22053	FBgn0016076	FBtr0342936	4032
chr2L	5293435	5293635	Intron (FBtr0342936/FBgn0016076, intron 1 of 2)	5297486	5297928	443	FBgn0267294	FBtr0346580	4293
chr2L	5294570	5294770	Intron (FBtr0342936/FBgn0016076, intron 1 of 2)	5297486	5297928	443	FBgn0267294	FBtr0346580	3158
chr2L	5294941	5295141	Intron (FBtr0342936/FBgn0016076, intron 1 of 2)	5297486	5297928	443	FBgn0267294	FBtr0346580	2787
chr2L	5295072	5295272	Intron (FBtr0342936/FBgn0016076, intron 1 of 2)	5297486	5297928	443	FBgn0267294	FBtr0346580	2656
chr2L	5296937	5297137	Intron (FBtr0342936/FBgn0016076, intron 1 of 2)	5297486	5297928	443	FBgn0267294	FBtr0346580	791
chr2L	5301384	5301584	Intron (FBtr0342936/FBgn0016076, intron 1 of 2)	5299647	5310625	10979	FBgn0016076	FBtr0079070	1737
chr2L	5305392	5305592	Promoter	5305650	5310610	4961	FBgn0016076	FBtr0300020	-58
chr2L	5306514	5306714	Intron (FBtr0342936/FBgn0016076, intron 1 of 2)	5305650	5311223	5574	FBgn0016076	FBtr0346579	864
chr2L	5325472	5325672	Intron (FBtr0307041/FBgn0031698, intron 1 of 5)	5326504	5326832	329	FBgn0266320	FBtr0344050	-832
chr2L	5326204	5326404	Promoter	5326504	5326832	329	FBgn0266320	FBtr0344050	-100
chr2L	5326639	5326839	Promoter	5315290	5326683	11394	FBgn0031698	FBtr0307041	0
chr2L	5362492	5362692	Exon (FBtr0304843/FBgn0016920, exon 13 of 16)	5346200	5365760	19561	FBgn0016920	FBtr0347409	16292
chr2L	5366001	5366201	Distal Intergenic	5379095	5381074	1980	FBgn0262097	FBtr0342943	14873
chr2L	5376597	5376797	Downstream (2-3kb)	5379095	5381074	1980	FBgn0262097	FBtr0342943	4277
chr2L	5402569	5402769	Distal Intergenic	5404280	5415928	11649	FBgn0016660	FBtr0079076	-1511
chr2L	5403660	5403860	Promoter	5404280	5415928	11649	FBgn0016660	FBtr0079076	-420
chr2L	5421619	5421819	Distal Intergenic	5431842	5432604	763	FBgn0263866	FBtr0329835	-10023
chr2L	5427219	5427419	Distal Intergenic	5431842	5432604	763	FBgn0263866	FBtr0329835	-4423
chr2L	5431122	5431322	Downstream (1-2kb)	5431842	5432604	763	FBgn0263866	FBtr0329835	-520
chr2L	5431859	5432059	Promoter	5431842	5432604	763	FBgn0263866	FBtr0329835	17
chr2L	5445591	5445791	Distal Intergenic	5435582	5439277	3696	FBgn0051647	FBtr0308924	-6314
chr2L	5446189	5446389	Distal Intergenic	5435582	5439277	3696	FBgn0051647	FBtr0308924	-6912
chr2L	5446507	5446707	Distal Intergenic	5435582	5439277	3696	FBgn0051647	FBtr0308924	-7230
chr2L	5455635	5455835	Distal Intergenic	5461639	5466829	5191	FBgn0261963	FBtr0310358	-5804
chr2L	5458025	5458225	Distal Intergenic	5461639	5466829	5191	FBgn0261963	FBtr0310358	-3414
chr2L	5458526	5458726	Distal Intergenic	5461639	5466829	5191	FBgn0261963	FBtr0310358	-2913
chr2L	5461186	5461386	Promoter	5461639	5466829	5191	FBgn0261963	FBtr0310358	-253
chr2L	5489155	5489355	Distal Intergenic	5486905	5487191	287	FBgn0266825	FBtr0345552	2250
chr2L	5489846	5490046	Distal Intergenic	5486905	5487191	287	FBgn0266825	FBtr0345552	2941
chr2L	5501220	5501420	Distal Intergenic	5486905	5487191	287	FBgn0266825	FBtr0345552	14315
chr2L	5501622	5501822	Distal Intergenic	5486905	5487191	287	FBgn0266825	FBtr0345552	14717
chr2L	5505033	5505233	Distal Intergenic	5517737	5518949	1213	FBgn0031707	FBtr0079094	-12504
chr2L	5508184	5508384	Distal Intergenic	5517737	5518949	1213	FBgn0031707	FBtr0079094	-9353
chr2L	5542937	5543137	Promoter	5543100	5546642	3543	FBgn0002525	FBtr0307058	0
chr2L	5546275	5546475	3' UTR	5547086	5549614	2529	FBgn0031717	FBtr0307060	-611
chr2L	5546683	5546883	Promoter	5547086	5549614	2529	FBgn0031717	FBtr0307060	-203
chr2L	5618100	5618300	Promoter	5602376	5617946	15571	FBgn0031725	FBtr0343246	-154
chr2L	5624114	5624314	Promoter	5621541	5623762	2222	FBgn0031726	FBtr0343244	-352
chr2L	5658551	5658751	Promoter	5626291	5658560	32270	FBgn0051646	FBtr0079114	0
chr2L	5723942	5724142	3' UTR	5724656	5760047	35392	FBgn0031736	FBtr0079135	-514
chr2L	5724552	5724752	Promoter	5724656	5760047	35392	FBgn0031736	FBtr0079135	0
chr2L	5725848	5726048	Intron (FBtr0079135/FBgn0031736, intron 1 of 3)	5724656	5762420	37765	FBgn0031736	FBtr0332554	1192
chr2L	5730092	5730292	Intron (FBtr0079135/FBgn0031736, intron 1 of 3)	5727221	5728811	1591	FBgn0031733	FBtr0079167	-1281
chr2L	5739133	5739333	Intron (FBtr0079135/FBgn0031736, intron 1 of 3)	5733675	5740954	7280	FBgn0031734	FBtr0079166	1621
chr2L	5748607	5748807	Intron (FBtr0079135/FBgn0031736, intron 1 of 3)	5746157	5747961	1805	FBgn0031735	FBtr0079136	2450
chr2L	5751022	5751222	Intron (FBtr0079135/FBgn0031736, intron 1 of 3)	5746157	5747961	1805	FBgn0031735	FBtr0079136	4865
chr2L	5751357	5751557	Intron (FBtr0079135/FBgn0031736, intron 1 of 3)	5746157	5747961	1805	FBgn0031735	FBtr0079136	5200
chr2L	5771266	5771466	Exon (FBtr0340166/FBgn0051912, exon 2 of 2)	5767592	5772516	4925	FBgn0031738	FBtr0332038	1050
chr2L	5799605	5799805	Intron (FBtr0301235/FBgn0031738, intron 1 of 7)	5767002	5800173	33172	FBgn0031738	FBtr0301235	368
chr2L	5800190	5800390	Promoter	5768253	5800253	32001	FBgn0031738	FBtr0301234	0
chr2L	5906978	5907178	Promoter	5907169	5922776	15608	FBgn0043362	FBtr0079144	0
chr2L	5907352	5907552	Intron (FBtr0079144/FBgn0043362, intron 1 of 17)	5907169	5922776	15608	FBgn0043362	FBtr0079144	183
chr2L	5923747	5923947	Promoter	5922876	5923653	778	FBgn0031751	FBtr0079152	-94
chr2L	5924239	5924439	Downstream (<1kb)	5922876	5923653	778	FBgn0031751	FBtr0079152	-586
chr2L	5925164	5925364	Exon (FBtr0333246/FBgn0264547, exon 1 of 1)	5925937	5938766	12830	FBgn0015381	FBtr0079145	-573
chr2L	5943823	5944023	Promoter	5943965	5947872	3908	FBgn0001128	FBtr0079148	0
chr2L	5977260	5977460	Intron (FBtr0079236/FBgn0000308, intron 2 of 3)	5972900	5980101	7202	FBgn0000308	FBtr0079235	2641
chr2L	5977518	5977718	Intron (FBtr0079236/FBgn0000308, intron 2 of 3)	5972900	5980101	7202	FBgn0000308	FBtr0079235	2383
chr2L	5978461	5978661	Intron (FBtr0079236/FBgn0000308, intron 2 of 3)	5972900	5980101	7202	FBgn0000308	FBtr0079235	1440
chr2L	5978751	5978951	Intron (FBtr0079236/FBgn0000308, intron 2 of 3)	5972900	5980101	7202	FBgn0000308	FBtr0079235	1150
chr2L	5979086	5979286	Intron (FBtr0079236/FBgn0000308, intron 2 of 3)	5972900	5980101	7202	FBgn0000308	FBtr0079235	815
chr2L	5980263	5980463	Promoter	5972900	5980481	7582	FBgn0000308	FBtr0079234	18
chr2L	5980636	5980836	Promoter	5972900	5980481	7582	FBgn0000308	FBtr0079234	-155
chr2L	5980941	5981141	Promoter	5972115	5981018	8904	FBgn0000308	FBtr0079236	0
chr2L	5982021	5982221	Promoter	5982363	5985579	3217	FBgn0001942	FBtr0079178	-142
chr2L	5982400	5982600	Promoter	5982594	5985579	2986	FBgn0001942	FBtr0079177	0
chr2L	5982937	5983137	Exon (FBtr0079176/FBgn0001942, exon 2 of 6)	5982594	5985793	3200	FBgn0001942	FBtr0331201	343
chr2L	5983367	5983567	Intron (FBtr0079176/FBgn0001942, intron 2 of 5)	5982594	5985793	3200	FBgn0001942	FBtr0331201	773
chr2L	5986183	5986383	Promoter	5986348	5988854	2507	FBgn0001941	FBtr0079179	0
chr2L	5997837	5998037	Promoter	5990441	5997764	7324	FBgn0031759	FBtr0307070	-73
chr2L	5998345	5998545	Intron (FBtr0345336/FBgn0031759, intron 1 of 4)	5990441	5997764	7324	FBgn0031759	FBtr0307070	-581
chr2L	5999425	5999625	Promoter	5989400	5999501	10102	FBgn0031759	FBtr0345336	0
chr2L	6045936	6046136	Promoter	6041181	6045967	4787	FBgn0000052	FBtr0079219	0
chr2L	6047867	6048067	Promoter	6046516	6047934	1419	FBgn0029161	FBtr0343130	0
chr2L	6048652	6048852	Promoter	6046651	6048706	2056	FBgn0029161	FBtr0112945	0
chr2L	6050701	6050901	Promoter	6050800	6053482	2683	FBgn0031769	FBtr0346135	0
chr2L	6062660	6062860	Promoter	6060842	6062720	1879	FBgn0031771	FBtr0343129	0
chr2L	6078967	6079167	Exon (FBtr0308942/FBgn0031778, exon 2 of 2)	6078453	6079736	1284	FBgn0031778	FBtr0308942	514
chr2L	6081353	6081553	Distal Intergenic	6082603	6096498	13896	FBgn0266450	FBtr0344437	-1050
chr2L	6081476	6081676	Distal Intergenic	6082603	6096498	13896	FBgn0266450	FBtr0344437	-927
chr2L	6082370	6082570	Promoter	6082603	6096498	13896	FBgn0266450	FBtr0344437	-33
chr2L	6085747	6085947	Intron (FBtr0344437/FBgn0266450, intron 1 of 3)	6082603	6096498	13896	FBgn0266450	FBtr0344437	3144
chr2L	6086846	6087046	Intron (FBtr0344437/FBgn0266450, intron 1 of 3)	6082603	6096498	13896	FBgn0266450	FBtr0344437	4243
chr2L	6087515	6087715	Intron (FBtr0344437/FBgn0266450, intron 1 of 3)	6091412	6096498	5087	FBgn0266445	FBtr0344439	-3697
chr2L	6087933	6088133	Intron (FBtr0344437/FBgn0266450, intron 1 of 3)	6091412	6096498	5087	FBgn0266445	FBtr0344439	-3279
chr2L	6088429	6088629	Intron (FBtr0344437/FBgn0266450, intron 1 of 3)	6091412	6096498	5087	FBgn0266445	FBtr0344439	-2783
chr2L	6089125	6089325	Intron (FBtr0344437/FBgn0266450, intron 1 of 3)	6091412	6096498	5087	FBgn0266445	FBtr0344439	-2087
chr2L	6098895	6099095	Promoter	6096698	6098966	2269	FBgn0031779	FBtr0079211	0
chr2L	6100194	6100394	Promoter	6100377	6123899	23523	FBgn0266521	FBtr0079196	0
chr2L	6100563	6100763	Intron (FBtr0079196/FBgn0266521, intron 1 of 6)	6100377	6123899	23523	FBgn0266521	FBtr0333406	186
chr2L	6109544	6109744	Promoter	6109667	6123899	14233	FBgn0266521	FBtr0079198	0
chr2L	6165618	6165818	Distal Intergenic	6160400	6161309	910	FBgn0031786	FBtr0079204	5218
chr2L	6166194	6166394	Distal Intergenic	6160400	6161309	910	FBgn0031786	FBtr0079204	5794
chr2L	6166366	6166566	Distal Intergenic	6160400	6161309	910	FBgn0031786	FBtr0079204	5966
chr2L	6184961	6185161	Intron (FBtr0112617/FBgn0085409, intron 1 of 12)	6179133	6211114	31982	FBgn0085409	FBtr0329980	5828
chr2L	6185240	6185440	Intron (FBtr0112617/FBgn0085409, intron 1 of 12)	6179133	6211114	31982	FBgn0085409	FBtr0329980	6107
chr2L	6186542	6186742	Intron (FBtr0112617/FBgn0085409, intron 1 of 12)	6179133	6211114	31982	FBgn0085409	FBtr0329980	7409
chr2L	6194155	6194355	Intron (FBtr0112617/FBgn0085409, intron 3 of 12)	6179133	6211114	31982	FBgn0085409	FBtr0329980	15022
chr2L	6204987	6205187	Intron (FBtr0112617/FBgn0085409, intron 8 of 12)	6225048	6226842	1795	FBgn0026755	FBtr0079242	-19861
chr2L	6205249	6205449	Intron (FBtr0112617/FBgn0085409, intron 8 of 12)	6225048	6226842	1795	FBgn0026755	FBtr0079242	-19599
chr2L	6213625	6213825	Distal Intergenic	6225048	6226842	1795	FBgn0026755	FBtr0079242	-11223
chr2L	6214387	6214587	Distal Intergenic	6225048	6226842	1795	FBgn0026755	FBtr0079242	-10461
chr2L	6234031	6234231	Distal Intergenic	6231807	6232160	354	FBgn0266070	FBtr0343397	2224
chr2L	6238305	6238505	Distal Intergenic	6231807	6232160	354	FBgn0266070	FBtr0343397	6498
chr2L	6238613	6238813	Distal Intergenic	6231807	6232160	354	FBgn0266070	FBtr0343397	6806
chr2L	6242005	6242205	Distal Intergenic	6231807	6232160	354	FBgn0266070	FBtr0343397	10198
chr2L	6252928	6253128	Promoter	6253123	6291684	38562	FBgn0053531	FBtr0340169	0
chr2L	6316720	6316920	Intron (FBtr0344771/FBgn0053531, intron 14 of 16)	6323767	6331750	7984	FBgn0265778	FBtr0079249	-6847
chr2L	6319189	6319389	Intron (FBtr0344771/FBgn0053531, intron 14 of 16)	6323767	6331750	7984	FBgn0265778	FBtr0079249	-4378
chr2L	6323616	6323816	Promoter	6323767	6331750	7984	FBgn0265778	FBtr0079249	0
chr2L	6323925	6324125	5' UTR	6323767	6332789	9023	FBgn0265778	FBtr0333242	158
chr2L	6324412	6324612	Intron (FBtr0079249/FBgn0265778, intron 1 of 7)	6323767	6332789	9023	FBgn0265778	FBtr0333242	645
chr2L	6338683	6338883	Promoter	6338836	6346280	7445	FBgn0015623	FBtr0079250	0
chr2L	6339267	6339467	Promoter	6339825	6346280	6456	FBgn0015623	FBtr0331224	-358
chr2L	6339553	6339753	Promoter	6339825	6346280	6456	FBgn0015623	FBtr0331224	-72
chr2L	6343558	6343758	Promoter	6343699	6346280	2582	FBgn0015623	FBtr0079251	0
chr2L	6356699	6356899	Downstream (<1kb)	6357005	6358318	1314	FBgn0031804	FBtr0079280	1419
chr2L	6357030	6357230	3' UTR	6357005	6358318	1314	FBgn0031804	FBtr0079280	1088
chr2L	6411255	6411455	Promoter	6377771	6411326	33556	FBgn0259714	FBtr0299967	0
chr2L	6412144	6412344	Promoter	6412315	6414418	2104	FBgn0031811	FBtr0343151	0
chr2L	6447820	6448020	Promoter	6445070	6447862	2793	FBgn0031813	FBtr0114603	0
chr2L	6455120	6455320	Intron (FBtr0339788/FBgn0031814, intron 1 of 5)	6448464	6455929	7466	FBgn0031814	FBtr0339788	609
chr2L	6455374	6455574	Exon (FBtr0339788/FBgn0031814, exon 1 of 6)	6448464	6455929	7466	FBgn0031814	FBtr0339788	355
chr2L	6455907	6456107	Promoter	6448464	6455929	7466	FBgn0031814	FBtr0339788	0
chr2L	6473341	6473541	Intron (FBtr0339787/FBgn0259749, intron 1 of 2)	6468538	6473904	5367	FBgn0259749	FBtr0339787	363
chr2L	6479332	6479532	Intron (FBtr0079266/FBgn0086357, intron 2 of 3)	6477182	6480466	3285	FBgn0086357	FBtr0079266	934
chr2L	6480410	6480610	Promoter	6477182	6480466	3285	FBgn0086357	FBtr0079266	0
chr2L	6480793	6480993	Promoter	6480929	6487166	6238	FBgn0031820	FBtr0344764	0
chr2L	6481372	6481572	Promoter	6480661	6480930	270	FBgn0267019	FBtr0345975	-442
chr2L	6498480	6498680	Promoter	6498647	6526919	28273	FBgn0051637	FBtr0343155	0
chr2L	6527055	6527255	Downstream (<1kb)	6527447	6530509	3063	FBgn0000320	FBtr0306113	3254
chr2L	6528072	6528272	Exon (FBtr0306113/FBgn0000320, exon 3 of 4)	6527447	6530509	3063	FBgn0000320	FBtr0306113	2237
chr2L	6533699	6533899	Intron (FBtr0079335/FBgn0000320, intron 1 of 4)	6527447	6536111	8665	FBgn0000320	FBtr0079335	2212
chr2L	6536235	6536435	Promoter	6527447	6536111	8665	FBgn0000320	FBtr0079335	-124
chr2L	6537863	6538063	Intron (FBtr0079334/FBgn0000320, intron 1 of 4)	6527447	6536111	8665	FBgn0000320	FBtr0079335	-1752
chr2L	6544100	6544300	Intron (FBtr0079334/FBgn0000320, intron 1 of 4)	6527447	6546976	19530	FBgn0000320	FBtr0079334	2676
chr2L	6545218	6545418	Intron (FBtr0079334/FBgn0000320, intron 1 of 4)	6527447	6546976	19530	FBgn0000320	FBtr0079334	1558
chr2L	6546926	6547126	Promoter	6527447	6546976	19530	FBgn0000320	FBtr0079334	0
chr2L	6547019	6547219	Promoter	6527447	6546976	19530	FBgn0000320	FBtr0079334	-43
chr2L	6549582	6549782	Downstream (2-3kb)	6551854	6552436	583	FBgn0266002	FBtr0343156	-2072
chr2L	6554531	6554731	Downstream (<1kb)	6551854	6552436	583	FBgn0266002	FBtr0343156	2677
chr2L	6557428	6557628	Promoter	6555717	6557502	1786	FBgn0031829	FBtr0079333	0
chr2L	6562191	6562391	Promoter	6560131	6562289	2159	FBgn0031832	FBtr0343163	0
chr2L	6562531	6562731	5' UTR	6562325	6564709	2385	FBgn0263916	FBtr0343158	206
chr2L	6566130	6566330	Promoter	6564112	6566181	2070	FBgn0031834	FBtr0343161	0
chr2L	6601462	6601662	Promoter	6571954	6601068	29115	FBgn0031835	FBtr0343159	-394
chr2L	6610839	6611039	Promoter	6611011	6617117	6107	FBgn0031836	FBtr0079291	0
chr2L	6611497	6611697	Promoter	6611687	6617117	5431	FBgn0031836	FBtr0079293	0
chr2L	6612436	6612636	5' UTR	6611687	6617117	5431	FBgn0031836	FBtr0079293	749
chr2L	6612729	6612929	Exon (FBtr0079291/FBgn0031836, exon 3 of 5)	6611687	6617117	5431	FBgn0031836	FBtr0079293	1042
chr2L	6622674	6622874	Promoter	6623112	6625359	2248	FBgn0085374	FBtr0112553	-238
chr2L	6673335	6673535	Promoter	6671065	6673347	2283	FBgn0028990	FBtr0333351	0
chr2L	6709150	6709350	Promoter	6689625	6709086	19462	FBgn0031850	FBtr0079313	-64
chr2L	6722906	6723106	Promoter	6719896	6722930	3035	FBgn0025777	FBtr0079307	0
chr2L	6724273	6724473	5' UTR	6723903	6732766	8864	FBgn0046704	FBtr0329941	370
chr2L	6786779	6786979	Promoter	6778555	6786861	8307	FBgn0015776	FBtr0079384	0
chr2L	6787330	6787530	Promoter	6778824	6786861	8038	FBgn0015776	FBtr0332370	-469
chr2L	6787735	6787935	Downstream (1-2kb)	6778824	6786861	8038	FBgn0015776	FBtr0332370	-874
chr2L	6792157	6792357	Intron (FBtr0079382/FBgn0015777, intron 2 of 6)	6789770	6794599	4830	FBgn0015777	FBtr0079382	2242
chr2L	6793761	6793961	Intron (FBtr0079382/FBgn0015777, intron 1 of 6)	6789770	6794599	4830	FBgn0015777	FBtr0079382	638
chr2L	6794092	6794292	Intron (FBtr0079382/FBgn0015777, intron 1 of 6)	6789770	6794599	4830	FBgn0015777	FBtr0079382	307
chr2L	6794603	6794803	Promoter	6789770	6794599	4830	FBgn0015777	FBtr0100381	-4
chr2L	6795195	6795395	Intron (FBtr0100382/FBgn0015777, intron 1 of 5)	6789770	6794599	4830	FBgn0015777	FBtr0100381	-596
chr2L	6797509	6797709	Intron (FBtr0332369/FBgn0015777, intron 1 of 6)	6789770	6798194	8425	FBgn0015777	FBtr0332369	485
chr2L	6815010	6815210	Distal Intergenic	6812640	6813110	471	FBgn0264890	FBtr0334840	2370
chr2L	6817470	6817670	Distal Intergenic	6821934	6838995	17062	FBgn0051632	FBtr0345446	-4264
chr2L	6821728	6821928	Promoter	6821934	6838995	17062	FBgn0051632	FBtr0345446	-6
chr2L	6830020	6830220	Intron (FBtr0345446/FBgn0051632, intron 1 of 4)	6822317	6838995	16679	FBgn0051632	FBtr0079341	7703
chr2L	6830651	6830851	Intron (FBtr0345446/FBgn0051632, intron 1 of 4)	6822317	6838995	16679	FBgn0051632	FBtr0079341	8334
chr2L	6833424	6833624	Intron (FBtr0345446/FBgn0051632, intron 4 of 4)	6822317	6838995	16679	FBgn0051632	FBtr0079341	11107
chr2L	6833846	6834046	Intron (FBtr0345446/FBgn0051632, intron 4 of 4)	6822317	6838995	16679	FBgn0051632	FBtr0079341	11529
chr2L	6841697	6841897	Distal Intergenic	6852315	6853866	1552	FBgn0017551	FBtr0079342	-10418
chr2L	6851904	6852104	Promoter	6852315	6853866	1552	FBgn0017551	FBtr0079342	-211
chr2L	6918671	6918871	Promoter	6916753	6918743	1991	FBgn0026196	FBtr0079369	0
chr2L	6919244	6919444	Intron (FBtr0332328/FBgn0028554, intron 1 of 1)	6916753	6918743	1991	FBgn0026196	FBtr0079369	-501
chr2L	6919564	6919764	Exon (FBtr0332328/FBgn0028554, exon 1 of 2)	6914301	6920210	5910	FBgn0028554	FBtr0332328	446
chr2L	6920952	6921152	Promoter	6920966	6926806	5841	FBgn0004838	FBtr0307031	0
chr2L	6921149	6921349	Promoter	6921260	6926046	4787	FBgn0004838	FBtr0079347	0
chr2L	6921511	6921711	Promoter	6921639	6926046	4408	FBgn0004838	FBtr0301404	0
chr2L	6922219	6922419	Intron (FBtr0301403/FBgn0004838, intron 1 of 2)	6921639	6932057	10419	FBgn0004838	FBtr0079348	580
chr2L	6948723	6948923	Promoter	6945464	6948808	3345	FBgn0031872	FBtr0079365	0
chr2L	6966518	6966718	Downstream (<1kb)	6966780	6967590	811	FBgn0264922	FBtr0346716	872
chr2L	6967539	6967739	Promoter	6966780	6967590	811	FBgn0264922	FBtr0346716	0
chr2L	6971810	6972010	Promoter	6969825	6971737	1913	FBgn0016978	FBtr0079355	-73
chr2L	7004432	7004632	Intron (FBtr0290119/FBgn0031879, intron 2 of 12)	6972828	7009909	37082	FBgn0031879	FBtr0290119	5277
chr2L	7005602	7005802	Intron (FBtr0290119/FBgn0031879, intron 2 of 12)	6972828	7009909	37082	FBgn0031879	FBtr0290119	4107
chr2L	7009898	7010098	Promoter	6972828	7009909	37082	FBgn0031879	FBtr0290119	0
chr2L	7023842	7024042	Promoter	7014623	7023898	9276	FBgn0000053	FBtr0339663	0
chr2L	7029095	7029295	Downstream (1-2kb)	7027526	7028959	1434	FBgn0031881	FBtr0079389	1569
chr2L	7032581	7032781	Promoter	7030493	7032606	2114	FBgn0031882	FBtr0079426	0
chr2L	7033363	7033563	Intron (FBtr0089640/FBgn0031883, intron 2 of 5)	7032721	7037878	5158	FBgn0031883	FBtr0344711	642
chr2L	7037898	7038098	Promoter	7037823	7056010	18188	FBgn0262872	FBtr0306229	75
chr2L	7038395	7038595	Intron (FBtr0306228/FBgn0262872, intron 1 of 5)	7037823	7056010	18188	FBgn0262872	FBtr0306229	572
chr2L	7042224	7042424	Promoter	7042359	7056010	13652	FBgn0262872	FBtr0306231	0
chr2L	7049085	7049285	Promoter	7049272	7054847	5576	FBgn0262872	FBtr0306232	0
chr2L	7049441	7049641	5' UTR	7049272	7054847	5576	FBgn0262872	FBtr0306232	169
chr2L	7049892	7050092	Promoter	7050368	7054847	4480	FBgn0262872	FBtr0306230	-276
chr2L	7050566	7050766	5' UTR	7050368	7054847	4480	FBgn0262872	FBtr0306230	198
chr2L	7056207	7056407	Promoter	7056301	7059294	2994	FBgn0031885	FBtr0079402	0
chr2L	7056696	7056896	5' UTR	7056301	7063586	7286	FBgn0031885	FBtr0110978	395
chr2L	7065799	7065999	Promoter	7064431	7065837	1407	FBgn0031886	FBtr0079424	0
chr2L	7082413	7082613	Intron (FBtr0079423/FBgn0031888, intron 2 of 4)	7069536	7084635	15100	FBgn0031888	FBtr0079423	2022
chr2L	7143603	7143803	Exon (FBtr0342653/FBgn0265823, exon 1 of 1)	7142304	7145263	2960	FBgn0265823	FBtr0342653	1299
chr2L	7181929	7182129	Promoter	7182234	7185519	3286	FBgn0031893	FBtr0079405	-105
chr2L	7188007	7188207	Promoter	7185461	7188068	2608	FBgn0031894	FBtr0079419	0
chr2L	7188240	7188440	Promoter	7185480	7188068	2589	FBgn0031894	FBtr0342654	-172
chr2L	7188742	7188942	Intron (FBtr0342655/FBgn0031894, intron 1 of 2)	7185480	7188068	2589	FBgn0031894	FBtr0342654	-674
chr2L	7204218	7204418	Promoter	7194908	7204264	9357	FBgn0031896	FBtr0079416	0
chr2L	7219995	7220195	Promoter	7204538	7220033	15496	FBgn0031897	FBtr0330197	0
chr2L	7258199	7258399	Intron (FBtr0089291/FBgn0010453, intron 1 of 3)	7257512	7258198	687	FBgn0051909	FBtr0300460	687
chr2L	7277152	7277352	Promoter	7255419	7277171	21753	FBgn0010453	FBtr0089291	0
chr2L	7281552	7281752	Distal Intergenic	7255848	7277171	21324	FBgn0010453	FBtr0334799	-4381
chr2L	7302447	7302647	Distal Intergenic	7307159	7316265	9107	FBgn0284084	FBtr0079432	-4512
chr2L	7306885	7307085	Promoter	7307159	7316265	9107	FBgn0284084	FBtr0079432	-74
chr2L	7319899	7320099	Distal Intergenic	7328944	7329519	576	FBgn0266842	FBtr0345570	9420
chr2L	7320352	7320552	Distal Intergenic	7328944	7329519	576	FBgn0266842	FBtr0345570	8967
chr2L	7334209	7334409	5' UTR	7333714	7352542	18829	FBgn0031902	FBtr0303251	495
chr2L	7334412	7334612	5' UTR	7333714	7352542	18829	FBgn0031902	FBtr0303251	698
chr2L	7354760	7354960	Distal Intergenic	7363379	7377528	14150	FBgn0031903	FBtr0303207	-8419
chr2L	7355705	7355905	Distal Intergenic	7363379	7377528	14150	FBgn0031903	FBtr0303207	-7474
chr2L	7356651	7356851	Distal Intergenic	7363379	7377528	14150	FBgn0031903	FBtr0303207	-6528
chr2L	7356805	7357005	Distal Intergenic	7363379	7377528	14150	FBgn0031903	FBtr0303207	-6374
chr2L	7358852	7359052	Distal Intergenic	7363379	7377528	14150	FBgn0031903	FBtr0303207	-4327
chr2L	7388158	7388358	Promoter	7384486	7388253	3768	FBgn0031904	FBtr0079469	0
chr2L	7409698	7409898	Promoter	7408533	7409809	1277	FBgn0031909	FBtr0079467	0
chr2L	7412285	7412485	Promoter	7412417	7417813	5397	FBgn0028387	FBtr0308610	0
chr2L	7418473	7418673	Intron (FBtr0079443/FBgn0028387, intron 5 of 7)	7423820	7425932	2113	FBgn0264439	FBtr0332524	-5147
chr2L	7419650	7419850	Intron (FBtr0079443/FBgn0028387, intron 5 of 7)	7423820	7425932	2113	FBgn0264439	FBtr0332524	-3970
chr2L	7420132	7420332	Intron (FBtr0079443/FBgn0028387, intron 5 of 7)	7423820	7425932	2113	FBgn0264439	FBtr0332524	-3488
chr2L	7420536	7420736	Intron (FBtr0079443/FBgn0028387, intron 5 of 7)	7423820	7425932	2113	FBgn0264439	FBtr0332524	-3084
chr2L	7420941	7421141	Intron (FBtr0079443/FBgn0028387, intron 5 of 7)	7423820	7425932	2113	FBgn0264439	FBtr0332524	-2679
chr2L	7422491	7422691	3' UTR	7423820	7425932	2113	FBgn0264439	FBtr0332524	-1129
chr2L	7423170	7423370	Promoter	7423820	7425932	2113	FBgn0264439	FBtr0332524	-450
chr2L	7423534	7423734	Promoter	7423820	7425932	2113	FBgn0264439	FBtr0332524	-86
chr2L	7423988	7424188	Exon (FBtr0332524/FBgn0264439, exon 1 of 2)	7423820	7425932	2113	FBgn0264439	FBtr0332525	168
chr2L	7424566	7424766	Intron (FBtr0332524/FBgn0264439, intron 1 of 1)	7423820	7425932	2113	FBgn0264439	FBtr0332525	746
chr2L	7424969	7425169	Intron (FBtr0332524/FBgn0264439, intron 1 of 1)	7425795	7425892	98	FBgn0262453	FBtr0304472	-626
chr2L	7426526	7426726	Promoter	7426866	7430329	3464	FBgn0283658	FBtr0079444	-140
chr2L	7427243	7427443	Exon (FBtr0079444/FBgn0283658, exon 1 of 7)	7427002	7430329	3328	FBgn0283658	FBtr0332529	241
chr2L	7437300	7437500	Promoter	7437492	7445269	7778	FBgn0031914	FBtr0079446	0
chr2L	7452195	7452395	Downstream (<1kb)	7445355	7451244	5890	FBgn0025697	FBtr0346571	-951
chr2L	7466196	7466396	Promoter	7466543	7472493	5951	FBgn0031918	FBtr0079449	-147
chr2L	7466381	7466581	Promoter	7466543	7472493	5951	FBgn0031918	FBtr0079449	0
chr2L	7495605	7495805	5' UTR	7472513	7496307	23795	FBgn0260486	FBtr0330721	502
chr2L	7496311	7496511	Promoter	7472513	7496307	23795	FBgn0260486	FBtr0332201	-4
chr2L	7508927	7509127	Intron (FBtr0334847/FBgn0264895, intron 1 of 3)	7519679	7520082	404	FBgn0264891	FBtr0334845	-10552
chr2L	7512750	7512950	Intron (FBtr0334847/FBgn0264895, intron 1 of 3)	7519679	7520082	404	FBgn0264891	FBtr0334845	-6729
chr2L	7530359	7530559	Promoter	7497805	7530574	32770	FBgn0264895	FBtr0334847	15
chr2L	7530857	7531057	Promoter	7497805	7530574	32770	FBgn0264895	FBtr0334847	-283
chr2L	7534989	7535189	Intron (FBtr0334848/FBgn0264895, intron 2 of 4)	7497805	7530574	32770	FBgn0264895	FBtr0334847	-4415
chr2L	7544373	7544573	Promoter	7497805	7544427	46623	FBgn0264895	FBtr0334848	0
chr2L	7544691	7544891	Promoter	7497805	7544427	46623	FBgn0264895	FBtr0334848	-264
chr2L	7546984	7547184	Intron (FBtr0334850/FBgn0264895, intron 2 of 5)	7497805	7544427	46623	FBgn0264895	FBtr0334848	-2557
chr2L	7559492	7559692	Intron (FBtr0334850/FBgn0264895, intron 2 of 5)	7567929	7568438	510	FBgn0267732	FBtr0347292	-8237
chr2L	7573518	7573718	Intron (FBtr0334850/FBgn0264895, intron 1 of 5)	7497805	7576013	78209	FBgn0264895	FBtr0334850	2295
chr2L	7574649	7574849	Intron (FBtr0334850/FBgn0264895, intron 1 of 5)	7497805	7576013	78209	FBgn0264895	FBtr0334850	1164
chr2L	7576495	7576695	Promoter	7497805	7576607	78803	FBgn0264895	FBtr0334846	0
chr2L	7577169	7577369	Intron (FBtr0334849/FBgn0264895, intron 1 of 4)	7497805	7576607	78803	FBgn0264895	FBtr0334846	-562
chr2L	7590496	7590696	Distal Intergenic	7581924	7583333	1410	FBgn0083141	FBtr0079470	8572
chr2L	7591010	7591210	Distal Intergenic	7581924	7583333	1410	FBgn0083141	FBtr0079470	9086
chr2L	7591837	7592037	Distal Intergenic	7581924	7583333	1410	FBgn0083141	FBtr0079470	9913
chr2L	7637161	7637361	Exon (FBtr0343252/FBgn0266035, exon 1 of 1)	7636951	7637324	374	FBgn0266035	FBtr0343252	210
chr2L	7638132	7638332	Distal Intergenic	7636951	7637324	374	FBgn0266035	FBtr0343252	1181
chr2L	7641692	7641892	Downstream (<1kb)	7636951	7637324	374	FBgn0266035	FBtr0343252	4741
chr2L	7675746	7675946	Intron (FBtr0079474/FBgn0040299, intron 1 of 4)	7647053	7675078	28026	FBgn0264087	FBtr0330702	-668
chr2L	7702627	7702827	Promoter	7702805	7710690	7886	FBgn0041181	FBtr0079477	0
chr2L	7782775	7782975	Promoter	7782865	7786061	3197	FBgn0031947	FBtr0079488	0
chr2L	7800043	7800243	Promoter	7796314	7800058	3745	FBgn0031950	FBtr0343403	0
chr2L	7809604	7809804	Intron (FBtr0343423/FBgn0031952, intron 1 of 6)	7801668	7810703	9036	FBgn0031952	FBtr0343423	899
chr2L	7827684	7827884	Promoter	7827793	7832124	4332	FBgn0004177	FBtr0343417	0
chr2L	7828283	7828483	Intron (FBtr0343416/FBgn0004177, intron 1 of 3)	7827793	7832668	4876	FBgn0004177	FBtr0079525	490
chr2L	7829028	7829228	Intron (FBtr0343416/FBgn0004177, intron 1 of 3)	7827793	7832668	4876	FBgn0004177	FBtr0079525	1235
chr2L	7854829	7855029	5' UTR	7844905	7855255	10351	FBgn0031955	FBtr0079564	226
chr2L	7856459	7856659	Promoter	7857077	7858136	1060	FBgn0040099	FBtr0308065	-418
chr2L	7879616	7879816	Promoter	7873495	7879552	6058	FBgn0031959	FBtr0079561	-64
chr2L	7880465	7880665	Downstream (2-3kb)	7873495	7879552	6058	FBgn0031959	FBtr0079561	-913
chr2L	7890802	7891002	Promoter	7889288	7890594	1307	FBgn0053121	FBtr0079557	-208
chr2L	7905189	7905389	Intron (FBtr0112718/FBgn0085450, intron 2 of 2)	7889288	7890594	1307	FBgn0053121	FBtr0079557	-14595
chr2L	7908888	7909088	Intron (FBtr0112718/FBgn0085450, intron 2 of 2)	7889288	7890594	1307	FBgn0053121	FBtr0079557	-18294
chr2L	7909152	7909352	Intron (FBtr0112718/FBgn0085450, intron 2 of 2)	7889288	7890594	1307	FBgn0053121	FBtr0079557	-18558
chr2L	7911231	7911431	Intron (FBtr0112718/FBgn0085450, intron 2 of 2)	7889288	7890594	1307	FBgn0053121	FBtr0079557	-20637
chr2L	7916158	7916358	Intron (FBtr0112718/FBgn0085450, intron 2 of 2)	7889288	7890594	1307	FBgn0053121	FBtr0079557	-25564
chr2L	7916630	7916830	Intron (FBtr0112718/FBgn0085450, intron 2 of 2)	7889288	7890594	1307	FBgn0053121	FBtr0079557	-26036
chr2L	7928230	7928430	Intron (FBtr0112718/FBgn0085450, intron 2 of 2)	7889288	7890594	1307	FBgn0053121	FBtr0079557	-37636
chr2L	7929111	7929311	Intron (FBtr0112718/FBgn0085450, intron 2 of 2)	7889288	7890594	1307	FBgn0053121	FBtr0079557	-38517
chr2L	7931018	7931218	Intron (FBtr0112718/FBgn0085450, intron 2 of 2)	7889288	7890594	1307	FBgn0053121	FBtr0079557	-40424
chr2L	7932157	7932357	Intron (FBtr0112718/FBgn0085450, intron 2 of 2)	7889288	7890594	1307	FBgn0053121	FBtr0079557	-41563
chr2L	7932754	7932954	Intron (FBtr0112718/FBgn0085450, intron 2 of 2)	7889288	7890594	1307	FBgn0053121	FBtr0079557	-42160
chr2L	7936670	7936870	Intron (FBtr0112718/FBgn0085450, intron 2 of 2)	7893431	7977065	83635	FBgn0085450	FBtr0112717	40195
chr2L	7940683	7940883	Intron (FBtr0112718/FBgn0085450, intron 2 of 2)	7893431	7977065	83635	FBgn0085450	FBtr0112717	36182
chr2L	7962351	7962551	Intron (FBtr0112718/FBgn0085450, intron 2 of 2)	7893431	7977065	83635	FBgn0085450	FBtr0112717	14514
chr2L	7963290	7963490	Intron (FBtr0112718/FBgn0085450, intron 2 of 2)	7893431	7977065	83635	FBgn0085450	FBtr0112717	13575
chr2L	7966596	7966796	Intron (FBtr0112718/FBgn0085450, intron 2 of 2)	7893431	7977065	83635	FBgn0085450	FBtr0112717	10269
chr2L	7973544	7973744	Intron (FBtr0112718/FBgn0085450, intron 2 of 2)	7893431	7977065	83635	FBgn0085450	FBtr0112717	3321
chr2L	7974119	7974319	Intron (FBtr0112718/FBgn0085450, intron 2 of 2)	7893431	7977065	83635	FBgn0085450	FBtr0112717	2746
chr2L	7976770	7976970	Promoter	7893431	7977065	83635	FBgn0085450	FBtr0112717	95
chr2L	7984137	7984337	Promoter	7891187	7984196	93010	FBgn0085450	FBtr0112718	0
chr2L	7994029	7994229	Promoter	7986786	7994184	7399	FBgn0031969	FBtr0300183	0
chr2L	7998763	7998963	Promoter	7998869	7999676	808	FBgn0031971	FBtr0343382	0
chr2L	8030922	8031122	Promoter	8031010	8038498	7489	FBgn0044323	FBtr0079539	0
chr2L	8031452	8031652	5' UTR	8031010	8040826	9817	FBgn0044323	FBtr0306001	442
chr2L	8042804	8043004	Promoter	8041873	8042909	1037	FBgn0031980	FBtr0345332	0
chr2L	8043307	8043507	Promoter	8043471	8054326	10856	FBgn0031981	FBtr0344788	0
chr2L	8072826	8073026	Promoter	8072895	8073948	1054	FBgn0010287	FBtr0079542	0
chr2L	8083292	8083492	Promoter	8083420	8109458	26039	FBgn0261822	FBtr0079566	0
chr2L	8083685	8083885	Intron (FBtr0079566/FBgn0261822, intron 1 of 6)	8083420	8116531	33112	FBgn0261822	FBtr0079568	265
chr2L	8084406	8084606	Intron (FBtr0079566/FBgn0261822, intron 1 of 6)	8083420	8116531	33112	FBgn0261822	FBtr0079568	986
chr2L	8104090	8104290	Intron (FBtr0079566/FBgn0261822, intron 2 of 6)	8089103	8109458	20356	FBgn0261822	FBtr0079573	14987
chr2L	8142695	8142895	Intron (FBtr0344863/FBgn0031990, intron 1 of 6)	8141540	8141662	123	FBgn0263561	FBtr0309700	-1033
chr2L	8142918	8143118	Intron (FBtr0344863/FBgn0031990, intron 1 of 6)	8143401	8144047	647	FBgn0261830	FBtr0303390	929
chr2L	8145281	8145481	Promoter	8144391	8145107	717	FBgn0261831	FBtr0303391	-174
chr2L	8148794	8148994	Promoter	8148948	8154726	5779	FBgn0263256	FBtr0344862	0
chr2L	8171581	8171781	Intron (FBtr0335175/FBgn0264953, intron 1 of 29)	8163073	8190137	27065	FBgn0264953	FBtr0347415	8508
chr2L	8171859	8172059	Intron (FBtr0335175/FBgn0264953, intron 1 of 29)	8163073	8190137	27065	FBgn0264953	FBtr0347415	8786
chr2L	8212855	8213055	Promoter	8212039	8212902	864	FBgn0032000	FBtr0079633	0
chr2L	8266849	8267049	Intron (FBtr0112836/FBgn0003502, intron 5 of 12)	8259505	8265793	6289	FBgn0003502	FBtr0330692	-1056
chr2L	8274614	8274814	Promoter	8259505	8274224	14720	FBgn0003502	FBtr0112835	-390
chr2L	8277026	8277226	Intron (FBtr0112836/FBgn0003502, intron 5 of 12)	8258755	8277702	18948	FBgn0003502	FBtr0079618	476
chr2L	8279563	8279763	Intron (FBtr0112836/FBgn0003502, intron 5 of 12)	8259505	8277702	18198	FBgn0003502	FBtr0079615	-1861
chr2L	8280349	8280549	Intron (FBtr0112836/FBgn0003502, intron 5 of 12)	8259505	8277702	18198	FBgn0003502	FBtr0079615	-2647
chr2L	8285223	8285423	Intron (FBtr0112836/FBgn0003502, intron 2 of 12)	8290727	8290799	73	FBgn0011902	FBtr0079596	-5304
chr2L	8296472	8296672	5' UTR	8259505	8297124	37620	FBgn0003502	FBtr0330693	452
chr2L	8297153	8297353	Promoter	8259505	8297124	37620	FBgn0003502	FBtr0330693	-29
chr2L	8299561	8299761	Intron (FBtr0112836/FBgn0003502, intron 1 of 12)	8258373	8300746	42374	FBgn0003502	FBtr0112836	985
chr2L	8325400	8325600	Promoter	8321280	8325409	4130	FBgn0032021	FBtr0346462	0
chr2L	8334830	8335030	Distal Intergenic	8338287	8342056	3770	FBgn0032023	FBtr0079604	-3257
chr2L	8361448	8361648	Intron (FBtr0307092/FBgn0032026, intron 1 of 9)	8355678	8362469	6792	FBgn0032026	FBtr0307092	821
chr2L	8362424	8362624	Promoter	8355678	8362469	6792	FBgn0032026	FBtr0307092	0
chr2L	8365675	8365875	Promoter	8366038	8370082	4045	FBgn0260439	FBtr0005088	-163
chr2L	8366433	8366633	Intron (FBtr0005088/FBgn0260439, intron 1 of 6)	8366038	8370090	4053	FBgn0260439	FBtr0339789	395
chr2L	8384069	8384269	Promoter	8383612	8384137	526	FBgn0263852	FBtr0079719	0
chr2L	8384331	8384531	Promoter	8384455	8388804	4350	FBgn0032036	FBtr0079653	0
chr2L	8403441	8403641	Promoter	8403573	8408280	4708	FBgn0020497	FBtr0346708	0
chr2L	8403770	8403970	Promoter	8403447	8403924	478	FBgn0266326	FBtr0344057	0
chr2L	8415166	8415366	Promoter	8412144	8415256	3113	FBgn0032042	FBtr0331990	0
chr2L	8415622	8415822	Promoter	8415690	8430977	15288	FBgn0027932	FBtr0079667	0
chr2L	8416395	8416595	Intron (FBtr0079667/FBgn0027932, intron 1 of 4)	8415743	8431297	15555	FBgn0027932	FBtr0340240	652
chr2L	8416885	8417085	Intron (FBtr0079667/FBgn0027932, intron 1 of 4)	8415743	8431297	15555	FBgn0027932	FBtr0340240	1142
chr2L	8419406	8419606	Promoter	8419872	8430977	11106	FBgn0027932	FBtr0079665	-266
chr2L	8419643	8419843	Promoter	8419872	8430977	11106	FBgn0027932	FBtr0079665	-29
chr2L	8424747	8424947	Intron (FBtr0079667/FBgn0027932, intron 1 of 4)	8426773	8430977	4205	FBgn0027932	FBtr0079666	-1826
chr2L	8463403	8463603	Intron (FBtr0079703/FBgn0026718, intron 1 of 2)	8449691	8463994	14304	FBgn0026718	FBtr0079703	391
chr2L	8463925	8464125	Promoter	8449691	8463994	14304	FBgn0026718	FBtr0079703	0
chr2L	8466678	8466878	Promoter	8466817	8488671	21855	FBgn0262029	FBtr0303924	0
chr2L	8475676	8475876	Intron (FBtr0303924/FBgn0262029, intron 1 of 8)	8477349	8478088	740	FBgn0053194	FBtr0079676	-1473
chr2L	8478080	8478280	Promoter	8478705	8488671	9967	FBgn0262029	FBtr0303923	-425
chr2L	8478497	8478697	Promoter	8478705	8488671	9967	FBgn0262029	FBtr0303923	-8
chr2L	8479010	8479210	5' UTR	8478705	8488671	9967	FBgn0262029	FBtr0303923	305
chr2L	8479358	8479558	5' UTR	8478705	8488671	9967	FBgn0262029	FBtr0303923	653
chr2L	8488832	8489032	Promoter	8488981	8490546	1566	FBgn0032047	FBtr0079681	0
chr2L	8511819	8512019	Promoter	8509069	8511866	2798	FBgn0032050	FBtr0343426	0
chr2L	8521902	8522102	Promoter	8521933	8524884	2952	FBgn0016122	FBtr0079685	0
chr2L	8528414	8528614	Promoter	8524999	8528505	3507	FBgn0085470	FBtr0333420	0
chr2L	8528995	8529195	Promoter	8529141	8537932	8792	FBgn0028394	FBtr0333418	0
chr2L	8543209	8543409	Promoter	8543330	8667776	124447	FBgn0011259	FBtr0079691	0
chr2L	8543959	8544159	Intron (FBtr0303877/FBgn0011259, intron 2 of 22)	8543330	8671917	128588	FBgn0011259	FBtr0329931	629
chr2L	8550711	8550911	Intron (FBtr0303877/FBgn0011259, intron 3 of 22)	8543330	8671917	128588	FBgn0011259	FBtr0329931	7381
chr2L	8555510	8555710	Intron (FBtr0303877/FBgn0011259, intron 3 of 22)	8543330	8671917	128588	FBgn0011259	FBtr0329931	12180
chr2L	8556293	8556493	Intron (FBtr0303877/FBgn0011259, intron 3 of 22)	8543330	8671917	128588	FBgn0011259	FBtr0329931	12963
chr2L	8556964	8557164	Intron (FBtr0303877/FBgn0011259, intron 3 of 22)	8543330	8671917	128588	FBgn0011259	FBtr0329931	13634
chr2L	8584818	8585018	Intron (FBtr0303877/FBgn0011259, intron 4 of 22)	8590370	8590884	515	FBgn0264437	FBtr0332517	5866
chr2L	8585386	8585586	Intron (FBtr0303877/FBgn0011259, intron 4 of 22)	8590370	8590884	515	FBgn0264437	FBtr0332517	5298
chr2L	8588081	8588281	Intron (FBtr0303877/FBgn0011259, intron 4 of 22)	8590370	8590884	515	FBgn0264437	FBtr0332517	2603
chr2L	8603973	8604173	Intron (FBtr0303877/FBgn0011259, intron 4 of 22)	8590370	8594489	4120	FBgn0264437	FBtr0332518	-9484
chr2L	8612150	8612350	Intron (FBtr0303877/FBgn0011259, intron 4 of 22)	8620028	8620099	72	FBgn0051602	FBtr0079693	-7678
chr2L	8691692	8691892	Promoter	8687253	8691209	3957	FBgn0004914	FBtr0079748	-483
chr2L	8692558	8692758	Promoter	8687253	8692400	5148	FBgn0004914	FBtr0344784	-158
chr2L	8709566	8709766	Promoter	8687226	8709611	22386	FBgn0004914	FBtr0336633	0
chr2L	8718014	8718214	Intron (FBtr0079746/FBgn0003209, intron 2 of 9)	8709880	8714583	4704	FBgn0003209	FBtr0340231	-3431
chr2L	8739956	8740156	Intron (FBtr0079745/FBgn0003209, intron 1 of 8)	8709880	8740660	30781	FBgn0003209	FBtr0079745	504
chr2L	8740983	8741183	Promoter	8709880	8740660	30781	FBgn0003209	FBtr0303868	-323
chr2L	8746609	8746809	Distal Intergenic	8751715	8752122	408	FBgn0266845	FBtr0345576	5313
chr2L	8747521	8747721	Distal Intergenic	8751715	8752122	408	FBgn0266845	FBtr0345576	4401
chr2L	8762543	8762743	Downstream (2-3kb)	8765273	8768710	3438	FBgn0032066	FBtr0340230	5967
chr2L	8787494	8787694	Distal Intergenic	8781799	8782500	702	FBgn0261627	FBtr0302991	-4994
chr2L	8788403	8788603	Distal Intergenic	8781799	8782500	702	FBgn0261627	FBtr0302991	-5903
chr2L	8800241	8800441	Distal Intergenic	8781799	8782500	702	FBgn0261627	FBtr0302991	-17741
chr2L	8809138	8809338	Distal Intergenic	8825645	8829670	4026	FBgn0029123	FBtr0079733	-16307
chr2L	8809928	8810128	Distal Intergenic	8825645	8829670	4026	FBgn0029123	FBtr0079733	-15517
chr2L	8810409	8810609	Distal Intergenic	8825645	8829670	4026	FBgn0029123	FBtr0079733	-15036
chr2L	8817454	8817654	Distal Intergenic	8825645	8829670	4026	FBgn0029123	FBtr0079733	-7991
chr2L	8817885	8818085	Distal Intergenic	8825645	8829670	4026	FBgn0029123	FBtr0079733	-7560
chr2L	8818133	8818333	Distal Intergenic	8825645	8829670	4026	FBgn0029123	FBtr0079733	-7312
chr2L	8819478	8819678	Distal Intergenic	8825645	8829670	4026	FBgn0029123	FBtr0079733	-5967
chr2L	8822347	8822547	Distal Intergenic	8825645	8829670	4026	FBgn0029123	FBtr0079733	-3098
chr2L	8825399	8825599	Promoter	8825645	8829670	4026	FBgn0029123	FBtr0079733	-46
chr2L	8836820	8837020	Distal Intergenic	8825645	8829670	4026	FBgn0029123	FBtr0330210	11175
chr2L	8837138	8837338	Distal Intergenic	8825645	8829670	4026	FBgn0029123	FBtr0330210	11493
chr2L	8838405	8838605	Distal Intergenic	8825645	8829670	4026	FBgn0029123	FBtr0330210	12760
chr2L	8844843	8845043	Distal Intergenic	8852009	8852664	656	FBgn0266905	FBtr0345772	7621
chr2L	8846795	8846995	Distal Intergenic	8852009	8852664	656	FBgn0266905	FBtr0345772	5669
chr2L	8862086	8862286	Promoter	8862776	8863743	968	FBgn0052986	FBtr0079734	-490
chr2L	8868308	8868508	Exon (FBtr0340257/FBgn0265587, exon 2 of 2)	8867875	8868747	873	FBgn0265587	FBtr0340257	433
chr2L	8871881	8872081	Distal Intergenic	8867875	8868747	873	FBgn0265587	FBtr0340257	4006
chr2L	8881146	8881346	Distal Intergenic	8886134	8888028	1895	FBgn0265588	FBtr0347027	6682
chr2L	8888953	8889153	Downstream (2-3kb)	8887405	8888028	624	FBgn0265588	FBtr0340264	-925
chr2L	8899460	8899660	5' UTR	8898786	8933594	34809	FBgn0085427	FBtr0303889	674
chr2L	8949991	8950191	Intron (FBtr0079788/FBgn0032078, intron 1 of 3)	8943455	8951216	7762	FBgn0032078	FBtr0079788	1025
chr2L	8950616	8950816	5' UTR	8943455	8951216	7762	FBgn0032078	FBtr0079788	400
chr2L	8951118	8951318	Promoter	8943455	8951216	7762	FBgn0032078	FBtr0079788	0
chr2L	8952850	8953050	Downstream (<1kb)	8943455	8951216	7762	FBgn0032078	FBtr0079789	-1634
chr2L	8985200	8985400	Promoter	8977962	8984872	6911	FBgn0032084	FBtr0079783	-328
chr2L	8997512	8997712	Promoter	8997605	8998544	940	FBgn0040964	FBtr0079763	0
chr2L	9019492	9019692	Distal Intergenic	9012885	9014068	1184	FBgn0032089	FBtr0079779	-5424
chr2L	9071391	9071591	Promoter	9051631	9071164	19534	FBgn0051708	FBtr0303881	-227
chr2L	9082943	9083143	Distal Intergenic	9084107	9089440	5334	FBgn0032095	FBtr0079768	-964
chr2L	9089629	9089829	Distal Intergenic	9084107	9089440	5334	FBgn0032095	FBtr0079768	5522
chr2L	9121086	9121286	Downstream (<1kb)	9121571	9121923	353	FBgn0265827	FBtr0342663	637
chr2L	9124473	9124673	Exon (FBtr0342662/FBgn0265826, exon 1 of 1)	9124032	9124500	469	FBgn0265826	FBtr0342662	441
chr2L	9124786	9124986	Distal Intergenic	9125737	9163716	37980	FBgn0052982	FBtr0079771	-751
chr2L	9125605	9125805	Promoter	9125737	9163716	37980	FBgn0052982	FBtr0079771	0
chr2L	9126170	9126370	Intron (FBtr0079771/FBgn0052982, intron 1 of 8)	9125737	9163721	37985	FBgn0052982	FBtr0330219	433
chr2L	9127173	9127373	Exon (FBtr0079771/FBgn0052982, exon 2 of 9)	9125737	9163721	37985	FBgn0052982	FBtr0330219	1436
chr2L	9158412	9158612	Intron (FBtr0079771/FBgn0052982, intron 4 of 8)	9164235	9165426	1192	FBgn0032100	FBtr0079773	-5623
chr2L	9164057	9164257	Promoter	9164235	9165426	1192	FBgn0032100	FBtr0079773	0
chr2L	9167145	9167345	5' UTR	9166778	9250211	83434	FBgn0041092	FBtr0304974	367
chr2L	9175285	9175485	Intron (FBtr0303871/FBgn0041092, intron 1 of 13)	9176358	9247186	70829	FBgn0041092	FBtr0303870	-873
chr2L	9176136	9176336	Promoter	9176358	9247186	70829	FBgn0041092	FBtr0303870	-22
chr2L	9176507	9176707	Promoter	9176358	9250211	73854	FBgn0041092	FBtr0303873	149
chr2L	9176847	9177047	Intron (FBtr0303871/FBgn0041092, intron 1 of 13)	9176358	9250211	73854	FBgn0041092	FBtr0303873	489
chr2L	9178538	9178738	Intron (FBtr0303871/FBgn0041092, intron 1 of 13)	9176358	9250211	73854	FBgn0041092	FBtr0303873	2180
chr2L	9180158	9180358	Intron (FBtr0303871/FBgn0041092, intron 1 of 13)	9176358	9250211	73854	FBgn0041092	FBtr0303873	3800
chr2L	9182518	9182718	Intron (FBtr0303871/FBgn0041092, intron 1 of 13)	9176358	9250211	73854	FBgn0041092	FBtr0303873	6160
chr2L	9182780	9182980	Intron (FBtr0303871/FBgn0041092, intron 1 of 13)	9176358	9250211	73854	FBgn0041092	FBtr0303873	6422
chr2L	9183309	9183509	Intron (FBtr0303871/FBgn0041092, intron 1 of 13)	9176358	9250211	73854	FBgn0041092	FBtr0303873	6951
chr2L	9188915	9189115	Intron (FBtr0303871/FBgn0041092, intron 1 of 13)	9176358	9250211	73854	FBgn0041092	FBtr0303873	12557
chr2L	9190286	9190486	Intron (FBtr0303871/FBgn0041092, intron 1 of 13)	9176358	9250211	73854	FBgn0041092	FBtr0303873	13928
chr2L	9198515	9198715	Intron (FBtr0303871/FBgn0041092, intron 2 of 13)	9176358	9250211	73854	FBgn0041092	FBtr0303873	22157
chr2L	9203506	9203706	Intron (FBtr0303871/FBgn0041092, intron 2 of 13)	9176358	9250211	73854	FBgn0041092	FBtr0303873	27148
chr2L	9205280	9205480	Intron (FBtr0303871/FBgn0041092, intron 2 of 13)	9176358	9250211	73854	FBgn0041092	FBtr0303873	28922
chr2L	9205714	9205914	Intron (FBtr0303871/FBgn0041092, intron 2 of 13)	9176358	9250211	73854	FBgn0041092	FBtr0303873	29356
chr2L	9211065	9211265	Intron (FBtr0303871/FBgn0041092, intron 2 of 13)	9236521	9236594	74	FBgn0051885	FBtr0079820	25329
chr2L	9211493	9211693	Intron (FBtr0303871/FBgn0041092, intron 2 of 13)	9236521	9236594	74	FBgn0051885	FBtr0079820	24901
chr2L	9217474	9217674	Intron (FBtr0303871/FBgn0041092, intron 2 of 13)	9236521	9236594	74	FBgn0051885	FBtr0079820	18920
chr2L	9222877	9223077	Intron (FBtr0303871/FBgn0041092, intron 2 of 13)	9236521	9236594	74	FBgn0051885	FBtr0079820	13517
chr2L	9223194	9223394	Intron (FBtr0303871/FBgn0041092, intron 2 of 13)	9236521	9236594	74	FBgn0051885	FBtr0079820	13200
chr2L	9224377	9224577	Intron (FBtr0303871/FBgn0041092, intron 2 of 13)	9236521	9236594	74	FBgn0051885	FBtr0079820	12017
chr2L	9224664	9224864	Intron (FBtr0303871/FBgn0041092, intron 2 of 13)	9236521	9236594	74	FBgn0051885	FBtr0079820	11730
chr2L	9225529	9225729	Intron (FBtr0303871/FBgn0041092, intron 2 of 13)	9236521	9236594	74	FBgn0051885	FBtr0079820	10865
chr2L	9237176	9237376	Intron (FBtr0303871/FBgn0041092, intron 4 of 13)	9236521	9236594	74	FBgn0051885	FBtr0079820	-582
chr2L	9237720	9237920	Intron (FBtr0303871/FBgn0041092, intron 4 of 13)	9236521	9236594	74	FBgn0051885	FBtr0079820	-1126
chr2L	9330601	9330801	Promoter	9330763	9331981	1219	FBgn0010314	FBtr0079799	0
chr2L	9337605	9337805	Promoter	9337806	9341925	4120	FBgn0026439	FBtr0079802	-1
chr2L	9342030	9342230	Downstream (2-3kb)	9342832	9344491	1660	FBgn0032110	FBtr0079803	-602
chr2L	9437239	9437439	Promoter	9437469	9463123	25655	FBgn0002973	FBtr0079821	-30
chr2L	9448151	9448351	Intron (FBtr0079821/FBgn0002973, intron 2 of 3)	9449830	9463123	13294	FBgn0002973	FBtr0079822	-1479
chr2L	9448596	9448796	Intron (FBtr0079821/FBgn0002973, intron 2 of 3)	9449830	9463123	13294	FBgn0002973	FBtr0079822	-1034
chr2L	9449236	9449436	Promoter	9449830	9463123	13294	FBgn0002973	FBtr0079822	-394
chr2L	9449697	9449897	Promoter	9449830	9463123	13294	FBgn0002973	FBtr0079822	0
chr2L	9451755	9451955	Intron (FBtr0079821/FBgn0002973, intron 2 of 3)	9449830	9464184	14355	FBgn0002973	FBtr0339526	1925
chr2L	9454450	9454650	Intron (FBtr0079821/FBgn0002973, intron 2 of 3)	9449830	9464184	14355	FBgn0002973	FBtr0339526	4620
chr2L	9455224	9455424	Intron (FBtr0079821/FBgn0002973, intron 2 of 3)	9449830	9464184	14355	FBgn0002973	FBtr0339526	5394
chr2L	9460189	9460389	5' UTR	9470326	9470861	536	FBgn0264269	FBtr0331293	-9937
chr2L	9464518	9464718	Distal Intergenic	9470326	9470861	536	FBgn0264269	FBtr0331293	-5608
chr2L	9490829	9491029	Downstream (<1kb)	9491176	9494796	3621	FBgn0004868	FBtr0306169	3767
chr2L	9493955	9494155	Intron (FBtr0306169/FBgn0004868, intron 1 of 2)	9491176	9494796	3621	FBgn0004868	FBtr0306169	641
chr2L	9494693	9494893	Promoter	9491176	9494796	3621	FBgn0004868	FBtr0306169	0
chr2L	9496366	9496566	Intron (FBtr0089853/FBgn0032120, intron 1 of 14)	9495474	9520696	25223	FBgn0032120	FBtr0301065	892
chr2L	9506674	9506874	Intron (FBtr0089853/FBgn0032120, intron 2 of 14)	9495474	9520696	25223	FBgn0032120	FBtr0301065	11200
chr2L	9508618	9508818	Intron (FBtr0089853/FBgn0032120, intron 2 of 14)	9521210	9540045	18836	FBgn0032123	FBtr0079827	-12392
chr2L	9520835	9521035	Promoter	9521210	9540045	18836	FBgn0032123	FBtr0079827	-175
chr2L	9521556	9521756	Intron (FBtr0079827/FBgn0032123, intron 1 of 7)	9521210	9540060	18851	FBgn0032123	FBtr0079826	346
chr2L	9568343	9568543	Exon (FBtr0335493/FBgn0264998, exon 1 of 1)	9568155	9568785	631	FBgn0264998	FBtr0335493	242
chr2L	9568800	9569000	Promoter	9568890	9573572	4683	FBgn0032130	FBtr0079834	0
chr2L	9576717	9576917	Promoter	9573563	9576769	3207	FBgn0028479	FBtr0079857	0
chr2L	9578013	9578213	3' UTR	9573573	9576769	3197	FBgn0028479	FBtr0079858	-1244
chr2L	9581706	9581906	Promoter	9579498	9581745	2248	FBgn0014179	FBtr0335492	0
chr2L	9585184	9585384	Intron (FBtr0309975/FBgn0263612, intron 1 of 1)	9584670	9586044	1375	FBgn0263612	FBtr0309975	660
chr2L	9608222	9608422	Promoter	9608562	9612706	4145	FBgn0019809	FBtr0079837	-140
chr2L	9612724	9612924	Promoter	9613166	9616404	3239	FBgn0040070	FBtr0079839	-242
chr2L	9613977	9614177	Intron (FBtr0079839/FBgn0040070, intron 2 of 3)	9613414	9616047	2634	FBgn0040070	FBtr0079840	563
chr2L	9616701	9616901	Promoter	9616836	9622588	5753	FBgn0032135	FBtr0302199	0
chr2L	9657407	9657607	3' UTR	9656600	9657424	825	FBgn0053299	FBtr0303875	807
chr2L	9692505	9692705	Intron (FBtr0079851/FBgn0000273, intron 2 of 2)	9682315	9699297	16983	FBgn0000273	FBtr0079851	6592
chr2L	9698655	9698855	5' UTR	9682315	9699297	16983	FBgn0000273	FBtr0079851	442
chr2L	9699228	9699428	Promoter	9682315	9699297	16983	FBgn0000273	FBtr0079851	0
chr2L	9715154	9715354	3' UTR	9708921	9711271	2351	FBgn0032138	FBtr0079848	-3883
chr2L	9717627	9717827	Exon (FBtr0335506/FBgn0028704, exon 8 of 8)	9708921	9711271	2351	FBgn0032138	FBtr0079848	-6356
chr2L	9731381	9731581	Intron (FBtr0335506/FBgn0028704, intron 3 of 7)	9729940	9730945	1006	FBgn0032139	FBtr0079863	1441
chr2L	9746815	9747015	Promoter	9716190	9746495	30306	FBgn0028704	FBtr0303909	-320
chr2L	9758232	9758432	Promoter	9758342	9762375	4034	FBgn0270924	FBtr0079865	0
chr2L	9758923	9759123	Intron (FBtr0079865/FBgn0270924, intron 1 of 3)	9758342	9762375	4034	FBgn0270924	FBtr0079865	581
chr2L	9763502	9763702	Promoter	9763535	9765338	1804	FBgn0283478	FBtr0335504	0
chr2L	9782251	9782451	Promoter	9782384	9788499	6116	FBgn0032147	FBtr0079869	0
chr2L	9785853	9786053	Promoter	9786246	9788499	2254	FBgn0032147	FBtr0307204	-193
chr2L	9850068	9850268	Intron (FBtr0079914/FBgn0032151, intron 2 of 12)	9848289	9848794	506	FBgn0264266	FBtr0331283	1779
chr2L	9856272	9856472	Intron (FBtr0079914/FBgn0032151, intron 2 of 12)	9848289	9848794	506	FBgn0264266	FBtr0331283	7983
chr2L	9864683	9864883	Intron (FBtr0079914/FBgn0032151, intron 2 of 12)	9848289	9848794	506	FBgn0264266	FBtr0331283	16394
chr2L	9887921	9888121	Promoter	9888005	9890119	2115	FBgn0029174	FBtr0342837	0
chr2L	9890728	9890928	Promoter	9890885	9891336	452	FBgn0032153	FBtr0113031	0
chr2L	9898016	9898216	Promoter	9896265	9897552	1288	FBgn0004867	FBtr0345436	-464
chr2L	9907402	9907602	5' UTR	9903279	9908633	5355	FBgn0032156	FBtr0300871	1031
chr2L	9915088	9915288	Promoter	9915253	9917220	1968	FBgn0040064	FBtr0079876	0
chr2L	9918099	9918299	Promoter	9917221	9918176	956	FBgn0025700	FBtr0079900	0
chr2L	9938074	9938274	Promoter	9934767	9938134	3368	FBgn0051712	FBtr0079896	0
chr2L	9938723	9938923	Promoter	9938863	9940845	1983	FBgn0032166	FBtr0300550	0
chr2L	9946167	9946367	Intron (FBtr0079894/FBgn0032167, intron 1 of 9)	9940773	9947407	6635	FBgn0032167	FBtr0079894	1040
chr2L	9969778	9969978	Distal Intergenic	9967330	9968645	1316	FBgn0011272	FBtr0310482	2448
chr2L	9972771	9972971	Distal Intergenic	9967330	9968645	1316	FBgn0011272	FBtr0310482	5441
chr2L	9982938	9983138	Downstream (<1kb)	9984645	9995538	10894	FBgn0000180	FBtr0079929	-1507
chr2L	9984062	9984262	Promoter	9984645	9995538	10894	FBgn0000180	FBtr0079929	-383
chr2L	9984500	9984700	Promoter	9984645	9995538	10894	FBgn0000180	FBtr0079929	0
chr2L	9988735	9988935	Intron (FBtr0079929/FBgn0000180, intron 3 of 4)	9983671	9984743	1073	FBgn0040965	FBtr0344476	-3992
chr2L	9989765	9989965	Intron (FBtr0079929/FBgn0000180, intron 3 of 4)	9983671	9984743	1073	FBgn0040965	FBtr0344476	-5022
chr2L	9992583	9992783	Intron (FBtr0079929/FBgn0000180, intron 4 of 4)	9995561	9996572	1012	FBgn0051875	FBtr0079973	3789
chr2L	9996930	9997130	Promoter	9995561	9996572	1012	FBgn0051875	FBtr0079973	-358
chr2L	10003052	10003252	Promoter	9995561	10002736	7176	FBgn0051875	FBtr0308121	-316
chr2L	10003736	10003936	Promoter	10003832	10007861	4030	FBgn0043456	FBtr0343740	0
chr2L	10004203	10004403	Exon (FBtr0343745/FBgn0266167, exon 1 of 1)	10003832	10008889	5058	FBgn0043456	FBtr0303902	371
chr2L	10004623	10004823	Exon (FBtr0343745/FBgn0266167, exon 1 of 1)	10004310	10005043	734	FBgn0266167	FBtr0343745	220
chr2L	10009281	10009481	Promoter	10009381	10012118	2738	FBgn0011584	FBtr0343741	0
chr2L	10009954	10010154	Promoter	10010354	10012118	1765	FBgn0011584	FBtr0305986	-200
chr2L	10032573	10032773	Promoter	10032690	10038954	6265	FBgn0027600	FBtr0079934	0
chr2L	10057191	10057391	5' UTR	10056900	10060095	3196	FBgn0267727	FBtr0079937	291
chr2L	10143657	10143857	Intron (FBtr0335510/FBgn0265002, intron 2 of 20)	10144776	10155510	10735	FBgn0032187	FBtr0079943	-919
chr2L	10180330	10180530	Promoter	10064340	10180256	115917	FBgn0265002	FBtr0335509	-74
chr2L	10200926	10201126	Promoter	10201004	10202321	1318	FBgn0005593	FBtr0343653	0
chr2L	10220882	10221082	Promoter	10213812	10220952	7141	FBgn0024320	FBtr0303907	0
chr2L	10221234	10221434	Promoter	10221351	10222503	1153	FBgn0250843	FBtr0079948	0
chr2L	10226746	10226946	Promoter	10224457	10226808	2352	FBgn0032196	FBtr0343607	0
chr2L	10227168	10227368	Promoter	10224655	10226808	2154	FBgn0032196	FBtr0079956	-360
chr2L	10230814	10231014	Intron (FBtr0079953/FBgn0032197, intron 1 of 4)	10227760	10231692	3933	FBgn0032197	FBtr0079953	678
chr2L	10230952	10231152	Intron (FBtr0079953/FBgn0032197, intron 1 of 4)	10227760	10231692	3933	FBgn0032197	FBtr0079953	540
chr2L	10231302	10231502	5' UTR	10227760	10231692	3933	FBgn0032197	FBtr0079953	190
chr2L	10231612	10231812	Promoter	10227760	10231692	3933	FBgn0032197	FBtr0079953	0
chr2L	10232355	10232555	Promoter	10232507	10234450	1944	FBgn0032198	FBtr0079951	0
chr2L	10238812	10239012	Promoter	10239341	10242172	2832	FBgn0004419	FBtr0079975	-329
chr2L	10239205	10239405	Promoter	10239341	10242172	2832	FBgn0004419	FBtr0079975	0
chr2L	10246990	10247190	Promoter	10242512	10247078	4567	FBgn0024248	FBtr0080088	0
chr2L	10250644	10250844	Promoter	10250737	10251594	858	FBgn0051717	FBtr0079977	0
chr2L	10255839	10256039	Promoter	10254610	10255891	1282	FBgn0032200	FBtr0080086	0
chr2L	10260947	10261147	Promoter	10256319	10261049	4731	FBgn0026379	FBtr0089904	0
chr2L	10263497	10263697	Promoter	10261795	10263554	1760	FBgn0011305	FBtr0333411	0
chr2L	10263998	10264198	Promoter	10264125	10265111	987	FBgn0032202	FBtr0089738	0
chr2L	10265205	10265405	Promoter	10265336	10266570	1235	FBgn0259482	FBtr0079983	0
chr2L	10269896	10270096	Promoter	10270051	10271465	1415	FBgn0260750	FBtr0079986	0
chr2L	10277498	10277698	Promoter	10272325	10277551	5227	FBgn0260749	FBtr0080076	0
chr2L	10278758	10278958	Promoter	10272627	10278811	6185	FBgn0260749	FBtr0080075	0
chr2L	10292299	10292499	Promoter	10281943	10292365	10423	FBgn0032208	FBtr0080074	0
chr2L	10298456	10298656	Promoter	10295866	10298267	2402	FBgn0032210	FBtr0080072	-189
chr2L	10303863	10304063	Promoter	10302173	10303947	1775	FBgn0005322	FBtr0343612	0
chr2L	10306776	10306976	Promoter	10306922	10308045	1124	FBgn0032214	FBtr0079987	0
chr2L	10311106	10311306	Promoter	10308131	10310956	2826	FBgn0027491	FBtr0331670	-150
chr2L	10312054	10312254	Promoter	10311050	10312099	1050	FBgn0267365	FBtr0080062	0
chr2L	10314318	10314518	Promoter	10312265	10314396	2132	FBgn0032216	FBtr0331669	0
chr2L	10314682	10314882	Promoter	10314792	10317569	2778	FBgn0032217	FBtr0079988	0
chr2L	10327891	10328091	Promoter	10325026	10327943	2918	FBgn0011703	FBtr0080059	0
chr2L	10333185	10333385	Promoter	10333734	10338441	4708	FBgn0032223	FBtr0333097	-349
chr2L	10334824	10335024	Intron (FBtr0333097/FBgn0032223, intron 1 of 7)	10333914	10339185	5272	FBgn0032223	FBtr0333098	910
chr2L	10339317	10339517	Promoter	10339457	10341503	2047	FBgn0019932	FBtr0079994	0
chr2L	10341521	10341721	Promoter	10341616	10342523	908	FBgn0051715	FBtr0079996	0
chr2L	10354001	10354201	Promoter	10347851	10353905	6055	FBgn0085396	FBtr0112592	-96
chr2L	10356687	10356887	Promoter	10356795	10357876	1082	FBgn0032229	FBtr0080000	0
chr2L	10362877	10363077	Promoter	10362989	10364046	1058	FBgn0003087	FBtr0080001	0
chr2L	10364332	10364532	Promoter	10364471	10366410	1940	FBgn0032230	FBtr0080002	0
chr2L	10366577	10366777	Promoter	10366692	10367946	1255	FBgn0032231	FBtr0080003	0
chr2L	10372379	10372579	Exon (FBtr0089855/FBgn0041723, exon 2 of 7)	10368025	10373900	5876	FBgn0041723	FBtr0089855	1321
chr2L	10379965	10380165	Promoter	10380103	10381828	1726	FBgn0032234	FBtr0332193	0
chr2L	10386172	10386372	Promoter	10384739	10386262	1524	FBgn0004106	FBtr0080051	0
chr2L	10386545	10386745	Promoter	10386662	10387524	863	FBgn0032236	FBtr0080007	0
chr2L	10387950	10388150	Promoter	10388105	10392728	4624	FBgn0267821	FBtr0332196	0
chr2L	10391340	10391540	Exon (FBtr0332196/FBgn0267821, exon 2 of 2)	10392867	10393434	568	FBgn0267439	FBtr0346784	1894
chr2L	10392075	10392275	3' UTR	10392867	10393434	568	FBgn0267439	FBtr0346784	1159
chr2L	10396223	10396423	Promoter	10393774	10396332	2559	FBgn0262782	FBtr0345435	0
chr2L	10396615	10396815	Promoter	10396716	10402882	6167	FBgn0051716	FBtr0080009	0
chr2L	10403938	10404138	Promoter	10403197	10404021	825	FBgn0032240	FBtr0304111	0
chr2L	10405096	10405296	Promoter	10403197	10405203	2007	FBgn0032240	FBtr0100253	0
chr2L	10406667	10406867	Exon (FBtr0336967/FBgn0051718, exon 3 of 6)	10405565	10408197	2633	FBgn0051718	FBtr0336968	1102
chr2L	10408170	10408370	Promoter	10408352	10410456	2105	FBgn0003942	FBtr0080016	0
chr2L	10413372	10413572	Promoter	10410537	10413463	2927	FBgn0032242	FBtr0080047	0
chr2L	10413831	10414031	Promoter	10414017	10418991	4975	FBgn0032243	FBtr0080018	0
chr2L	10419041	10419241	Promoter	10419190	10420612	1423	FBgn0032244	FBtr0080019	0
chr2L	10422707	10422907	Promoter	10420625	10422780	2156	FBgn0005683	FBtr0333490	0
chr2L	10423208	10423408	Promoter	10423291	10425482	2192	FBgn0032246	FBtr0304117	0
chr2L	10430864	10431064	Promoter	10429920	10430918	999	FBgn0032248	FBtr0080044	0
chr2L	10431234	10431434	Promoter	10431338	10432922	1585	FBgn0004915	FBtr0080025	0
chr2L	10435906	10436106	Promoter	10435995	10437316	1322	FBgn0032250	FBtr0080026	0
chr2L	10437417	10437617	Promoter	10437548	10439240	1693	FBgn0027052	FBtr0080027	0
chr2L	10439269	10439469	Promoter	10439440	10440693	1254	FBgn0032251	FBtr0301167	0
chr2L	10474227	10474427	Promoter	10463340	10474349	11010	FBgn0051719	FBtr0080039	0
chr2L	10474932	10475132	Distal Intergenic	10463340	10474349	11010	FBgn0051719	FBtr0337008	-583
chr2L	10506040	10506240	Promoter	10506301	10507015	715	FBgn0265155	FBtr0337005	-61
chr2L	10506720	10506920	Promoter	10491814	10506779	14966	FBgn0086347	FBtr0080035	0
chr2L	10517167	10517367	Promoter	10517335	10518984	1650	FBgn0010398	FBtr0080092	0
chr2L	10544481	10544681	Promoter	10544883	10627374	82492	FBgn0051721	FBtr0080096	-202
chr2L	10544751	10544951	Promoter	10544883	10627374	82492	FBgn0051721	FBtr0080096	0
chr2L	10549090	10549290	Intron (FBtr0080096/FBgn0051721, intron 1 of 8)	10544883	10628054	83172	FBgn0051721	FBtr0304114	4207
chr2L	10613164	10613364	Intron (FBtr0080096/FBgn0051721, intron 1 of 8)	10629352	10631191	1840	FBgn0032271	FBtr0080131	17827
chr2L	10615714	10615914	Intron (FBtr0080096/FBgn0051721, intron 1 of 8)	10629352	10631191	1840	FBgn0032271	FBtr0080131	15277
chr2L	10661463	10661663	Promoter	10662081	10671487	9407	FBgn0051871	FBtr0080104	-418
chr2L	10661961	10662161	Promoter	10662081	10671487	9407	FBgn0051871	FBtr0080104	0
chr2L	10685846	10686046	Downstream (<1kb)	10686391	10686989	599	FBgn0032283	FBtr0080129	943
chr2L	10735993	10736193	Promoter	10733293	10736071	2779	FBgn0027868	FBtr0080121	0
chr2L	10737253	10737453	Promoter	10737345	10740762	3418	FBgn0032295	FBtr0080113	0
chr2L	10767883	10768083	Promoter	10765010	10767939	2930	FBgn0015320	FBtr0333492	0
chr2L	10774161	10774361	Exon (FBtr0080189/FBgn0051869, exon 7 of 7)	10770931	10771370	440	FBgn0032299	FBtr0080136	3230
chr2L	10794131	10794331	Intron (FBtr0080189/FBgn0051869, intron 1 of 6)	10790222	10791450	1229	FBgn0051870	FBtr0342583	3909
chr2L	10801123	10801323	Promoter	10772038	10801109	29072	FBgn0051869	FBtr0290246	-14
chr2L	10801610	10801810	Exon (FBtr0342585/FBgn0265792, exon 2 of 2)	10772038	10801109	29072	FBgn0051869	FBtr0290246	-501
chr2L	10801922	10802122	Exon (FBtr0342585/FBgn0265792, exon 2 of 2)	10801595	10802801	1207	FBgn0265792	FBtr0342585	679
chr2L	10837498	10837698	Promoter	10804274	10837511	33238	FBgn0011676	FBtr0080188	0
chr2L	10842271	10842471	Promoter	10837732	10842597	4866	FBgn0032305	FBtr0080187	126
chr2L	10842543	10842743	Promoter	10837732	10842597	4866	FBgn0032305	FBtr0080187	0
chr2L	10850303	10850503	Promoter	10847227	10850340	3114	FBgn0004363	FBtr0080183	0
chr2L	10850812	10851012	Promoter	10847425	10850848	3424	FBgn0004363	FBtr0100584	0
chr2L	10964528	10964728	Promoter	10917692	10964153	46462	FBgn0261871	FBtr0340554	-375
chr2L	10965629	10965829	Exon (FBtr0080172/FBgn0053129, exon 3 of 4)	10964905	10966623	1719	FBgn0053129	FBtr0080172	794
chr2L	10967570	10967770	Intron (FBtr0080170/FBgn0053129, intron 1 of 4)	10964905	10968166	3262	FBgn0053129	FBtr0080170	396
chr2L	10989257	10989457	Promoter	10989401	10995006	5606	FBgn0026147	FBtr0304948	0
chr2L	11014182	11014382	3' UTR	11015620	11016571	952	FBgn0023415	FBtr0080158	-1238
chr2L	11023219	11023419	Intron (FBtr0331197/FBgn0032330, intron 6 of 6)	11016995	11018778	1784	FBgn0032331	FBtr0113035	6224
chr2L	11023772	11023972	Intron (FBtr0331197/FBgn0032330, intron 6 of 6)	11016995	11018778	1784	FBgn0032331	FBtr0113035	6777
chr2L	11032703	11032903	Intron (FBtr0331197/FBgn0032330, intron 3 of 6)	11034795	11035308	514	FBgn0040967	FBtr0080160	-1892
chr2L	11052852	11053052	Intron (FBtr0331197/FBgn0032330, intron 2 of 6)	11013206	11057464	44259	FBgn0032330	FBtr0331197	4412
chr2L	11053371	11053571	Intron (FBtr0331197/FBgn0032330, intron 2 of 6)	11013206	11057464	44259	FBgn0032330	FBtr0331197	3893
chr2L	11061201	11061401	Intron (FBtr0080161/FBgn0032330, intron 1 of 6)	11028784	11057464	28681	FBgn0032330	FBtr0347160	-3737
chr2L	11062009	11062209	Intron (FBtr0080161/FBgn0032330, intron 1 of 6)	11028784	11057464	28681	FBgn0032330	FBtr0347160	-4545
chr2L	11066943	11067143	Promoter	11013206	11066998	53793	FBgn0032330	FBtr0080161	0
chr2L	11100790	11100990	Promoter	11095150	11100888	5739	FBgn0283682	FBtr0080232	0
chr2L	11106577	11106777	Promoter	11100963	11106645	5683	FBgn0032341	FBtr0080230	0
chr2L	11113437	11113637	Promoter	11110557	11113061	2505	FBgn0032343	FBtr0080229	-376
chr2L	11130893	11131093	Exon (FBtr0080200/FBgn0032348, exon 1 of 6)	11130737	11136003	5267	FBgn0032348	FBtr0080200	156
chr2L	11155686	11155886	Promoter	11151506	11155721	4216	FBgn0032350	FBtr0080222	0
chr2L	11168195	11168395	Promoter	11158378	11167896	9519	FBgn0259822	FBtr0343616	-299
chr2L	11175546	11175746	Intron (FBtr0310280/FBgn0259822, intron 2 of 11)	11179032	11180231	1200	FBgn0032354	FBtr0343614	-3286
chr2L	11177035	11177235	Intron (FBtr0310280/FBgn0259822, intron 2 of 11)	11179032	11180231	1200	FBgn0032354	FBtr0343614	-1797
chr2L	11178917	11179117	Promoter	11179032	11180231	1200	FBgn0032354	FBtr0343614	0
chr2L	11181859	11182059	Intron (FBtr0310280/FBgn0259822, intron 2 of 11)	11179032	11180430	1399	FBgn0032354	FBtr0080202	2827
chr2L	11182576	11182776	Intron (FBtr0310280/FBgn0259822, intron 2 of 11)	11179032	11180430	1399	FBgn0032354	FBtr0080202	3544
chr2L	11182867	11183067	Intron (FBtr0310280/FBgn0259822, intron 2 of 11)	11179032	11180430	1399	FBgn0032354	FBtr0080202	3835
chr2L	11183125	11183325	Intron (FBtr0310280/FBgn0259822, intron 2 of 11)	11179032	11180430	1399	FBgn0032354	FBtr0080202	4093
chr2L	11184576	11184776	Intron (FBtr0310280/FBgn0259822, intron 2 of 11)	11179032	11180430	1399	FBgn0032354	FBtr0080202	5544
chr2L	11185137	11185337	Intron (FBtr0310280/FBgn0259822, intron 2 of 11)	11179032	11180430	1399	FBgn0032354	FBtr0080202	6105
chr2L	11189043	11189243	Intron (FBtr0310280/FBgn0259822, intron 2 of 11)	11179032	11180430	1399	FBgn0032354	FBtr0080202	10011
chr2L	11203540	11203740	Promoter	11157195	11203544	46350	FBgn0259822	FBtr0310280	0
chr2L	11206966	11207166	Distal Intergenic	11205528	11206092	565	FBgn0264441	FBtr0332563	-874
chr2L	11210483	11210683	Promoter	11210678	11260808	50131	FBgn0264442	FBtr0332557	0
chr2L	11211094	11211294	Intron (FBtr0332557/FBgn0264442, intron 1 of 8)	11210678	11261080	50403	FBgn0264442	FBtr0332558	416
chr2L	11211483	11211683	Promoter	11211797	11257466	45670	FBgn0264442	FBtr0332561	-114
chr2L	11219055	11219255	Intron (FBtr0332557/FBgn0264442, intron 2 of 8)	11211797	11257466	45670	FBgn0264442	FBtr0332561	7258
chr2L	11221431	11221631	Intron (FBtr0332557/FBgn0264442, intron 2 of 8)	11211797	11257466	45670	FBgn0264442	FBtr0332561	9634
chr2L	11226549	11226749	Intron (FBtr0332557/FBgn0264442, intron 3 of 8)	11234835	11234912	78	FBgn0086035	FBtr0114311	-8086
chr2L	11247700	11247900	Intron (FBtr0332557/FBgn0264442, intron 7 of 8)	11234851	11260808	25958	FBgn0264442	FBtr0332562	12849
chr2L	11268974	11269174	Promoter	11261026	11269002	7977	FBgn0040232	FBtr0332202	0
chr2L	11269442	11269642	Promoter	11269780	11277846	8067	FBgn0040233	FBtr0091678	-138
chr2L	11280192	11280392	Promoter	11280298	11281920	1623	FBgn0032358	FBtr0080212	0
chr2L	11300794	11300994	Distal Intergenic	11307753	11308038	286	FBgn0263874	FBtr0329848	-6759
chr2L	11317991	11318191	Downstream (1-2kb)	11318944	11319259	316	FBgn0265794	FBtr0342587	-753
chr2L	11352874	11353074	Downstream (1-2kb)	11354001	11354329	329	FBgn0265797	FBtr0342588	-927
chr2L	11357020	11357220	Distal Intergenic	11358873	11373636	14764	FBgn0000287	FBtr0307093	-1653
chr2L	11357443	11357643	Distal Intergenic	11358873	11373636	14764	FBgn0000287	FBtr0307093	-1230
chr2L	11358513	11358713	Promoter	11358873	11373636	14764	FBgn0000287	FBtr0307093	-160
chr2L	11358772	11358972	Promoter	11358873	11373636	14764	FBgn0000287	FBtr0307093	0
chr2L	11413932	11414132	Distal Intergenic	11387870	11392320	4451	FBgn0263764	FBtr0344212	-21612
chr2L	11445813	11446013	Promoter	11434311	11445614	11304	FBgn0261648	FBtr0343619	-199
chr2L	11446125	11446325	Distal Intergenic	11434311	11445614	11304	FBgn0261648	FBtr0343619	-511
chr2L	11447709	11447909	Distal Intergenic	11434311	11445614	11304	FBgn0261648	FBtr0343619	-2095
chr2L	11456899	11457099	Distal Intergenic	11434311	11445614	11304	FBgn0261648	FBtr0343619	-11285
chr2L	11488748	11488948	Distal Intergenic	11486182	11486949	768	FBgn0003313	FBtr0080237	2566
chr2L	11499073	11499273	Promoter	11496804	11498948	2145	FBgn0032361	FBtr0080248	-125
chr2L	11516694	11516894	5' UTR	11508399	11517081	8683	FBgn0032363	FBtr0080247	187
chr2L	11517127	11517327	Promoter	11508774	11517081	8308	FBgn0032363	FBtr0080246	-46
chr2L	11650920	11651120	Downstream (<1kb)	11651331	11652010	680	FBgn0032370	FBtr0080266	890
chr2L	11756148	11756348	Distal Intergenic	11754085	11754502	418	FBgn0259962	FBtr0300306	-1646
chr2L	11794053	11794253	Promoter	11792412	11794086	1675	FBgn0032377	FBtr0080264	0
chr2L	11804812	11805012	Intron (FBtr0080260/FBgn0020309, intron 2 of 7)	11795172	11808972	13801	FBgn0020309	FBtr0080262	3960
chr2L	11804994	11805194	Intron (FBtr0080260/FBgn0020309, intron 2 of 7)	11795172	11808972	13801	FBgn0020309	FBtr0080262	3778
chr2L	11805905	11806105	5' UTR	11795172	11808972	13801	FBgn0020309	FBtr0080262	2867
chr2L	11806226	11806426	Intron (FBtr0080260/FBgn0020309, intron 1 of 7)	11795172	11808972	13801	FBgn0020309	FBtr0080262	2546
chr2L	11807688	11807888	Intron (FBtr0080260/FBgn0020309, intron 1 of 7)	11795172	11808972	13801	FBgn0020309	FBtr0080262	1084
chr2L	11808018	11808218	5' UTR	11795172	11808972	13801	FBgn0020309	FBtr0080262	754
chr2L	11808835	11809035	Promoter	11795172	11808972	13801	FBgn0020309	FBtr0080262	0
chr2L	11816486	11816686	3' UTR	11810497	11813780	3284	FBgn0032378	FBtr0080259	-2706
chr2L	11829347	11829547	Promoter	11827204	11829405	2202	FBgn0000588	FBtr0080325	0
chr2L	11928549	11928749	Promoter	11814156	11928572	114417	FBgn0264815	FBtr0334140	0
chr2L	11942350	11942550	Distal Intergenic	11944129	11946756	2628	FBgn0005664	FBtr0080281	-1579
chr2L	11948586	11948786	3' UTR	11947965	11948623	659	FBgn0032385	FBtr0080282	621
chr2L	11962763	11962963	Intron (FBtr0306899/FBgn0263019, intron 1 of 1)	11952200	11971094	18895	FBgn0263019	FBtr0306899	8131
chr2L	11962984	11963184	Intron (FBtr0306899/FBgn0263019, intron 1 of 1)	11952200	11971094	18895	FBgn0263019	FBtr0306899	7910
chr2L	11963504	11963704	Intron (FBtr0306899/FBgn0263019, intron 1 of 1)	11952200	11971094	18895	FBgn0263019	FBtr0306899	7390
chr2L	11965716	11965916	Intron (FBtr0306899/FBgn0263019, intron 1 of 1)	11952200	11971094	18895	FBgn0263019	FBtr0306899	5178
chr2L	11968926	11969126	Intron (FBtr0306899/FBgn0263019, intron 1 of 1)	11952200	11971094	18895	FBgn0263019	FBtr0306899	1968
chr2L	11970848	11971048	Promoter	11952200	11971094	18895	FBgn0263019	FBtr0306899	46
chr2L	11971072	11971272	Promoter	11952200	11971094	18895	FBgn0263019	FBtr0306899	0
chr2L	12003052	12003252	Distal Intergenic	12001234	12002266	1033	FBgn0032394	FBtr0080313	-786
chr2L	12003682	12003882	Distal Intergenic	12001234	12002266	1033	FBgn0032394	FBtr0080313	-1416
chr2L	12004007	12004207	Distal Intergenic	12001234	12002266	1033	FBgn0032394	FBtr0080313	-1741
chr2L	12004763	12004963	Distal Intergenic	12001234	12002266	1033	FBgn0032394	FBtr0080313	-2497
chr2L	12005834	12006034	Distal Intergenic	12008153	12009832	1680	FBgn0014019	FBtr0342591	-2119
chr2L	12006457	12006657	Distal Intergenic	12008153	12009832	1680	FBgn0014019	FBtr0342591	-1496
chr2L	12006943	12007143	Downstream (2-3kb)	12008153	12009832	1680	FBgn0014019	FBtr0342591	-1010
chr2L	12007399	12007599	Downstream (2-3kb)	12008153	12009832	1680	FBgn0014019	FBtr0342591	-554
chr2L	12010152	12010352	Distal Intergenic	12008378	12009832	1455	FBgn0014019	FBtr0080291	1774
chr2L	12010990	12011190	Downstream (2-3kb)	12013528	12013899	372	FBgn0265799	FBtr0342592	-2338
chr2L	12011386	12011586	Downstream (2-3kb)	12013528	12013899	372	FBgn0265799	FBtr0342592	-1942
chr2L	12011997	12012197	Downstream (1-2kb)	12013528	12013899	372	FBgn0265799	FBtr0342592	-1331
chr2L	12012283	12012483	Downstream (1-2kb)	12013528	12013899	372	FBgn0265799	FBtr0342592	-1045
chr2L	12013772	12013972	Exon (FBtr0342592/FBgn0265799, exon 1 of 1)	12013528	12013899	372	FBgn0265799	FBtr0342592	244
chr2L	12027203	12027403	Promoter	12027438	12034122	6685	FBgn0010497	FBtr0080292	-35
chr2L	12040641	12040841	Promoter	12038631	12040689	2059	FBgn0032398	FBtr0080308	0
chr2L	12045121	12045321	Promoter	12041054	12045200	4147	FBgn0032399	FBtr0080307	0
chr2L	12045622	12045822	3' UTR	12045343	12046118	776	FBgn0032400	FBtr0080306	296
chr2L	12085830	12086030	Promoter	12082995	12085827	2833	FBgn0003145	FBtr0080298	-3
chr2L	12093655	12093855	Promoter	12093762	12095250	1489	FBgn0032407	FBtr0080326	0
chr2L	12103590	12103790	Promoter	12103751	12106894	3144	FBgn0027081	FBtr0080331	0
chr2L	12113278	12113478	Distal Intergenic	12114360	12129896	15537	FBgn0032414	FBtr0080336	-882
chr2L	12114224	12114424	Promoter	12114360	12129896	15537	FBgn0032414	FBtr0080336	0
chr2L	12119801	12120001	Intron (FBtr0080336/FBgn0032414, intron 1 of 5)	12114360	12129896	15537	FBgn0032414	FBtr0080336	5441
chr2L	12133674	12133874	Promoter	12130516	12133411	2896	FBgn0032415	FBtr0342604	-263
chr2L	12134040	12134240	Distal Intergenic	12130516	12133411	2896	FBgn0032415	FBtr0342604	-629
chr2L	12248503	12248703	Intron (FBtr0331998/FBgn0000114, intron 1 of 8)	12270932	12311104	40173	FBgn0000114	FBtr0300567	-22229
chr2L	12366115	12366315	Promoter	12366366	12397528	31163	FBgn0262475	FBtr0304861	-51
chr2L	12404592	12404792	Promoter	12403270	12404480	1211	FBgn0043841	FBtr0305263	-112
chr2L	12434703	12434903	Promoter	12434892	12440602	5711	FBgn0020443	FBtr0344859	0
chr2L	12435544	12435744	Intron (FBtr0080369/FBgn0020443, intron 1 of 6)	12434892	12440602	5711	FBgn0020443	FBtr0344859	652
chr2L	12436328	12436528	Promoter	12436690	12440602	3913	FBgn0020443	FBtr0333090	-162
chr2L	12455147	12455347	Downstream (<1kb)	12453664	12454951	1288	FBgn0032437	FBtr0329828	1483
chr2L	12457251	12457451	3' UTR	12460004	12460100	97	FBgn0262203	FBtr0304238	2649
chr2L	12460414	12460614	Promoter	12460004	12460100	97	FBgn0262203	FBtr0304238	-314
chr2L	12461252	12461452	Promoter	12457138	12461256	4119	FBgn0259176	FBtr0299657	0
chr2L	12461644	12461844	Promoter	12457138	12461256	4119	FBgn0259176	FBtr0299657	-388
chr2L	12483628	12483828	Promoter	12456577	12483589	27013	FBgn0259176	FBtr0299656	-39
chr2L	12484167	12484367	Intron (FBtr0299652/FBgn0259176, intron 1 of 2)	12456577	12483589	27013	FBgn0259176	FBtr0299656	-578
chr2L	12507786	12507986	Promoter	12507939	12508504	566	FBgn0262353	FBtr0334410	0
chr2L	12513871	12514071	Intron (FBtr0300523/FBgn0259176, intron 5 of 6)	12508108	12508254	147	FBgn0263458	FBtr0309757	5763
chr2L	12520438	12520638	Intron (FBtr0300523/FBgn0259176, intron 5 of 6)	12508108	12508254	147	FBgn0263458	FBtr0309757	12330
chr2L	12528313	12528513	Intron (FBtr0300523/FBgn0259176, intron 5 of 6)	12456577	12540902	84326	FBgn0259176	FBtr0346622	12389
chr2L	12529639	12529839	Intron (FBtr0300523/FBgn0259176, intron 5 of 6)	12456577	12540902	84326	FBgn0259176	FBtr0346622	11063
chr2L	12540356	12540556	5' UTR	12456577	12540902	84326	FBgn0259176	FBtr0346622	346
chr2L	12543303	12543503	Promoter	12543176	12544343	1168	FBgn0261709	FBtr0303215	127
chr2L	12543967	12544167	Exon (FBtr0303215/FBgn0261709, exon 2 of 2)	12543176	12544343	1168	FBgn0261709	FBtr0303215	791
chr2L	12546271	12546471	Promoter	12455540	12546611	91072	FBgn0259176	FBtr0300523	140
chr2L	12546625	12546825	Promoter	12456887	12546611	89725	FBgn0259176	FBtr0300521	-14
chr2L	12566840	12567040	Distal Intergenic	12570672	12571157	486	FBgn0265809	FBtr0342630	4117
chr2L	12569599	12569799	Downstream (<1kb)	12570672	12571157	486	FBgn0265809	FBtr0342630	1358
chr2L	12579182	12579382	Distal Intergenic	12581445	12582858	1414	FBgn0265807	FBtr0342626	-2063
chr2L	12586995	12587195	Promoter	12587625	12628135	40511	FBgn0085424	FBtr0112642	-430
chr2L	12587359	12587559	Promoter	12587625	12628135	40511	FBgn0085424	FBtr0112642	-66
chr2L	12597847	12598047	Intron (FBtr0112642/FBgn0085424, intron 2 of 5)	12587625	12628135	40511	FBgn0085424	FBtr0112642	10222
chr2L	12598478	12598678	Intron (FBtr0112642/FBgn0085424, intron 2 of 5)	12587625	12628135	40511	FBgn0085424	FBtr0112642	10853
chr2L	12608932	12609132	Intron (FBtr0112642/FBgn0085424, intron 2 of 5)	12610517	12611476	960	FBgn0032439	FBtr0080376	2344
chr2L	12609933	12610133	Intron (FBtr0112642/FBgn0085424, intron 2 of 5)	12610517	12611476	960	FBgn0032439	FBtr0080376	1343
chr2L	12613153	12613353	Intron (FBtr0112642/FBgn0085424, intron 2 of 5)	12610517	12611476	960	FBgn0032439	FBtr0080376	-1677
chr2L	12614830	12615030	Intron (FBtr0112642/FBgn0085424, intron 3 of 5)	12618345	12628135	9791	FBgn0085424	FBtr0112643	-3315
chr2L	12618015	12618215	Promoter	12618345	12628135	9791	FBgn0085424	FBtr0112643	-130
chr2L	12618457	12618657	Promoter	12618345	12628135	9791	FBgn0085424	FBtr0112643	112
chr2L	12623257	12623457	Intron (FBtr0112642/FBgn0085424, intron 4 of 5)	12618783	12628135	9353	FBgn0085424	FBtr0342628	4474
chr2L	12657494	12657694	Promoter	12657722	12686306	28585	FBgn0004394	FBtr0340539	-28
chr2L	12661609	12661809	Intron (FBtr0340540/FBgn0004394, intron 2 of 4)	12657824	12686306	28483	FBgn0004394	FBtr0080392	3785
chr2L	12665117	12665317	Intron (FBtr0340540/FBgn0004394, intron 2 of 4)	12667248	12669354	2107	FBgn0032442	FBtr0340546	4037
chr2L	12672403	12672603	Intron (FBtr0340540/FBgn0004394, intron 2 of 4)	12667248	12669714	2467	FBgn0032442	FBtr0080412	-2689
chr2L	12678364	12678564	Promoter	12678604	12686306	7703	FBgn0004394	FBtr0080393	-40
chr2L	12681762	12681962	Intron (FBtr0340540/FBgn0004394, intron 4 of 4)	12678604	12686306	7703	FBgn0004394	FBtr0080393	3158
chr2L	12682054	12682254	Intron (FBtr0340540/FBgn0004394, intron 4 of 4)	12678604	12686306	7703	FBgn0004394	FBtr0080393	3450
chr2L	12682273	12682473	Intron (FBtr0340540/FBgn0004394, intron 4 of 4)	12678604	12686306	7703	FBgn0004394	FBtr0080393	3669
chr2L	12682868	12683068	Intron (FBtr0340540/FBgn0004394, intron 4 of 4)	12678604	12686306	7703	FBgn0004394	FBtr0080393	4264
chr2L	12686903	12687103	Distal Intergenic	12690336	12692934	2599	FBgn0032444	FBtr0080411	5831
chr2L	12704313	12704513	Promoter	12700949	12704451	3503	FBgn0032450	FBtr0329925	0
chr2L	12712371	12712571	Promoter	12708792	12712470	3679	FBgn0032454	FBtr0080405	0
chr2L	12822770	12822970	Promoter	12817000	12822787	5788	FBgn0015399	FBtr0332210	0
chr2L	12823894	12824094	Distal Intergenic	12818936	12822787	3852	FBgn0015399	FBtr0346702	-1107
chr2L	12824528	12824728	Distal Intergenic	12818936	12822787	3852	FBgn0015399	FBtr0346702	-1741
chr2L	12829071	12829271	Distal Intergenic	12818936	12822787	3852	FBgn0015399	FBtr0346702	-6284
chr2L	12829546	12829746	Distal Intergenic	12818936	12822787	3852	FBgn0015399	FBtr0346702	-6759
chr2L	12837016	12837216	Distal Intergenic	12840895	12841323	429	FBgn0266305	FBtr0344033	-3679
chr2L	12842233	12842433	Distal Intergenic	12841517	12841895	379	FBgn0266306	FBtr0344035	716
chr2L	12842544	12842744	Distal Intergenic	12841517	12841895	379	FBgn0266306	FBtr0344035	1027
chr2L	12854489	12854689	Distal Intergenic	12841517	12841895	379	FBgn0266306	FBtr0344035	12972
chr2L	12854678	12854878	Distal Intergenic	12841517	12841895	379	FBgn0266306	FBtr0344035	13161
chr2L	12974142	12974342	Promoter	12974322	12978607	4286	FBgn0263598	FBtr0336614	0
chr2L	12974757	12974957	Promoter	12974622	12978607	3986	FBgn0263598	FBtr0080420	135
chr2L	12974978	12975178	Promoter	12975186	12978607	3422	FBgn0263598	FBtr0305551	-8
chr2L	12987259	12987459	Distal Intergenic	12978786	12981293	2508	FBgn0032464	FBtr0080421	8473
chr2L	13004060	13004260	Promoter	13000770	13004107	3338	FBgn0265262	FBtr0080429	0
chr2L	13019058	13019258	Promoter	13013388	13019147	5760	FBgn0032467	FBtr0301247	0
chr2L	13021250	13021450	Promoter	13019575	13021312	1738	FBgn0028965	FBtr0080427	0
chr2L	13035757	13035957	Intron (FBtr0310277/FBgn0262160, intron 2 of 6)	13019575	13021312	1738	FBgn0028965	FBtr0080427	-14445
chr2L	13044006	13044206	Intron (FBtr0310277/FBgn0262160, intron 2 of 6)	13021868	13060140	38273	FBgn0262160	FBtr0310277	15934
chr2L	13044240	13044440	Intron (FBtr0310277/FBgn0262160, intron 2 of 6)	13021868	13060140	38273	FBgn0262160	FBtr0310277	15700
chr2L	13060119	13060319	Promoter	13021868	13060140	38273	FBgn0262160	FBtr0310277	0
chr2L	13060260	13060460	Promoter	13022671	13060140	37470	FBgn0262160	FBtr0336616	-120
chr2L	13062556	13062756	Distal Intergenic	13022671	13060140	37470	FBgn0262160	FBtr0336616	-2416
chr2L	13063016	13063216	Distal Intergenic	13022671	13060140	37470	FBgn0262160	FBtr0336616	-2876
chr2L	13074804	13075004	Distal Intergenic	13022671	13060140	37470	FBgn0262160	FBtr0336616	-14664
chr2L	13149538	13149738	Distal Intergenic	13146636	13146908	273	FBgn0265088	FBtr0336856	2902
chr2L	13154397	13154597	Distal Intergenic	13158810	13160173	1364	FBgn0028410	FBtr0080432	-4213
chr2L	13156157	13156357	Distal Intergenic	13158810	13160173	1364	FBgn0028410	FBtr0080432	-2453
chr2L	13164986	13165186	Promoter	13163209	13165018	1810	FBgn0032474	FBtr0329989	0
chr2L	13165385	13165585	Promoter	13165564	13169551	3988	FBgn0024291	FBtr0080434	0
chr2L	13165799	13165999	Promoter	13163312	13166072	2761	FBgn0032474	FBtr0080493	73
chr2L	13176200	13176400	Promoter	13169649	13176382	6734	FBgn0032475	FBtr0333236	0
chr2L	13176701	13176901	Promoter	13169649	13176785	7137	FBgn0032475	FBtr0080491	0
chr2L	13203725	13203925	Promoter	13203762	13210828	7067	FBgn0032482	FBtr0080439	0
chr2L	13205375	13205575	Intron (FBtr0080439/FBgn0032482, intron 1 of 6)	13203762	13210828	7067	FBgn0032482	FBtr0334752	1613
chr2L	13296228	13296428	Promoter	13296348	13301668	5321	FBgn0051729	FBtr0080462	0
chr2L	13331128	13331328	Promoter	13307814	13331121	23308	FBgn0264308	FBtr0331504	-7
chr2L	13332850	13333050	Distal Intergenic	13307814	13331121	23308	FBgn0264308	FBtr0331504	-1729
chr2L	13373447	13373647	Exon (FBtr0080471/FBgn0032512, exon 1 of 3)	13371427	13373824	2398	FBgn0032512	FBtr0080471	177
chr2L	13445604	13445804	Promoter	13444103	13445651	1549	FBgn0032524	FBtr0080519	0
chr2L	13459048	13459248	Promoter	13459681	13460183	503	FBgn0261992	FBtr0303821	-433
chr2L	13511596	13511796	Intron (FBtr0332509/FBgn0023407, intron 4 of 6)	13496085	13500427	4343	FBgn0263354	FBtr0303440	15511
chr2L	13512830	13513030	Exon (FBtr0332509/FBgn0023407, exon 4 of 7)	13527841	13528537	697	FBgn0053640	FBtr0332506	-14811
chr2L	13513485	13513685	Intron (FBtr0332509/FBgn0023407, intron 3 of 6)	13527841	13528537	697	FBgn0053640	FBtr0332506	-14156
chr2L	13514182	13514382	Intron (FBtr0332509/FBgn0023407, intron 3 of 6)	13527841	13528537	697	FBgn0053640	FBtr0332506	-13459
chr2L	13539355	13539555	Intron (FBtr0332509/FBgn0023407, intron 2 of 6)	13540751	13541646	896	FBgn0028942	FBtr0080507	-1196
chr2L	13545830	13546030	Intron (FBtr0332509/FBgn0023407, intron 2 of 6)	13502656	13547771	45116	FBgn0023407	FBtr0080514	1741
chr2L	13546908	13547108	5' UTR	13502656	13547771	45116	FBgn0023407	FBtr0080514	663
chr2L	13547965	13548165	Promoter	13502656	13547771	45116	FBgn0023407	FBtr0080514	-194
chr2L	13548418	13548618	Intron (FBtr0332509/FBgn0023407, intron 1 of 6)	13502656	13547771	45116	FBgn0023407	FBtr0080514	-647
chr2L	13548752	13548952	Intron (FBtr0332509/FBgn0023407, intron 1 of 6)	13500624	13549328	48705	FBgn0023407	FBtr0332509	376
chr2L	13549120	13549320	Promoter	13500624	13549328	48705	FBgn0023407	FBtr0332509	8
chr2L	13550131	13550331	Promoter	13550139	13636995	86857	FBgn0259984	FBtr0342903	0
chr2L	13568534	13568734	Intron (FBtr0342903/FBgn0259984, intron 3 of 10)	13582569	13583033	465	FBgn0266308	FBtr0344037	-13835
chr2L	13571981	13572181	Intron (FBtr0342903/FBgn0259984, intron 3 of 10)	13582569	13583033	465	FBgn0266308	FBtr0344037	-10388
chr2L	13591459	13591659	Intron (FBtr0342903/FBgn0259984, intron 3 of 10)	13595503	13597186	1684	FBgn0028513	FBtr0080512	5527
chr2L	13665362	13665562	Promoter	13665525	13669844	4320	FBgn0028527	FBtr0080527	0
chr2L	13666052	13666252	Exon (FBtr0080527/FBgn0028527, exon 1 of 5)	13665525	13672967	7443	FBgn0028527	FBtr0331332	527
chr2L	13701438	13701638	Intron (FBtr0080580/FBgn0051814, intron 2 of 12)	13708215	13710583	2369	FBgn0028848	FBtr0305567	-6577
chr2L	13706585	13706785	Intron (FBtr0080580/FBgn0051814, intron 2 of 12)	13708215	13710583	2369	FBgn0028848	FBtr0305567	-1430
chr2L	13777382	13777582	Exon (FBtr0307578/FBgn0051845, exon 1 of 2)	13777195	13778124	930	FBgn0051845	FBtr0307578	187
chr2L	13779939	13780139	Promoter	13774340	13780165	5826	FBgn0028540	FBtr0080576	26
chr2L	13780575	13780775	Promoter	13780689	13782611	1923	FBgn0024846	FBtr0080534	0
chr2L	13803925	13804125	5' UTR	13803626	13809994	6369	FBgn0027844	FBtr0080539	299
chr2L	13804794	13804994	Intron (FBtr0080539/FBgn0027844, intron 1 of 2)	13803626	13809994	6369	FBgn0027844	FBtr0080539	1168
chr2L	13833016	13833216	Promoter	13831482	13833105	1624	FBgn0004407	FBtr0091627	0
chr2L	13835378	13835578	Promoter	13835564	13898712	63149	FBgn0028509	FBtr0080546	0
chr2L	13837461	13837661	Intron (FBtr0080546/FBgn0028509, intron 1 of 7)	13835564	13898712	63149	FBgn0028509	FBtr0080546	1897
chr2L	13842165	13842365	Intron (FBtr0080546/FBgn0028509, intron 1 of 7)	13840806	13841520	715	FBgn0053307	FBtr0080565	-645
chr2L	13865738	13865938	Intron (FBtr0080546/FBgn0028509, intron 1 of 7)	13865992	13866690	699	FBgn0266142	FBtr0343670	752
chr2L	13876413	13876613	Intron (FBtr0080546/FBgn0028509, intron 1 of 7)	13878957	13898256	19300	FBgn0028509	FBtr0080547	-2344
chr2L	13878759	13878959	Promoter	13878957	13898256	19300	FBgn0028509	FBtr0080547	0
chr2L	13887032	13887232	Intron (FBtr0080546/FBgn0028509, intron 1 of 7)	13894202	13898712	4511	FBgn0028509	FBtr0080548	-6970
chr2L	13889984	13890184	Intron (FBtr0080546/FBgn0028509, intron 1 of 7)	13894202	13898712	4511	FBgn0028509	FBtr0080548	-4018
chr2L	13890253	13890453	Intron (FBtr0080546/FBgn0028509, intron 1 of 7)	13894202	13898712	4511	FBgn0028509	FBtr0080548	-3749
chr2L	13891005	13891205	Intron (FBtr0080546/FBgn0028509, intron 1 of 7)	13894202	13898712	4511	FBgn0028509	FBtr0080548	-2997
chr2L	13893827	13894027	Promoter	13894202	13898712	4511	FBgn0028509	FBtr0080548	-175
chr2L	13955976	13956176	3' UTR	13957539	13963381	5843	FBgn0261514	FBtr0304719	-1363
chr2L	13960521	13960721	Intron (FBtr0304719/FBgn0261514, intron 1 of 4)	13957785	13962939	5155	FBgn0261514	FBtr0343642	2736
chr2L	14011620	14011820	Distal Intergenic	14010565	14010636	72	FBgn0028909	FBtr0080609	-984
chr2L	14020742	14020942	Downstream (<1kb)	14019357	14020208	852	FBgn0001967	FBtr0290243	-534
chr2L	14021749	14021949	Promoter	14021583	14022033	451	FBgn0266892	FBtr0345759	84
chr2L	14022495	14022695	Promoter	14021583	14022033	451	FBgn0266892	FBtr0345759	-462
chr2L	14023814	14024014	Promoter	14023722	14024099	378	FBgn0051840	FBtr0345758	85
chr2L	14024163	14024363	Promoter	14023722	14024099	378	FBgn0051840	FBtr0345758	-64
chr2L	14024401	14024601	Promoter	14023722	14024099	378	FBgn0051840	FBtr0345758	-302
chr2L	14038808	14039008	Distal Intergenic	14032006	14038306	6301	FBgn0266822	FBtr0345549	-502
chr2L	14039808	14040008	Promoter	14040170	14089437	49268	FBgn0028875	FBtr0080594	-162
chr2L	14040289	14040489	Promoter	14040170	14094401	54232	FBgn0028875	FBtr0300594	119
chr2L	14043672	14043872	Intron (FBtr0080594/FBgn0028875, intron 2 of 13)	14040170	14094401	54232	FBgn0028875	FBtr0300594	3502
chr2L	14044226	14044426	Intron (FBtr0080594/FBgn0028875, intron 2 of 13)	14047582	14048863	1282	FBgn0260011	FBtr0080592	-3156
chr2L	14049914	14050114	Intron (FBtr0080594/FBgn0028875, intron 2 of 13)	14047582	14048863	1282	FBgn0260011	FBtr0080592	2332
chr2L	14050028	14050228	Intron (FBtr0080594/FBgn0028875, intron 2 of 13)	14047582	14048863	1282	FBgn0260011	FBtr0080592	2446
chr2L	14094689	14094889	Distal Intergenic	14104090	14106791	2702	FBgn0283651	FBtr0445731	-9201
chr2L	14101843	14102043	Distal Intergenic	14104090	14106791	2702	FBgn0283651	FBtr0445731	-2047
chr2L	14103809	14104009	Promoter	14104090	14106791	2702	FBgn0283651	FBtr0445731	-81
chr2L	14106048	14106248	Exon (FBtr0445731/FBgn0283651, exon 4 of 4)	14104090	14160587	56498	FBgn0283651	FBtr0445730	1958
chr2L	14115389	14115589	Intron (FBtr0445730/FBgn0283651, intron 4 of 7)	14109597	14110739	1143	FBgn0051769	FBtr0080602	-4650
chr2L	14116032	14116232	Intron (FBtr0445730/FBgn0283651, intron 4 of 7)	14109597	14110739	1143	FBgn0051769	FBtr0080602	-5293
chr2L	14116165	14116365	Intron (FBtr0445730/FBgn0283651, intron 4 of 7)	14109597	14110739	1143	FBgn0051769	FBtr0080602	-5426
chr2L	14116424	14116624	Intron (FBtr0445730/FBgn0283651, intron 4 of 7)	14109597	14110739	1143	FBgn0051769	FBtr0080602	-5685
chr2L	14123297	14123497	Intron (FBtr0445730/FBgn0283651, intron 4 of 7)	14134472	14160587	26116	FBgn0283651	FBtr0445729	-10975
chr2L	14133673	14133873	Intron (FBtr0445730/FBgn0283651, intron 4 of 7)	14134472	14160587	26116	FBgn0283651	FBtr0445729	-599
chr2L	14134137	14134337	Promoter	14134472	14160587	26116	FBgn0283651	FBtr0445729	-135
chr2L	14152179	14152379	Intron (FBtr0445730/FBgn0283651, intron 4 of 7)	14161144	14163222	2079	FBgn0263037	FBtr0306928	10843
chr2L	14160933	14161133	Downstream (<1kb)	14161144	14163222	2079	FBgn0263037	FBtr0306928	2089
chr2L	14226350	14226550	Intron (FBtr0100447/FBgn0016930, intron 2 of 10)	14184478	14234108	49631	FBgn0016930	FBtr0100447	7558
chr2L	14226553	14226753	Intron (FBtr0100447/FBgn0016930, intron 2 of 10)	14184478	14234108	49631	FBgn0016930	FBtr0100447	7355
chr2L	14233421	14233621	5' UTR	14184478	14234108	49631	FBgn0016930	FBtr0100447	487
chr2L	14234064	14234264	Promoter	14184478	14234108	49631	FBgn0016930	FBtr0100447	0
chr2L	14234661	14234861	Promoter	14234754	14235156	403	FBgn0265940	FBtr0342907	0
chr2L	14348722	14348922	Promoter	14347239	14348790	1552	FBgn0028530	FBtr0080641	0
chr2L	14355027	14355227	Promoter	14355145	14358345	3201	FBgn0015791	FBtr0080626	0
chr2L	14355266	14355466	Promoter	14355145	14358345	3201	FBgn0015791	FBtr0080626	121
chr2L	14401951	14402151	Intron (FBtr0080637/FBgn0004858, intron 1 of 2)	14390628	14409549	18922	FBgn0004858	FBtr0080637	7398
chr2L	14410375	14410575	Distal Intergenic	14409755	14410045	291	FBgn0265946	FBtr0342910	620
chr2L	14415578	14415778	Downstream (<1kb)	14416729	14417331	603	FBgn0264810	FBtr0080634	1553
chr2L	14418799	14418999	Distal Intergenic	14416729	14417331	603	FBgn0264810	FBtr0080634	-1468
chr2L	14419028	14419228	Distal Intergenic	14416729	14417331	603	FBgn0264810	FBtr0080634	-1697
chr2L	14429828	14430028	Exon (FBtr0342914/FBgn0265945, exon 1 of 1)	14428612	14430822	2211	FBgn0265945	FBtr0342914	794
chr2L	14430290	14430490	Exon (FBtr0342914/FBgn0265945, exon 1 of 1)	14428612	14430822	2211	FBgn0265945	FBtr0342914	332
chr2L	14437131	14437331	Distal Intergenic	14428612	14430822	2211	FBgn0265945	FBtr0342914	-6309
chr2L	14454213	14454413	Distal Intergenic	14457113	14457338	226	FBgn0265943	FBtr0342911	-2700
chr2L	14454458	14454658	Downstream (2-3kb)	14457113	14457338	226	FBgn0265943	FBtr0342911	-2455
chr2L	14455156	14455356	Downstream (2-3kb)	14457113	14457338	226	FBgn0265943	FBtr0342911	-1757
chr2L	14455789	14455989	Downstream (1-2kb)	14457113	14457338	226	FBgn0265943	FBtr0342911	-1124
chr2L	14464465	14464665	Distal Intergenic	14457113	14457338	226	FBgn0265943	FBtr0342911	7352
chr2L	14477894	14478094	Distal Intergenic	14486040	14486752	713	FBgn0265944	FBtr0342912	-7946
chr2L	14478923	14479123	Distal Intergenic	14486040	14486752	713	FBgn0265944	FBtr0342912	-6917
chr2L	14479811	14480011	Distal Intergenic	14486040	14486752	713	FBgn0265944	FBtr0342912	-6029
chr2L	14483475	14483675	Distal Intergenic	14486040	14486752	713	FBgn0265944	FBtr0342912	-2365
chr2L	14486474	14486674	Exon (FBtr0342912/FBgn0265944, exon 1 of 1)	14486040	14486752	713	FBgn0265944	FBtr0342912	434
chr2L	14490304	14490504	Promoter	14490859	14493833	2975	FBgn0005771	FBtr0342913	-355
chr2L	14490651	14490851	Promoter	14490859	14493833	2975	FBgn0005771	FBtr0342913	-8
chr2L	14499600	14499800	Distal Intergenic	14496997	14498116	1120	FBgn0266841	FBtr0345569	-1484
chr2L	14503014	14503214	Distal Intergenic	14496997	14498116	1120	FBgn0266841	FBtr0345569	-4898
chr2L	14508912	14509112	Downstream (<1kb)	14509913	14512083	2171	FBgn0267257	FBtr0346471	2971
chr2L	14510559	14510759	Exon (FBtr0346471/FBgn0267257, exon 1 of 1)	14509913	14512083	2171	FBgn0267257	FBtr0346471	1324
chr2L	14511953	14512153	Promoter	14509913	14512083	2171	FBgn0267257	FBtr0346471	0
chr2L	14513314	14513514	Distal Intergenic	14509913	14512083	2171	FBgn0267257	FBtr0346471	-1231
chr2L	14514000	14514200	Distal Intergenic	14509913	14512083	2171	FBgn0267257	FBtr0346471	-1917
chr2L	14514120	14514320	Distal Intergenic	14509913	14512083	2171	FBgn0267257	FBtr0346471	-2037
chr2L	14515338	14515538	Downstream (2-3kb)	14518091	14518161	71	FBgn0011862	FBtr0089613	-2553
chr2L	14517345	14517545	Downstream (<1kb)	14518091	14518161	71	FBgn0011862	FBtr0089613	-546
chr2L	14519002	14519202	Promoter	14518621	14518691	71	FBgn0011864	FBtr0080665	-311
chr2L	14519718	14519918	Distal Intergenic	14518621	14518691	71	FBgn0011864	FBtr0080665	-1027
chr2L	14531230	14531430	Promoter	14530854	14530924	71	FBgn0011866	FBtr0080663	-306
chr2L	14531456	14531656	Downstream (<1kb)	14530854	14530924	71	FBgn0011866	FBtr0080663	-532
chr2L	14552814	14553014	Distal Intergenic	14550395	14550960	566	FBgn0266147	FBtr0343702	-1854
chr2L	14552954	14553154	Distal Intergenic	14550395	14550960	566	FBgn0266147	FBtr0343702	-1994
chr2L	14557606	14557806	Downstream (<1kb)	14557939	14558852	914	FBgn0266148	FBtr0343701	1046
chr2L	14568800	14569000	Distal Intergenic	14563074	14563726	653	FBgn0028913	FBtr0080661	-5074
chr2L	14571770	14571970	Distal Intergenic	14576473	14577097	625	FBgn0266150	FBtr0343698	-4503
chr2L	14572671	14572871	Distal Intergenic	14576473	14577097	625	FBgn0266150	FBtr0343698	-3602
chr2L	14588980	14589180	Distal Intergenic	14587920	14588234	315	FBgn0261566	FBtr0302802	-746
chr2L	14607571	14607771	Intron (FBtr0301496/FBgn0003016, intron 5 of 11)	14613258	14613621	364	FBgn0263330	FBtr0308753	-5487
chr2L	14642301	14642501	Intron (FBtr0301496/FBgn0003016, intron 1 of 11)	14617511	14618902	1392	FBgn0000056	FBtr0343699	24790
chr2L	14689059	14689259	Promoter	14599196	14689340	90145	FBgn0003016	FBtr0301496	81
chr2L	14691111	14691311	Distal Intergenic	14599776	14689340	89565	FBgn0003016	FBtr0301495	-1771
chr2L	14699826	14700026	Distal Intergenic	14599776	14689340	89565	FBgn0003016	FBtr0301495	-10486
chr2L	14706271	14706471	Distal Intergenic	14712471	14713118	648	FBgn0028855	FBtr0343706	-6000
chr2L	14851756	14851956	Promoter	14844993	14851749	6757	FBgn0028886	FBtr0300845	-7
chr2L	14995631	14995831	Intron (FBtr0080676/FBgn0086711, intron 1 of 7)	14975747	14997559	21813	FBgn0086711	FBtr0080676	1728
chr2L	14996151	14996351	Intron (FBtr0080676/FBgn0086711, intron 1 of 7)	14975747	14997559	21813	FBgn0086711	FBtr0080676	1208
chr2L	14997385	14997585	Promoter	14975747	14997559	21813	FBgn0086711	FBtr0080676	0
chr2L	15013463	15013663	Distal Intergenic	15011815	15012667	853	FBgn0264438	FBtr0332519	-796
chr2L	15013705	15013905	Distal Intergenic	15011815	15012667	853	FBgn0264438	FBtr0332519	-1038
chr2L	15016361	15016561	Promoter	15016331	15034704	18374	FBgn0260446	FBtr0304732	30
chr2L	15057029	15057229	Intron (FBtr0080723/FBgn0000317, intron 1 of 11)	15044963	15057862	12900	FBgn0000317	FBtr0080723	633
chr2L	15057830	15058030	Promoter	15044963	15057862	12900	FBgn0000317	FBtr0080723	0
chr2L	15060709	15060909	Promoter	15058919	15060757	1839	FBgn0010422	FBtr0332475	0
chr2L	15061498	15061698	Promoter	15061656	15072133	10478	FBgn0283440	FBtr0445188	0
chr2L	15067977	15068177	Promoter	15062931	15068078	5148	FBgn0024183	FBtr0080721	0
chr2L	15111397	15111597	Intron (FBtr0080704/FBgn0028878, intron 1 of 1)	15113480	15118069	4590	FBgn0001978	FBtr0080705	-1883
chr2L	15113293	15113493	Promoter	15113480	15118069	4590	FBgn0001978	FBtr0080705	0
chr2L	15118107	15118307	Downstream (2-3kb)	15119783	15120819	1037	FBgn0264435	FBtr0332515	-1476
chr2L	15185304	15185504	Intron (FBtr0343105/FBgn0028888, intron 1 of 5)	15161882	15200459	38578	FBgn0028888	FBtr0343105	14955
chr2L	15200471	15200671	Promoter	15162122	15200459	38338	FBgn0028888	FBtr0305559	-12
chr2L	15246005	15246205	Promoter	15228728	15245960	17233	FBgn0028516	FBtr0080715	-45
chr2L	15264584	15264784	Promoter	15261209	15264692	3484	FBgn0045842	FBtr0080711	0
chr2L	15271664	15271864	Promoter	15266029	15271628	5600	FBgn0261268	FBtr0302158	-36
chr2L	15313602	15313802	Distal Intergenic	15317954	15318901	948	FBgn0041103	FBtr0300021	5099
chr2L	15313865	15314065	Distal Intergenic	15317954	15318901	948	FBgn0041103	FBtr0300021	4836
chr2L	15333559	15333759	Promoter	15333866	15336138	2273	FBgn0001981	FBtr0080734	-107
chr2L	15339113	15339313	Distal Intergenic	15333866	15336138	2273	FBgn0001981	FBtr0080734	5247
chr2L	15366633	15366833	Distal Intergenic	15360921	15361627	707	FBgn0032563	FBtr0080743	-5006
chr2L	15368770	15368970	Distal Intergenic	15360921	15361627	707	FBgn0032563	FBtr0080743	-7143
chr2L	15369168	15369368	Distal Intergenic	15360921	15361627	707	FBgn0032563	FBtr0080743	-7541
chr2L	15370385	15370585	Distal Intergenic	15360921	15361627	707	FBgn0032563	FBtr0080743	-8758
chr2L	15385224	15385424	Distal Intergenic	15396334	15396934	601	FBgn0266153	FBtr0343712	-10910
chr2L	15385935	15386135	Distal Intergenic	15396334	15396934	601	FBgn0266153	FBtr0343712	-10199
chr2L	15386422	15386622	Distal Intergenic	15396334	15396934	601	FBgn0266153	FBtr0343712	-9712
chr2L	15388028	15388228	Distal Intergenic	15396334	15396934	601	FBgn0266153	FBtr0343712	-8106
chr2L	15407361	15407561	Distal Intergenic	15400085	15400497	413	FBgn0266914	FBtr0345783	-6864
chr2L	15407816	15408016	Distal Intergenic	15400085	15400497	413	FBgn0266914	FBtr0345783	-7319
chr2L	15413892	15414092	Distal Intergenic	15417929	15418361	433	FBgn0266163	FBtr0343713	4269
chr2L	15422591	15422791	Downstream (<1kb)	15423297	15425580	2284	FBgn0001983	FBtr0080740	2789
chr2L	15425588	15425788	Promoter	15423297	15425580	2284	FBgn0001983	FBtr0080740	-8
chr2L	15426874	15427074	Distal Intergenic	15423297	15425580	2284	FBgn0001983	FBtr0080740	-1294
chr2L	15432188	15432388	Distal Intergenic	15433309	15435242	1934	FBgn0028892	FBtr0080735	-921
chr2L	15432698	15432898	Promoter	15433309	15435242	1934	FBgn0028892	FBtr0080735	-411
chr2L	15436079	15436279	Exon (FBtr0343731/FBgn0266155, exon 1 of 1)	15435747	15436320	574	FBgn0266155	FBtr0343731	332
chr2L	15478298	15478498	Promoter	15476593	15478260	1668	FBgn0003448	FBtr0080739	-38
chr2L	15482826	15483026	Downstream (2-3kb)	15484729	15485489	761	FBgn0020371	FBtr0089699	-1703
chr2L	15491969	15492169	Distal Intergenic	15485697	15485951	255	FBgn0266831	FBtr0345559	-6018
chr2L	15492237	15492437	Distal Intergenic	15485697	15485951	255	FBgn0266831	FBtr0345559	-6286
chr2L	15498845	15499045	Promoter	15499127	15504591	5465	FBgn0002524	FBtr0343735	-82
chr2L	15499566	15499766	Intron (FBtr0343735/FBgn0002524, intron 1 of 3)	15499127	15505018	5892	FBgn0002524	FBtr0080738	439
chr2L	15504638	15504838	3' UTR	15499127	15505018	5892	FBgn0002524	FBtr0080738	5511
chr2L	15643883	15644083	Downstream (<1kb)	15630083	15634987	4905	FBgn0028518	FBtr0343717	13800
chr2L	15731786	15731986	Promoter	15727581	15731784	4204	FBgn0010382	FBtr0080777	-2
chr2L	15732002	15732202	Promoter	15727581	15731784	4204	FBgn0010382	FBtr0080777	-218
chr2L	15733148	15733348	Intron (FBtr0080776/FBgn0010382, intron 4 of 6)	15727581	15731784	4204	FBgn0010382	FBtr0080777	-1364
chr2L	15733662	15733862	Intron (FBtr0080776/FBgn0010382, intron 4 of 6)	15727581	15731784	4204	FBgn0010382	FBtr0080777	-1878
chr2L	15736007	15736207	Intron (FBtr0080776/FBgn0010382, intron 4 of 6)	15727581	15731784	4204	FBgn0010382	FBtr0080777	-4223
chr2L	15736620	15736820	Intron (FBtr0080776/FBgn0010382, intron 4 of 6)	15727581	15731784	4204	FBgn0010382	FBtr0080777	-4836
chr2L	15736715	15736915	Intron (FBtr0080776/FBgn0010382, intron 4 of 6)	15727581	15731784	4204	FBgn0010382	FBtr0080777	-4931
chr2L	15743317	15743517	Intron (FBtr0080776/FBgn0010382, intron 2 of 6)	15746257	15747000	744	FBgn0266309	FBtr0344038	-2740
chr2L	15743872	15744072	Intron (FBtr0080776/FBgn0010382, intron 2 of 6)	15746257	15747000	744	FBgn0266309	FBtr0344038	-2185
chr2L	15745044	15745244	Intron (FBtr0080776/FBgn0010382, intron 2 of 6)	15746257	15747000	744	FBgn0266309	FBtr0344038	-1013
chr2L	15745516	15745716	5' UTR	15746257	15747000	744	FBgn0266309	FBtr0344038	-541
chr2L	15746651	15746851	Promoter	15727784	15746610	18827	FBgn0010382	FBtr0305561	-41
chr2L	15747529	15747729	Promoter	15748001	15748324	324	FBgn0266160	FBtr0343720	-272
chr2L	15748076	15748276	Promoter	15727581	15748150	20570	FBgn0010382	FBtr0080773	0
chr2L	15761785	15761985	Intron (FBtr0080769/FBgn0001987, intron 1 of 7)	15756002	15762408	6407	FBgn0001987	FBtr0080769	423
chr2L	15762455	15762655	Promoter	15756002	15762408	6407	FBgn0001987	FBtr0080769	-47
chr2L	15804067	15804267	Downstream (2-3kb)	15807181	15810319	3139	FBgn0265813	FBtr0346421	6052
chr2L	15804570	15804770	Downstream (2-3kb)	15807181	15810319	3139	FBgn0265813	FBtr0346421	5549
chr2L	15911711	15911911	Promoter	15911691	15912062	372	FBgn0266161	FBtr0343723	20
chr2L	16041878	16042078	Promoter	16042047	16048626	6580	FBgn0000182	FBtr0080803	0
chr2L	16223824	16224024	Distal Intergenic	16216239	16217044	806	FBgn0264392	FBtr0332359	-6780
chr2L	16224095	16224295	Distal Intergenic	16216239	16217044	806	FBgn0264392	FBtr0332359	-7051
chr2L	16253082	16253282	Intron (FBtr0332358/FBgn0024734, intron 1 of 5)	16245835	16251788	5954	FBgn0284225	FBtr0452124	-1294
chr2L	16255625	16255825	Intron (FBtr0332358/FBgn0024734, intron 1 of 5)	16245835	16256155	10321	FBgn0024734	FBtr0332358	330
chr2L	16263812	16264012	3' UTR	16262141	16263483	1343	FBgn0028897	FBtr0080825	1671
chr2L	16268089	16268289	Intron (FBtr0343814/FBgn0001994, intron 2 of 2)	16262141	16263483	1343	FBgn0028897	FBtr0080825	5948
chr2L	16269229	16269429	Intron (FBtr0343814/FBgn0001994, intron 2 of 2)	16262141	16263483	1343	FBgn0028897	FBtr0080825	7088
chr2L	16269486	16269686	Intron (FBtr0343814/FBgn0001994, intron 2 of 2)	16262141	16263483	1343	FBgn0028897	FBtr0080825	7345
chr2L	16270187	16270387	Intron (FBtr0343814/FBgn0001994, intron 2 of 2)	16262141	16263483	1343	FBgn0028897	FBtr0080825	8046
chr2L	16273619	16273819	Intron (FBtr0343814/FBgn0001994, intron 2 of 2)	16262141	16263483	1343	FBgn0028897	FBtr0080825	11478
chr2L	16274193	16274393	Intron (FBtr0343814/FBgn0001994, intron 2 of 2)	16262141	16263483	1343	FBgn0028897	FBtr0080825	12052
chr2L	16275237	16275437	Intron (FBtr0343814/FBgn0001994, intron 2 of 2)	16263556	16287730	24175	FBgn0001994	FBtr0343814	12293
chr2L	16280063	16280263	Intron (FBtr0343814/FBgn0001994, intron 1 of 2)	16263556	16287730	24175	FBgn0001994	FBtr0343814	7467
chr2L	16281424	16281624	Intron (FBtr0343814/FBgn0001994, intron 1 of 2)	16263556	16287730	24175	FBgn0001994	FBtr0343814	6106
chr2L	16284385	16284585	Intron (FBtr0343814/FBgn0001994, intron 1 of 2)	16263556	16287730	24175	FBgn0001994	FBtr0343814	3145
chr2L	16284823	16285023	Intron (FBtr0343814/FBgn0001994, intron 1 of 2)	16263556	16287730	24175	FBgn0001994	FBtr0343814	2707
chr2L	16286683	16286883	Intron (FBtr0343814/FBgn0001994, intron 1 of 2)	16263556	16287730	24175	FBgn0001994	FBtr0343814	847
chr2L	16287702	16287902	Promoter	16263556	16287730	24175	FBgn0001994	FBtr0343814	0
chr2L	16288127	16288327	Promoter	16288290	16291195	2906	FBgn0040079	FBtr0080826	0
chr2L	16299750	16299950	Promoter	16296051	16299858	3808	FBgn0028375	FBtr0080852	0
chr2L	16300104	16300304	Promoter	16300214	16301765	1552	FBgn0028895	FBtr0080829	0
chr2L	16310597	16310797	Promoter	16309292	16310726	1435	FBgn0000339	FBtr0337082	0
chr2L	16315095	16315295	Intron (FBtr0080845/FBgn0000250, intron 4 of 6)	16310956	16313097	2142	FBgn0001086	FBtr0080833	4139
chr2L	16324814	16325014	Exon (FBtr0080845/FBgn0000250, exon 2 of 7)	16313097	16325420	12324	FBgn0000250	FBtr0080847	406
chr2L	16325048	16325248	5' UTR	16313097	16325420	12324	FBgn0000250	FBtr0080847	172
chr2L	16325816	16326016	Promoter	16313097	16326101	13005	FBgn0000250	FBtr0080844	85
chr2L	16329099	16329299	Promoter	16328059	16329132	1074	FBgn0001995	FBtr0080843	0
chr2L	16350208	16350408	Promoter	16343600	16350283	6684	FBgn0000307	FBtr0321313	0
chr2L	16350627	16350827	Promoter	16343600	16350283	6684	FBgn0000307	FBtr0321313	-344
chr2L	16350955	16351155	Intron (FBtr0080838/FBgn0000307, intron 1 of 2)	16343600	16350283	6684	FBgn0000307	FBtr0321313	-672
chr2L	16351317	16351517	Intron (FBtr0080838/FBgn0000307, intron 1 of 2)	16343600	16350283	6684	FBgn0000307	FBtr0321313	-1034
chr2L	16351715	16351915	Intron (FBtr0080838/FBgn0000307, intron 1 of 2)	16342430	16352628	10199	FBgn0000307	FBtr0080838	713
chr2L	16352065	16352265	5' UTR	16342430	16352628	10199	FBgn0000307	FBtr0080838	363
chr2L	16352929	16353129	Promoter	16352934	16354539	1606	FBgn0028506	FBtr0080836	0
chr2L	16353928	16354128	3' UTR	16352934	16354539	1606	FBgn0028506	FBtr0080836	994
chr2L	16361539	16361739	Distal Intergenic	16365903	16366976	1074	FBgn0028841	FBtr0080859	-4164
chr2L	16422772	16422972	Intron (FBtr0080880/FBgn0028523, intron 1 of 3)	16417750	16417884	135	FBgn0086037	FBtr0114313	-4888
chr2L	16428218	16428418	Intron (FBtr0080880/FBgn0028523, intron 1 of 3)	16417750	16417884	135	FBgn0086037	FBtr0114313	-10334
chr2L	16435258	16435458	Intron (FBtr0080880/FBgn0028523, intron 1 of 3)	16445278	16446793	1516	FBgn0020416	FBtr0080860	-9820
chr2L	16485695	16485895	Promoter	16466512	16485998	19487	FBgn0005677	FBtr0080875	103
chr2L	16486109	16486309	Promoter	16466512	16485998	19487	FBgn0005677	FBtr0100400	-111
chr2L	16486363	16486563	Promoter	16466512	16485998	19487	FBgn0005677	FBtr0100400	-365
chr2L	16486762	16486962	Distal Intergenic	16466512	16485998	19487	FBgn0005677	FBtr0100400	-764
chr2L	16487666	16487866	Promoter	16488148	16490182	2035	FBgn0032585	FBtr0080865	-282
chr2L	16491170	16491370	Promoter	16491540	16507234	15695	FBgn0032586	FBtr0080866	-170
chr2L	16491715	16491915	5' UTR	16491540	16507621	16082	FBgn0032586	FBtr0333487	175
chr2L	16491987	16492187	5' UTR	16491540	16507621	16082	FBgn0032586	FBtr0333487	447
chr2L	16492531	16492731	Intron (FBtr0080866/FBgn0032586, intron 1 of 3)	16491540	16507621	16082	FBgn0032586	FBtr0333487	991
chr2L	16492825	16493025	Intron (FBtr0080866/FBgn0032586, intron 1 of 3)	16491540	16507621	16082	FBgn0032586	FBtr0333487	1285
chr2L	16500689	16500889	Intron (FBtr0080866/FBgn0032586, intron 1 of 3)	16501918	16507350	5433	FBgn0032586	FBtr0333486	-1029
chr2L	16507727	16507927	Downstream (<1kb)	16501918	16507350	5433	FBgn0032586	FBtr0333486	5809
chr2L	16520761	16520961	Intron (FBtr0337091/FBgn0032587, intron 2 of 2)	16509120	16520177	11058	FBgn0032587	FBtr0301144	-584
chr2L	16521363	16521563	Intron (FBtr0337091/FBgn0032587, intron 2 of 2)	16509120	16520177	11058	FBgn0032587	FBtr0301144	-1186
chr2L	16521658	16521858	Intron (FBtr0337091/FBgn0032587, intron 2 of 2)	16509120	16520177	11058	FBgn0032587	FBtr0301144	-1481
chr2L	16523269	16523469	Intron (FBtr0337091/FBgn0032587, intron 2 of 2)	16509120	16520177	11058	FBgn0032587	FBtr0301144	-3092
chr2L	16525280	16525480	Intron (FBtr0337091/FBgn0032587, intron 2 of 2)	16528375	16528491	117	FBgn0263555	FBtr0309684	3011
chr2L	16526037	16526237	Intron (FBtr0337091/FBgn0032587, intron 2 of 2)	16528375	16528491	117	FBgn0263555	FBtr0309684	2254
chr2L	16530166	16530366	Intron (FBtr0337091/FBgn0032587, intron 1 of 2)	16528823	16528922	100	FBgn0086038	FBtr0114314	-1244
chr2L	16532884	16533084	Promoter	16509120	16532877	23758	FBgn0032587	FBtr0080874	-7
chr2L	16533402	16533602	Downstream (<1kb)	16509120	16532877	23758	FBgn0032587	FBtr0080874	-525
chr2L	16534306	16534506	Promoter	16534057	16534488	432	FBgn0266894	FBtr0345762	0
chr2L	16534972	16535172	Promoter	16534962	16535228	267	FBgn0266895	FBtr0345761	56
chr2L	16535651	16535851	Promoter	16534962	16535228	267	FBgn0266895	FBtr0345761	-423
chr2L	16536570	16536770	Distal Intergenic	16534962	16535228	267	FBgn0266895	FBtr0345761	-1342
chr2L	16543332	16543532	Distal Intergenic	16542546	16543263	718	FBgn0051816	FBtr0080868	786
chr2L	16545643	16545843	Intron (FBtr0300003/FBgn0259735, intron 1 of 4)	16545016	16662012	116997	FBgn0259735	FBtr0300003	627
chr2L	16548084	16548284	Intron (FBtr0300003/FBgn0259735, intron 1 of 4)	16549181	16549959	779	FBgn0032588	FBtr0335499	1675
chr2L	16562545	16562745	Intron (FBtr0300003/FBgn0259735, intron 2 of 4)	16549323	16549959	637	FBgn0032588	FBtr0080872	-12586
chr2L	16587987	16588187	Intron (FBtr0300003/FBgn0259735, intron 2 of 4)	16601827	16663218	61392	FBgn0259735	FBtr0335497	-13640
chr2L	16590461	16590661	Intron (FBtr0300003/FBgn0259735, intron 2 of 4)	16601827	16663218	61392	FBgn0259735	FBtr0335497	-11166
chr2L	16598126	16598326	Intron (FBtr0300003/FBgn0259735, intron 2 of 4)	16601827	16663218	61392	FBgn0259735	FBtr0335497	-3501
chr2L	16601625	16601825	Promoter	16601827	16663218	61392	FBgn0259735	FBtr0335497	-2
chr2L	16602457	16602657	Intron (FBtr0300003/FBgn0259735, intron 2 of 4)	16601913	16662012	60100	FBgn0259735	FBtr0300004	544
chr2L	16620250	16620450	Intron (FBtr0300003/FBgn0259735, intron 2 of 4)	16628752	16629173	422	FBgn0265000	FBtr0335498	8723
chr2L	16620697	16620897	Intron (FBtr0300003/FBgn0259735, intron 2 of 4)	16628752	16629173	422	FBgn0265000	FBtr0335498	8276
chr2L	16645791	16645991	Intron (FBtr0300003/FBgn0259735, intron 2 of 4)	16657097	16661995	4899	FBgn0259735	FBtr0300005	-11106
chr2L	16648049	16648249	Intron (FBtr0300003/FBgn0259735, intron 2 of 4)	16657097	16661995	4899	FBgn0259735	FBtr0300005	-8848
chr2L	16656683	16656883	Promoter	16657097	16661995	4899	FBgn0259735	FBtr0300005	-214
chr2L	16671043	16671243	Intron (FBtr0335144/FBgn0032593, intron 2 of 16)	16663454	16676701	13248	FBgn0032593	FBtr0335144	5458
chr2L	16679919	16680119	Promoter	16680054	16699926	19873	FBgn0261278	FBtr0080884	0
chr2L	16683662	16683862	Promoter	16681819	16684008	2190	FBgn0051807	FBtr0344410	146
chr2L	16684721	16684921	Promoter	16685390	16699926	14537	FBgn0261278	FBtr0080886	-469
chr2L	16685190	16685390	Promoter	16685390	16699926	14537	FBgn0261278	FBtr0080886	0
chr2L	16685606	16685806	5' UTR	16685390	16699926	14537	FBgn0261278	FBtr0080886	216
chr2L	16686516	16686716	Intron (FBtr0080884/FBgn0261278, intron 1 of 6)	16685390	16699926	14537	FBgn0261278	FBtr0080886	1126
chr2L	16689072	16689272	Intron (FBtr0080884/FBgn0261278, intron 1 of 6)	16685390	16699926	14537	FBgn0261278	FBtr0080886	3682
chr2L	16689725	16689925	Intron (FBtr0080884/FBgn0261278, intron 1 of 6)	16685390	16699926	14537	FBgn0261278	FBtr0080886	4335
chr2L	16690493	16690693	Intron (FBtr0080884/FBgn0261278, intron 1 of 6)	16695524	16699926	4403	FBgn0261278	FBtr0100459	-4831
chr2L	16690982	16691182	5' UTR	16695524	16699926	4403	FBgn0261278	FBtr0100459	-4342
chr2L	16703166	16703366	Promoter	16700940	16703197	2258	FBgn0263745	FBtr0310392	0
chr2L	16703932	16704132	Downstream (<1kb)	16700940	16703197	2258	FBgn0263745	FBtr0310392	-735
chr2L	16719600	16719800	Promoter	16719932	16722644	2713	FBgn0284248	FBtr0080889	-132
chr2L	16719799	16719999	Promoter	16719932	16722644	2713	FBgn0284248	FBtr0080889	0
chr2L	16824861	16825061	Promoter	16821156	16825207	4052	FBgn0022213	FBtr0080930	146
chr2L	16827251	16827451	Promoter	16827359	16831705	4347	FBgn0051739	FBtr0331623	0
chr2L	16881066	16881266	Promoter	16881212	16886319	5108	FBgn0032618	FBtr0340171	0
chr2L	16887893	16888093	Promoter	16887109	16887966	858	FBgn0040985	FBtr0345447	0
chr2L	16888358	16888558	Promoter	16888490	16917052	28563	FBgn0261671	FBtr0304927	0
chr2L	16972858	16973058	Promoter	16973091	16993984	20894	FBgn0053179	FBtr0273450	-33
chr2L	17243171	17243371	Intron (FBtr0080972/FBgn0032629, intron 2 of 6)	17245856	17246617	762	FBgn0265546	FBtr0340181	3246
chr2L	17244656	17244856	Intron (FBtr0080972/FBgn0032629, intron 2 of 6)	17245856	17246617	762	FBgn0265546	FBtr0340181	1761
chr2L	17260733	17260933	Promoter	17187637	17260734	73098	FBgn0032629	FBtr0080972	0
chr2L	17267392	17267592	Distal Intergenic	17189830	17260734	70905	FBgn0032629	FBtr0080971	-6658
chr2L	17268172	17268372	Distal Intergenic	17189830	17260734	70905	FBgn0032629	FBtr0080971	-7438
chr2L	17379915	17380115	Intron (FBtr0080968/FBgn0032633, intron 1 of 6)	17367511	17384115	16605	FBgn0032633	FBtr0080968	4000
chr2L	17380758	17380958	Intron (FBtr0080968/FBgn0032633, intron 1 of 6)	17367511	17384115	16605	FBgn0032633	FBtr0080968	3157
chr2L	17383656	17383856	5' UTR	17367511	17384115	16605	FBgn0032633	FBtr0080968	259
chr2L	17383987	17384187	Promoter	17367511	17384115	16605	FBgn0032633	FBtr0080968	0
chr2L	17384585	17384785	Promoter	17384700	17404640	19941	FBgn0020503	FBtr0301442	0
chr2L	17385234	17385434	5' UTR	17385015	17409698	24684	FBgn0020503	FBtr0332454	219
chr2L	17389178	17389378	Promoter	17389341	17402059	12719	FBgn0020503	FBtr0332452	0
chr2L	17421870	17422070	Intron (FBtr0081008/FBgn0011274, intron 1 of 6)	17413248	17428199	14952	FBgn0011274	FBtr0081008	6129
chr2L	17429842	17430042	Promoter	17429706	17430157	452	FBgn0265582	FBtr0340249	136
chr2L	17433156	17433356	Promoter	17413248	17433161	19914	FBgn0011274	FBtr0301578	0
chr2L	17450319	17450519	Promoter	17436830	17450364	13535	FBgn0260632	FBtr0081005	0
chr2L	17473128	17473328	Promoter	17459605	17473215	13611	FBgn0000183	FBtr0330225	0
chr2L	17499058	17499258	Promoter	17497994	17498821	828	FBgn0032645	FBtr0080995	-237
chr2L	17499741	17499941	Exon (FBtr0080994/FBgn0032646, exon 3 of 3)	17497994	17498821	828	FBgn0032645	FBtr0080995	-920
chr2L	17501043	17501243	Promoter	17499268	17501106	1839	FBgn0032646	FBtr0080994	0
chr2L	17513991	17514191	Intron (FBtr0304742/FBgn0013810, intron 16 of 22)	17520892	17524549	3658	FBgn0032647	FBtr0080993	10358
chr2L	17542758	17542958	Distal Intergenic	17541854	17542383	530	FBgn0262996	FBtr0306838	904
chr2L	17542999	17543199	Distal Intergenic	17541854	17542383	530	FBgn0262996	FBtr0306838	1145
chr2L	17558472	17558672	Distal Intergenic	17560813	17566551	5739	FBgn0267579	FBtr0346993	-2141
chr2L	17559309	17559509	Distal Intergenic	17560813	17566551	5739	FBgn0267579	FBtr0346993	-1304
chr2L	17560596	17560796	Promoter	17560813	17566551	5739	FBgn0267579	FBtr0346993	-17
chr2L	17562108	17562308	Exon (FBtr0346993/FBgn0267579, exon 1 of 1)	17560813	17566551	5739	FBgn0267579	FBtr0346993	1295
chr2L	17565924	17566124	Promoter	17566107	17566551	445	FBgn0267579	FBtr0346994	0
chr2L	17573358	17573558	Downstream (1-2kb)	17574610	17574702	93	FBgn0262400	FBtr0304302	-1052
chr2L	17574229	17574429	Promoter	17574610	17574702	93	FBgn0262400	FBtr0304302	-181
chr2L	17574402	17574602	Promoter	17574610	17574702	93	FBgn0262400	FBtr0304302	-8
chr2L	17574737	17574937	Promoter	17574610	17574702	93	FBgn0262400	FBtr0304302	127
chr2L	17584112	17584312	Exon (FBtr0344798/FBgn0266586, exon 1 of 1)	17583909	17584468	560	FBgn0266586	FBtr0344798	203
chr2L	17585136	17585336	Promoter	17584725	17585095	371	FBgn0266587	FBtr0344800	-41
chr2L	17588439	17588639	Promoter	17588203	17588670	468	FBgn0265584	FBtr0344799	31
chr2L	17589081	17589281	Promoter	17589184	17591267	2084	FBgn0032651	FBtr0344781	0
chr2L	17589993	17590193	Promoter	17590140	17591267	1128	FBgn0032651	FBtr0303253	0
chr2L	17603324	17603524	3' UTR	17606465	17607260	796	FBgn0265585	FBtr0340253	3736
chr2L	17715397	17715597	Intron (FBtr0081016/FBgn0015609, intron 8 of 21)	17704681	17706142	1462	FBgn0262876	FBtr0306283	10716
chr2L	17715939	17716139	Intron (FBtr0081016/FBgn0015609, intron 7 of 21)	17704681	17706142	1462	FBgn0262876	FBtr0306283	11258
chr2L	17734720	17734920	Intron (FBtr0081016/FBgn0015609, intron 2 of 21)	17647053	17752346	105294	FBgn0015609	FBtr0081016	17426
chr2L	17735677	17735877	Intron (FBtr0081016/FBgn0015609, intron 2 of 21)	17647053	17752346	105294	FBgn0015609	FBtr0081016	16469
chr2L	17743040	17743240	Intron (FBtr0081016/FBgn0015609, intron 1 of 21)	17647053	17752346	105294	FBgn0015609	FBtr0081016	9106
chr2L	17743944	17744144	Intron (FBtr0081016/FBgn0015609, intron 1 of 21)	17647053	17752346	105294	FBgn0015609	FBtr0081016	8202
chr2L	17744652	17744852	Intron (FBtr0081016/FBgn0015609, intron 1 of 21)	17647053	17752346	105294	FBgn0015609	FBtr0081016	7494
chr2L	17745421	17745621	Intron (FBtr0081016/FBgn0015609, intron 1 of 21)	17647053	17752346	105294	FBgn0015609	FBtr0081016	6725
chr2L	17746993	17747193	Intron (FBtr0081016/FBgn0015609, intron 1 of 21)	17647053	17752346	105294	FBgn0015609	FBtr0081016	5153
chr2L	17747468	17747668	Intron (FBtr0081016/FBgn0015609, intron 1 of 21)	17647053	17752346	105294	FBgn0015609	FBtr0081016	4678
chr2L	17748776	17748976	Intron (FBtr0081016/FBgn0015609, intron 1 of 21)	17647053	17752346	105294	FBgn0015609	FBtr0081016	3370
chr2L	17751470	17751670	Intron (FBtr0081016/FBgn0015609, intron 1 of 21)	17647053	17752346	105294	FBgn0015609	FBtr0081016	676
chr2L	17752305	17752505	Promoter	17647053	17752346	105294	FBgn0015609	FBtr0081016	0
chr2L	17754221	17754421	Intron (FBtr0081015/FBgn0015609, intron 3 of 23)	17649866	17752346	102481	FBgn0015609	FBtr0100316	-1875
chr2L	17768996	17769196	Intron (FBtr0081015/FBgn0015609, intron 2 of 23)	17647053	17778340	131288	FBgn0015609	FBtr0081015	9144
chr2L	17778336	17778536	Promoter	17647053	17778340	131288	FBgn0015609	FBtr0081015	0
chr2L	17784763	17784963	Downstream (2-3kb)	17647053	17778340	131288	FBgn0015609	FBtr0081015	-6423
chr2L	17963216	17963416	Promoter	17963379	17974868	11490	FBgn0032656	FBtr0081021	0
chr2L	18009761	18009961	3' UTR	18008953	18009694	742	FBgn0051740	FBtr0081028	808
chr2L	18012225	18012425	Promoter	18012380	18070246	57867	FBgn0243486	FBtr0081029	0
chr2L	18137997	18138197	Promoter	18129884	18138083	8200	FBgn0001301	FBtr0081042	0
chr2L	18141765	18141965	Exon (FBtr0081040/FBgn0041184, exon 2 of 4)	18145098	18145499	402	FBgn0265671	FBtr0340578	-3133
chr2L	18145565	18145765	Intron (FBtr0081040/FBgn0041184, intron 1 of 3)	18145098	18145499	402	FBgn0265671	FBtr0340578	467
chr2L	18150626	18150826	Intron (FBtr0081040/FBgn0041184, intron 1 of 3)	18138675	18152417	13743	FBgn0041184	FBtr0081040	1591
chr2L	18151286	18151486	Intron (FBtr0081040/FBgn0041184, intron 1 of 3)	18138675	18152417	13743	FBgn0041184	FBtr0081040	931
chr2L	18151494	18151694	Intron (FBtr0081040/FBgn0041184, intron 1 of 3)	18138675	18152417	13743	FBgn0041184	FBtr0081040	723
chr2L	18152386	18152586	Promoter	18138675	18152417	13743	FBgn0041184	FBtr0081040	0
chr2L	18310837	18311037	Promoter	18310879	18311356	478	FBgn0267285	FBtr0346504	0
chr2L	18312031	18312231	Downstream (1-2kb)	18310879	18311356	478	FBgn0267285	FBtr0346504	1152
chr2L	18314090	18314290	Promoter	18313521	18314051	531	FBgn0265682	FBtr0340582	-39
chr2L	18319900	18320100	Promoter	18320102	18387103	67002	FBgn0000636	FBtr0112804	-2
chr2L	18327565	18327765	Intron (FBtr0112804/FBgn0000636, intron 1 of 4)	18320102	18393441	73340	FBgn0000636	FBtr0344782	7463
chr2L	18327796	18327996	Intron (FBtr0112804/FBgn0000636, intron 1 of 4)	18320102	18393441	73340	FBgn0000636	FBtr0344782	7694
chr2L	18351658	18351858	Intron (FBtr0112804/FBgn0000636, intron 1 of 4)	18356047	18359026	2980	FBgn0011559	FBtr0340581	7168
chr2L	18367684	18367884	Intron (FBtr0112804/FBgn0000636, intron 1 of 4)	18356125	18359026	2902	FBgn0011559	FBtr0081054	-8658
chr2L	18370931	18371131	Intron (FBtr0112804/FBgn0000636, intron 1 of 4)	18378591	18379909	1319	FBgn0085200	FBtr0305066	-7460
chr2L	18371981	18372181	Intron (FBtr0112804/FBgn0000636, intron 1 of 4)	18378591	18379909	1319	FBgn0085200	FBtr0305066	-6410
chr2L	18443159	18443359	Promoter	18441335	18443228	1894	FBgn0261597	FBtr0346591	0
chr2L	18455659	18455859	Promoter	18455717	18473132	17416	FBgn0263049	FBtr0306973	0
chr2L	18456164	18456364	Intron (FBtr0306973/FBgn0263049, intron 1 of 2)	18455717	18473132	17416	FBgn0263049	FBtr0306973	447
chr2L	18457030	18457230	Intron (FBtr0306973/FBgn0263049, intron 1 of 2)	18455717	18473132	17416	FBgn0263049	FBtr0306973	1313
chr2L	18464081	18464281	Intron (FBtr0306973/FBgn0263049, intron 1 of 2)	18471434	18471533	100	FBgn0262463	FBtr0304523	-7153
chr2L	18464275	18464475	Intron (FBtr0306973/FBgn0263049, intron 1 of 2)	18471434	18471533	100	FBgn0262463	FBtr0304523	-6959
chr2L	18465275	18465475	Intron (FBtr0306973/FBgn0263049, intron 1 of 2)	18471434	18471533	100	FBgn0262463	FBtr0304523	-5959
chr2L	18465982	18466182	Intron (FBtr0306973/FBgn0263049, intron 1 of 2)	18471434	18471533	100	FBgn0262463	FBtr0304523	-5252
chr2L	18467552	18467752	Intron (FBtr0306973/FBgn0263049, intron 1 of 2)	18471434	18471533	100	FBgn0262463	FBtr0304523	-3682
chr2L	18468454	18468654	Intron (FBtr0306973/FBgn0263049, intron 1 of 2)	18471434	18471533	100	FBgn0262463	FBtr0304523	-2780
chr2L	18468643	18468843	Intron (FBtr0306973/FBgn0263049, intron 1 of 2)	18471434	18471533	100	FBgn0262463	FBtr0304523	-2591
chr2L	18468909	18469109	Intron (FBtr0306973/FBgn0263049, intron 1 of 2)	18471434	18471533	100	FBgn0262463	FBtr0304523	-2325
chr2L	18469809	18470009	Intron (FBtr0306973/FBgn0263049, intron 1 of 2)	18471434	18471533	100	FBgn0262463	FBtr0304523	-1425
chr2L	18483886	18484086	5' UTR	18472964	18484438	11475	FBgn0032681	FBtr0081085	352
chr2L	18484378	18484578	Promoter	18472964	18484438	11475	FBgn0032681	FBtr0081085	0
chr2L	18489684	18489884	Exon (FBtr0332323/FBgn0032683, exon 10 of 11)	18485417	18488021	2605	FBgn0032682	FBtr0332321	4267
chr2L	18562451	18562651	Intron (FBtr0343830/FBgn0085370, intron 1 of 16)	18532025	18563172	31148	FBgn0085370	FBtr0343830	521
chr2L	18563237	18563437	Promoter	18532728	18563172	30445	FBgn0085370	FBtr0303162	-65
chr2L	18564041	18564241	Intron (FBtr0303163/FBgn0085370, intron 2 of 17)	18532728	18563172	30445	FBgn0085370	FBtr0303162	-869
chr2L	18571804	18572004	5' UTR	18532025	18572286	40262	FBgn0085370	FBtr0303163	282
chr2L	18572725	18572925	Promoter	18532728	18572286	39559	FBgn0085370	FBtr0112545	-439
chr2L	18590797	18590997	Promoter	18590891	18595429	4539	FBgn0032688	FBtr0081070	0
chr2L	18605173	18605373	Promoter	18599755	18605249	5495	FBgn0032689	FBtr0343829	0
chr2L	18648205	18648405	Intron (FBtr0081073/FBgn0032694, intron 2 of 3)	18651058	18653010	1953	FBgn0032693	FBtr0081077	4605
chr2L	18666019	18666219	Intron (FBtr0343809/FBgn0086200, intron 2 of 3)	18665132	18667548	2417	FBgn0086200	FBtr0347030	887
chr2L	18688731	18688931	Promoter	18683720	18688800	5081	FBgn0005617	FBtr0081130	0
chr2L	18694010	18694210	Intron (FBtr0089628/FBgn0032699, intron 1 of 3)	18690904	18695426	4523	FBgn0032699	FBtr0089628	1216
chr2L	18695337	18695537	Promoter	18690904	18695426	4523	FBgn0032699	FBtr0089628	0
chr2L	18702984	18703184	Promoter	18700606	18703105	2500	FBgn0032702	FBtr0081128	0
chr2L	18703312	18703512	Promoter	18703473	18704454	982	FBgn0032703	FBtr0081098	0
chr2L	18708490	18708690	Promoter	18706010	18708599	2590	FBgn0025608	FBtr0343115	0
chr2L	18732987	18733187	Promoter	18714453	18732524	18072	FBgn0032707	FBtr0343112	-463
chr2L	18775501	18775701	Intron (FBtr0305621/FBgn0045852, intron 4 of 7)	18773314	18773837	524	FBgn0264348	FBtr0332018	-1664
chr2L	18782723	18782923	Promoter	18762874	18782600	19727	FBgn0045852	FBtr0332017	-123
chr2L	18783046	18783246	Promoter	18762874	18782600	19727	FBgn0045852	FBtr0332017	-446
chr2L	18785146	18785346	Intron (FBtr0305620/FBgn0045852, intron 1 of 7)	18762874	18787500	24627	FBgn0045852	FBtr0305620	2154
chr2L	18786719	18786919	Intron (FBtr0305620/FBgn0045852, intron 1 of 7)	18762874	18787500	24627	FBgn0045852	FBtr0305620	581
chr2L	18795977	18796177	Promoter	18795824	18796180	357	FBgn0266209	FBtr0343836	3
chr2L	18796417	18796617	Promoter	18795824	18796180	357	FBgn0266209	FBtr0343836	-237
chr2L	18805935	18806135	Promoter	18805445	18806205	761	FBgn0264365	FBtr0332208	70
chr2L	18806158	18806358	Promoter	18805445	18806205	761	FBgn0264365	FBtr0332208	0
chr2L	18807927	18808127	Downstream (<1kb)	18805445	18806205	761	FBgn0264365	FBtr0332208	-1722
chr2L	18808121	18808321	Downstream (<1kb)	18805445	18806205	761	FBgn0264365	FBtr0332208	-1916
chr2L	18839310	18839510	5' UTR	18833710	18839679	5970	FBgn0032717	FBtr0081120	169
chr2L	18839629	18839829	Promoter	18833710	18839679	5970	FBgn0032717	FBtr0081120	0
chr2L	18859246	18859446	Promoter	18858028	18859248	1221	FBgn0032720	FBtr0089318	0
chr2L	18867617	18867817	Promoter	18867046	18867161	116	FBgn0263568	FBtr0309718	-456
chr2L	18867889	18868089	Intron (FBtr0081111/FBgn0003896, intron 1 of 8)	18867046	18867161	116	FBgn0263568	FBtr0309718	-728
chr2L	18869300	18869500	Intron (FBtr0081111/FBgn0003896, intron 1 of 8)	18867046	18867161	116	FBgn0263568	FBtr0309718	-2139
chr2L	18881272	18881472	Promoter	18860488	18881261	20774	FBgn0003896	FBtr0342921	-11
chr2L	18881469	18881669	Promoter	18860488	18881261	20774	FBgn0003896	FBtr0342921	-208
chr2L	18882831	18883031	Distal Intergenic	18860488	18881261	20774	FBgn0003896	FBtr0342921	-1570
chr2L	18887688	18887888	Distal Intergenic	18893611	18896798	3188	FBgn0265950	FBtr0342920	-5723
chr2L	18889000	18889200	Distal Intergenic	18893611	18896798	3188	FBgn0265950	FBtr0342920	-4411
chr2L	18889265	18889465	Distal Intergenic	18893611	18896798	3188	FBgn0265950	FBtr0342920	-4146
chr2L	18903295	18903495	Distal Intergenic	18906124	18906747	624	FBgn0265951	FBtr0342922	-2629
chr2L	18903986	18904186	Downstream (2-3kb)	18906124	18906747	624	FBgn0265951	FBtr0342922	-1938
chr2L	18911137	18911337	Distal Intergenic	18906124	18906747	624	FBgn0265951	FBtr0342922	5013
chr2L	18924859	18925059	Intron (FBtr0342929/FBgn0032723, intron 6 of 10)	18906124	18906747	624	FBgn0265951	FBtr0342922	18735
chr2L	18927950	18928150	Intron (FBtr0342929/FBgn0032723, intron 6 of 10)	18916347	18943960	27614	FBgn0032723	FBtr0342929	15810
chr2L	18932798	18932998	Intron (FBtr0342929/FBgn0032723, intron 6 of 10)	18916347	18943960	27614	FBgn0032723	FBtr0342929	10962
chr2L	18933760	18933960	Intron (FBtr0342929/FBgn0032723, intron 6 of 10)	18916347	18943960	27614	FBgn0032723	FBtr0342929	10000
chr2L	18936174	18936374	Intron (FBtr0342929/FBgn0032723, intron 6 of 10)	18916347	18943960	27614	FBgn0032723	FBtr0342929	7586
chr2L	18944238	18944438	Promoter	18916525	18943960	27436	FBgn0032723	FBtr0081193	-278
chr2L	18944708	18944908	Downstream (1-2kb)	18916525	18943960	27436	FBgn0032723	FBtr0081193	-748
chr2L	18946776	18946976	3' UTR	18946305	18947082	778	FBgn0284082	FBtr0452098	471
chr2L	18947586	18947786	Distal Intergenic	18948884	18950973	2090	FBgn0032724	FBtr0081132	-1098
chr2L	18951770	18951970	Promoter	18951006	18951837	832	FBgn0032725	FBtr0342928	0
chr2L	18957187	18957387	Promoter	18955481	18957311	1831	FBgn0032727	FBtr0344845	0
chr2L	18982998	18983198	Intron (FBtr0340322/FBgn0032731, intron 1 of 1)	18977519	18987280	9762	FBgn0032731	FBtr0340322	4082
chr2L	18983222	18983422	Intron (FBtr0340322/FBgn0032731, intron 1 of 1)	18977519	18987280	9762	FBgn0032731	FBtr0340322	3858
chr2L	18987204	18987404	Promoter	18977519	18987280	9762	FBgn0032731	FBtr0340322	0
chr2L	19003203	19003403	Promoter	19003367	19008234	4868	FBgn0051793	FBtr0081138	0
chr2L	19009273	19009473	Promoter	19008233	19009306	1074	FBgn0086710	FBtr0302491	0
chr2L	19011852	19012052	Promoter	19011902	19012254	353	FBgn0266830	FBtr0345558	0
chr2L	19012555	19012755	Distal Intergenic	19011902	19012254	353	FBgn0266830	FBtr0345558	653
chr2L	19012952	19013152	Distal Intergenic	19011902	19012254	353	FBgn0266830	FBtr0345558	1050
chr2L	19014421	19014621	Distal Intergenic	19011902	19012254	353	FBgn0266830	FBtr0345558	2519
chr2L	19015013	19015213	Distal Intergenic	19011902	19012254	353	FBgn0266830	FBtr0345558	3111
chr2L	19015186	19015386	Distal Intergenic	19011902	19012254	353	FBgn0266830	FBtr0345558	3284
chr2L	19018841	19019041	Downstream (<1kb)	19019396	19019871	476	FBgn0265073	FBtr0336845	830
chr2L	19019617	19019817	Promoter	19019396	19019871	476	FBgn0265073	FBtr0336845	54
chr2L	19019900	19020100	Promoter	19019396	19019871	476	FBgn0265073	FBtr0336845	-29
chr2L	19021520	19021720	Downstream (2-3kb)	19022417	19023644	1228	FBgn0032740	FBtr0081140	-697
chr2L	19023865	19024065	Exon (FBtr0321273/FBgn0263838, exon 1 of 2)	19023671	19024440	770	FBgn0263838	FBtr0321273	375
chr2L	19024825	19025025	Promoter	19023671	19024440	770	FBgn0263838	FBtr0321273	-385
chr2L	19027173	19027373	Promoter	19027710	19030780	3071	FBgn0032741	FBtr0081141	-337
chr2L	19054315	19054515	5' UTR	19054078	19058821	4744	FBgn0032748	FBtr0081148	237
chr2L	19071656	19071856	Exon (FBtr0081173/FBgn0032753, exon 5 of 6)	19065272	19069851	4580	FBgn0032752	FBtr0081176	-1805
chr2L	19083310	19083510	Promoter	19079256	19083322	4067	FBgn0002023	FBtr0081170	0
chr2L	19083665	19083865	Promoter	19079256	19083322	4067	FBgn0002023	FBtr0081170	-343
chr2L	19090492	19090692	Intron (FBtr0309833/FBgn0002023, intron 1 of 6)	19079256	19083322	4067	FBgn0002023	FBtr0081170	-7170
chr2L	19098257	19098457	Intron (FBtr0309833/FBgn0002023, intron 1 of 6)	19102044	19102909	866	FBgn0032755	FBtr0081152	-3587
chr2L	19108540	19108740	Promoter	19108785	19109883	1099	FBgn0266210	FBtr0343847	-45
chr2L	19134353	19134553	Intron (FBtr0081158/FBgn0010300, intron 1 of 3)	19133816	19179758	45943	FBgn0010300	FBtr0336627	537
chr2L	19134895	19135095	Promoter	19133023	19135233	2211	FBgn0086447	FBtr0332577	138
chr2L	19136459	19136659	Intron (FBtr0081158/FBgn0010300, intron 1 of 3)	19133023	19135233	2211	FBgn0086447	FBtr0336628	-1226
chr2L	19136993	19137193	Intron (FBtr0081158/FBgn0010300, intron 1 of 3)	19133023	19135233	2211	FBgn0086447	FBtr0336628	-1760
chr2L	19137670	19137870	Intron (FBtr0081158/FBgn0010300, intron 1 of 3)	19133023	19135233	2211	FBgn0086447	FBtr0336628	-2437
chr2L	19138134	19138334	Intron (FBtr0081158/FBgn0010300, intron 1 of 3)	19133023	19135233	2211	FBgn0086447	FBtr0336628	-2901
chr2L	19138921	19139121	Intron (FBtr0081158/FBgn0010300, intron 1 of 3)	19133023	19135233	2211	FBgn0086447	FBtr0336628	-3688
chr2L	19141527	19141727	Intron (FBtr0081158/FBgn0010300, intron 1 of 3)	19133023	19135233	2211	FBgn0086447	FBtr0336628	-6294
chr2L	19154885	19155085	Intron (FBtr0081158/FBgn0010300, intron 2 of 3)	19158540	19172567	14028	FBgn0010300	FBtr0081159	-3455
chr2L	19155057	19155257	Intron (FBtr0081158/FBgn0010300, intron 2 of 3)	19158540	19172567	14028	FBgn0010300	FBtr0081159	-3283
chr2L	19156056	19156256	Intron (FBtr0081158/FBgn0010300, intron 2 of 3)	19158540	19172567	14028	FBgn0010300	FBtr0081159	-2284
chr2L	19157000	19157200	Intron (FBtr0081158/FBgn0010300, intron 2 of 3)	19158540	19172567	14028	FBgn0010300	FBtr0081159	-1340
chr2L	19158360	19158560	Promoter	19158540	19172567	14028	FBgn0010300	FBtr0081159	0
chr2L	19158886	19159086	Exon (FBtr0344041/FBgn0266312, exon 1 of 2)	19157868	19159299	1432	FBgn0266312	FBtr0344041	213
chr2L	19161498	19161698	Intron (FBtr0081158/FBgn0010300, intron 2 of 3)	19157868	19159299	1432	FBgn0266312	FBtr0344041	-2199
chr2L	19162525	19162725	Intron (FBtr0081158/FBgn0010300, intron 2 of 3)	19165867	19172567	6701	FBgn0010300	FBtr0344846	-3142
chr2L	19163018	19163218	Intron (FBtr0081158/FBgn0010300, intron 2 of 3)	19165867	19172567	6701	FBgn0010300	FBtr0344846	-2649
chr2L	19163591	19163791	Intron (FBtr0081158/FBgn0010300, intron 2 of 3)	19165867	19172567	6701	FBgn0010300	FBtr0344846	-2076
chr2L	19165291	19165491	Promoter	19165867	19172567	6701	FBgn0010300	FBtr0344846	-376
chr2L	19166036	19166236	5' UTR	19165867	19172567	6701	FBgn0010300	FBtr0344846	169
chr2L	19167206	19167406	Intron (FBtr0081158/FBgn0010300, intron 3 of 3)	19165867	19172567	6701	FBgn0010300	FBtr0344846	1339
chr2L	19190124	19190324	Promoter	19190342	19208621	18280	FBgn0015380	FBtr0081195	-18
chr2L	19196502	19196702	Intron (FBtr0081195/FBgn0015380, intron 1 of 3)	19190342	19208621	18280	FBgn0015380	FBtr0330209	6160
chr2L	19196904	19197104	Intron (FBtr0081195/FBgn0015380, intron 1 of 3)	19190342	19208621	18280	FBgn0015380	FBtr0330209	6562
chr2L	19222363	19222563	Distal Intergenic	19217407	19218135	729	FBgn0265078	FBtr0336815	4956
chr2L	19230016	19230216	Distal Intergenic	19217407	19218135	729	FBgn0265078	FBtr0336815	12609
chr2L	19235813	19236013	Distal Intergenic	19217407	19218135	729	FBgn0265078	FBtr0336815	18406
chr2L	19236073	19236273	Distal Intergenic	19217407	19218135	729	FBgn0265078	FBtr0336815	18666
chr2L	19322061	19322261	Distal Intergenic	19322938	19326106	3169	FBgn0267264	FBtr0346479	-677
chr2L	19323552	19323752	Exon (FBtr0346479/FBgn0267264, exon 1 of 1)	19322938	19326106	3169	FBgn0267264	FBtr0346479	614
chr2L	19361894	19362094	Intron (FBtr0336820/FBgn0024245, intron 1 of 3)	19338669	19363227	24559	FBgn0024245	FBtr0336820	1133
chr2L	19362631	19362831	Exon (FBtr0336820/FBgn0024245, exon 1 of 4)	19338669	19363227	24559	FBgn0024245	FBtr0336820	396
chr2L	19362826	19363026	5' UTR	19338669	19363227	24559	FBgn0024245	FBtr0336820	201
chr2L	19363143	19363343	Promoter	19338669	19363227	24559	FBgn0024245	FBtr0336820	0
chr2L	19363692	19363892	Promoter	19338678	19363227	24550	FBgn0024245	FBtr0081224	-465
chr2L	19374199	19374399	Distal Intergenic	19370445	19372711	2267	FBgn0032771	FBtr0081198	3754
chr2L	19393809	19394009	Promoter	19390370	19393835	3466	FBgn0032775	FBtr0081218	0
chr2L	19397956	19398156	Intron (FBtr0081216/FBgn0032775, intron 1 of 5)	19390370	19398493	8124	FBgn0032775	FBtr0081216	337
chr2L	19398903	19399103	Promoter	19390370	19398493	8124	FBgn0032775	FBtr0300822	-410
chr2L	19414388	19414588	Promoter	19400753	19414477	13725	FBgn0041789	FBtr0334167	0
chr2L	19425916	19426116	Promoter	19426298	19429224	2927	FBgn0032779	FBtr0334164	-182
chr2L	19426484	19426684	Promoter	19400781	19426596	25816	FBgn0041789	FBtr0081210	0
chr2L	19444614	19444814	Promoter	19442833	19444750	1918	FBgn0024230	FBtr0081288	0
chr2L	19452793	19452993	5' UTR	19447365	19453490	6126	FBgn0284220	FBtr0332320	497
chr2L	19453486	19453686	Promoter	19447365	19453490	6126	FBgn0284220	FBtr0332320	0
chr2L	19454082	19454282	Promoter	19454256	19457723	3468	FBgn0032785	FBtr0081236	0
chr2L	19459418	19459618	Distal Intergenic	19455678	19457723	2046	FBgn0032785	FBtr0081238	3740
chr2L	19463081	19463281	Distal Intergenic	19464267	19467758	3492	FBgn0000964	FBtr0301669	-986
chr2L	19464025	19464225	Promoter	19464267	19467758	3492	FBgn0000964	FBtr0301669	-42
chr2L	19480788	19480988	Downstream (1-2kb)	19482232	19484705	2474	FBgn0032787	FBtr0332318	3717
chr2L	19493436	19493636	Promoter	19493568	19497835	4268	FBgn0002044	FBtr0331326	0
chr2L	19508517	19508717	Promoter	19502335	19508764	6430	FBgn0032796	FBtr0081282	47
chr2L	19508717	19508917	Promoter	19502335	19508764	6430	FBgn0032796	FBtr0081282	0
chr2L	19519660	19519860	Intron (FBtr0081247/FBgn0032798, intron 1 of 9)	19518939	19525453	6515	FBgn0032798	FBtr0343771	721
chr2L	19533368	19533568	Promoter	19533479	19537363	3885	FBgn0053116	FBtr0081249	0
chr2L	19549487	19549687	Promoter	19549693	19556451	6759	FBgn0041180	FBtr0081254	-6
chr2L	19565311	19565511	Promoter	19565863	19567359	1497	FBgn0032810	FBtr0081257	-352
chr2L	19571936	19572136	Intron (FBtr0081269/FBgn0005672, intron 1 of 2)	19567900	19572610	4711	FBgn0005672	FBtr0081269	474
chr2L	19572592	19572792	Promoter	19567900	19572610	4711	FBgn0005672	FBtr0081269	0
chr2L	19573150	19573350	Intron (FBtr0100597/FBgn0005672, intron 1 of 2)	19567900	19572610	4711	FBgn0005672	FBtr0081270	-540
chr2L	19575253	19575453	Promoter	19567900	19575587	7688	FBgn0005672	FBtr0100597	134
chr2L	19575509	19575709	Promoter	19567900	19575587	7688	FBgn0005672	FBtr0100597	0
chr2L	19575948	19576148	Promoter	19567900	19575587	7688	FBgn0005672	FBtr0100597	-361
chr2L	19576482	19576682	Intron (FBtr0081267/FBgn0005672, intron 1 of 1)	19567900	19577315	9416	FBgn0005672	FBtr0081267	633
chr2L	19576814	19577014	Intron (FBtr0081267/FBgn0005672, intron 1 of 1)	19567900	19577315	9416	FBgn0005672	FBtr0081267	301
chr2L	19582140	19582340	Promoter	19580612	19582474	1863	FBgn0032812	FBtr0081263	134
chr2L	19582384	19582584	Promoter	19580612	19582474	1863	FBgn0032812	FBtr0081263	0
chr2L	19587116	19587316	Promoter	19587226	19731561	144336	FBgn0000464	FBtr0331241	0
chr2L	19689165	19689365	Intron (FBtr0331242/FBgn0000464, intron 6 of 18)	19699379	19700968	1590	FBgn0005590	FBtr0343860	11603
chr2L	19735697	19735897	Promoter	19732080	19735720	3641	FBgn0032815	FBtr0100352	0
chr2L	19735894	19736094	Promoter	19732080	19735980	3901	FBgn0032815	FBtr0081325	0
chr2L	19765495	19765695	Downstream (<1kb)	19761587	19764136	2550	FBgn0032820	FBtr0347410	-1359
chr2L	19769196	19769396	Promoter	19766285	19769067	2783	FBgn0000529	FBtr0343855	-129
chr2L	19769816	19770016	Distal Intergenic	19766285	19769067	2783	FBgn0000529	FBtr0343855	-749
chr2L	19772560	19772760	Downstream (2-3kb)	19766285	19769067	2783	FBgn0000529	FBtr0343855	-3493
chr2L	19791097	19791297	5' UTR	19774874	19791882	17009	FBgn0032821	FBtr0332179	585
chr2L	19810547	19810747	Promoter	19810734	19810875	142	FBgn0003931	FBtr0081292	0
chr2L	19817252	19817452	Intron (FBtr0329838/FBgn0263873, intron 2 of 15)	19816414	19816540	127	FBgn0043021	FBtr0081294	838
chr2L	19820030	19820230	Intron (FBtr0329838/FBgn0263873, intron 2 of 15)	19816414	19816540	127	FBgn0043021	FBtr0081294	3616
chr2L	19865762	19865962	Promoter	19866181	19958424	92244	FBgn0263873	FBtr0336736	-219
chr2L	19887561	19887761	Intron (FBtr0329838/FBgn0263873, intron 4 of 15)	19890201	19892550	2350	FBgn0032827	FBtr0081312	4789
chr2L	19895922	19896122	Promoter	19896045	19958424	62380	FBgn0263873	FBtr0329840	0
chr2L	19915288	19915488	Intron (FBtr0329838/FBgn0263873, intron 7 of 15)	19912938	19913516	579	FBgn0053117	FBtr0081309	-1772
chr2L	19935170	19935370	Promoter	19935253	19958424	23172	FBgn0263873	FBtr0329839	0
chr2L	19949360	19949560	Intron (FBtr0329838/FBgn0263873, intron 12 of 15)	19958713	19960004	1292	FBgn0032833	FBtr0081300	-9153
chr2L	19987044	19987244	Intron (FBtr0345432/FBgn0264443, intron 2 of 5)	19978829	19979723	895	FBgn0263611	FBtr0309974	8215
chr2L	19987540	19987740	Intron (FBtr0345432/FBgn0264443, intron 2 of 5)	19978829	19979723	895	FBgn0263611	FBtr0309974	8711
chr2L	20001908	20002108	Intron (FBtr0345432/FBgn0264443, intron 1 of 5)	20000122	20000448	327	FBgn0266213	FBtr0343851	-1460
chr2L	20017231	20017431	Promoter	19968684	20017282	48599	FBgn0264443	FBtr0345432	0
chr2L	20017937	20018137	Distal Intergenic	19969484	20017282	47799	FBgn0264443	FBtr0332566	-655
chr2L	20024391	20024591	Downstream (<1kb)	20024975	20025811	837	FBgn0032839	FBtr0081350	1220
chr2L	20027662	20027862	Promoter	20027915	20056373	28459	FBgn0032840	FBtr0081327	-53
chr2L	20061404	20061604	Promoter	20061422	20064381	2960	FBgn0019686	FBtr0081328	0
chr2L	20066251	20066451	Promoter	20066391	20073719	7329	FBgn0045064	FBtr0081331	0
chr2L	20075644	20075844	Promoter	20075757	20089698	13942	FBgn0004374	FBtr0081332	0
chr2L	20084815	20085015	Promoter	20079270	20085070	5801	FBgn0263773	FBtr0310560	55
chr2L	20085004	20085204	Promoter	20079270	20085070	5801	FBgn0263773	FBtr0310560	0
chr2L	20085308	20085508	Promoter	20082304	20085070	2767	FBgn0263773	FBtr0310558	-238
chr2L	20091217	20091417	Promoter	20089636	20091222	1587	FBgn0032845	FBtr0081341	0
chr2L	20091472	20091672	Promoter	20091612	20093152	1541	FBgn0032846	FBtr0081333	0
chr2L	20097203	20097403	Promoter	20096329	20097253	925	FBgn0032849	FBtr0081338	0
chr2L	20098309	20098509	Intron (FBtr0331617/FBgn0032850, intron 1 of 5)	20097858	20103375	5518	FBgn0032850	FBtr0081336	451
chr2L	20106711	20106911	Distal Intergenic	20103386	20104150	765	FBgn0032851	FBtr0089388	-2561
chr2L	20120983	20121183	Distal Intergenic	20133755	20134923	1169	FBgn0032853	FBtr0345683	13740
chr2L	20148444	20148644	Distal Intergenic	20133805	20134923	1119	FBgn0032853	FBtr0081378	-13521
chr2L	20223362	20223562	Distal Intergenic	20248039	20248872	834	FBgn0259996	FBtr0344577	-24477
chr2L	20227456	20227656	Distal Intergenic	20248039	20248872	834	FBgn0259996	FBtr0344577	-20383
chr2L	20228019	20228219	Distal Intergenic	20248039	20248872	834	FBgn0259996	FBtr0344577	-19820
chr2L	20230063	20230263	Distal Intergenic	20248039	20248872	834	FBgn0259996	FBtr0344577	-17776
chr2L	20238630	20238830	Distal Intergenic	20248039	20248872	834	FBgn0259996	FBtr0344577	-9209
chr2L	20285931	20286131	Distal Intergenic	20294693	20295320	628	FBgn0040996	FBtr0081351	-8562
chr2L	20287389	20287589	Distal Intergenic	20294693	20295320	628	FBgn0040996	FBtr0081351	-7104
chr2L	20294031	20294231	Promoter	20294693	20295320	628	FBgn0040996	FBtr0081351	-462
chr2L	20399343	20399543	Promoter	20385293	20399396	14104	FBgn0032857	FBtr0081369	0
chr2L	20417020	20417220	Promoter	20417057	20423027	5971	FBgn0032859	FBtr0346418	0
chr2L	20417301	20417501	5' UTR	20417090	20423027	5938	FBgn0032859	FBtr0081358	211
chr2L	20428894	20429094	Promoter	20429025	20443944	14920	FBgn0263355	FBtr0273378	0
chr2L	20429329	20429529	Intron (FBtr0308895/FBgn0263355, intron 1 of 4)	20429025	20447905	18881	FBgn0263355	FBtr0330661	304
chr2L	20435662	20435862	Intron (FBtr0308895/FBgn0263355, intron 2 of 4)	20437264	20437761	498	FBgn0263582	FBtr0309808	1899
chr2L	20486714	20486914	Exon (FBtr0346909/FBgn0266901, exon 1 of 1)	20486522	20487548	1027	FBgn0266901	FBtr0345766	192
chr2L	20487007	20487207	Promoter	20487441	20487531	91	FBgn0262455	FBtr0304487	-234
chr2L	20494451	20494651	Promoter	20495030	20495556	527	FBgn0054007	FBtr0100062	-379
chr2L	20615846	20616046	Intron (FBtr0343861/FBgn0266214, intron 3 of 4)	20616617	20616714	98	FBgn0262445	FBtr0304454	-571
chr2L	20615926	20616126	Promoter	20616617	20616714	98	FBgn0262445	FBtr0304454	-491
chr2L	20638528	20638728	Promoter	20639015	20639578	564	FBgn0262688	FBtr0305612	-287
chr2L	20650018	20650218	Promoter	20650189	20650898	710	FBgn0032871	FBtr0081387	0
chr2L	20682308	20682508	Promoter	20682368	20683429	1062	FBgn0032877	FBtr0336825	0
chr2L	20700965	20701165	Intron (FBtr0081397/FBgn0014859, intron 1 of 4)	20710096	20711006	911	FBgn0265076	FBtr0336826	-8931
chr2L	20716197	20716397	Distal Intergenic	20683462	20714588	31127	FBgn0014859	FBtr0301347	-1609
chr2L	20716309	20716509	Distal Intergenic	20683462	20714588	31127	FBgn0014859	FBtr0301347	-1721
chr2L	20734198	20734398	Promoter	20730416	20734309	3894	FBgn0032880	FBtr0335149	0
chr2L	20735535	20735735	Intron (FBtr0305584/FBgn0262743, intron 3 of 7)	20734911	20750941	16031	FBgn0262743	FBtr0305587	624
chr2L	20758384	20758584	5' UTR	20758144	20768053	9910	FBgn0011202	FBtr0335145	240
chr2L	20770461	20770661	Promoter	20770731	20783135	12405	FBgn0000251	FBtr0081412	-70
chr2L	20783194	20783394	Distal Intergenic	20787656	20789098	1443	FBgn0032884	FBtr0081414	-4262
chr2L	20787495	20787695	Promoter	20787656	20789098	1443	FBgn0032884	FBtr0081414	0
chr2L	20794090	20794290	Promoter	20788662	20794146	5485	FBgn0250785	FBtr0089946	0
chr2L	20794619	20794819	Promoter	20794806	20795255	450	FBgn0264995	FBtr0335500	0
chr2L	20798397	20798597	5' UTR	20797715	20814030	16316	FBgn0032886	FBtr0081415	682
chr2L	20799028	20799228	Intron (FBtr0081415/FBgn0032886, intron 1 of 2)	20797715	20814030	16316	FBgn0032886	FBtr0081415	1313
chr2L	20800217	20800417	Intron (FBtr0081415/FBgn0032886, intron 1 of 2)	20797715	20814030	16316	FBgn0032886	FBtr0081415	2502
chr2L	20800560	20800760	Intron (FBtr0081415/FBgn0032886, intron 1 of 2)	20797715	20814030	16316	FBgn0032886	FBtr0081415	2845
chr2L	20803698	20803898	Intron (FBtr0081415/FBgn0032886, intron 1 of 2)	20797715	20814030	16316	FBgn0032886	FBtr0081415	5983
chr2L	20822040	20822240	Distal Intergenic	20822828	20827744	4917	FBgn0032889	FBtr0339560	-588
chr2L	20822943	20823143	Promoter	20822828	20827744	4917	FBgn0032889	FBtr0339560	115
chr2L	20823590	20823790	Promoter	20823642	20827724	4083	FBgn0032889	FBtr0345687	0
chr2L	20823841	20824041	5' UTR	20823642	20827724	4083	FBgn0032889	FBtr0345687	199
chr2L	20829990	20830190	Exon (FBtr0081422/FBgn0051673, exon 1 of 4)	20829609	20831161	1553	FBgn0051673	FBtr0339562	381
chr2L	20851663	20851863	Distal Intergenic	20852578	20857113	4536	FBgn0032895	FBtr0081426	-715
chr2L	20912842	20913042	Intron (FBtr0081442/FBgn0032901, intron 1 of 10)	20871335	20917461	46127	FBgn0032901	FBtr0081442	4419
chr2L	20916877	20917077	5' UTR	20871335	20917461	46127	FBgn0032901	FBtr0081442	384
chr2L	20917395	20917595	Promoter	20871335	20917461	46127	FBgn0032901	FBtr0081442	0
chr2L	20918323	20918523	Intron (FBtr0081440/FBgn0032901, intron 1 of 10)	20871335	20918931	47597	FBgn0032901	FBtr0081440	408
chr2L	20922842	20923042	Promoter	20919094	20922876	3783	FBgn0266369	FBtr0081439	0
chr2L	20945022	20945222	Downstream (1-2kb)	20947135	20948170	1036	FBgn0265817	FBtr0342649	2948
chr2L	20994881	20995081	Intron (FBtr0290305/FBgn0250867, intron 1 of 1)	20965520	20968967	3448	FBgn0250867	FBtr0331200	-25914
chr2L	21008365	21008565	Intron (FBtr0290305/FBgn0250867, intron 1 of 1)	20965520	20968967	3448	FBgn0250867	FBtr0331200	-39398
chr2L	21009247	21009447	Intron (FBtr0290305/FBgn0250867, intron 1 of 1)	20965520	20968967	3448	FBgn0250867	FBtr0331200	-40280
chr2L	21009638	21009838	Intron (FBtr0290305/FBgn0250867, intron 1 of 1)	20965520	20968967	3448	FBgn0250867	FBtr0331200	-40671
chr2L	21009896	21010096	Intron (FBtr0290305/FBgn0250867, intron 1 of 1)	20965520	20968967	3448	FBgn0250867	FBtr0331200	-40929
chr2L	21015380	21015580	Intron (FBtr0290305/FBgn0250867, intron 1 of 1)	20965520	21051983	86464	FBgn0250867	FBtr0290305	36403
chr2L	21019703	21019903	5' UTR	20965520	21051983	86464	FBgn0250867	FBtr0290305	32080
chr2L	21019938	21020138	Intron (FBtr0290305/FBgn0250867, intron 1 of 1)	20965520	21051983	86464	FBgn0250867	FBtr0290305	31845
chr2L	21024027	21024227	Intron (FBtr0290305/FBgn0250867, intron 1 of 1)	20965520	21051983	86464	FBgn0250867	FBtr0290305	27756
chr2L	21030323	21030523	Intron (FBtr0290305/FBgn0250867, intron 1 of 1)	20965520	21051983	86464	FBgn0250867	FBtr0290305	21460
chr2L	21033457	21033657	Intron (FBtr0290305/FBgn0250867, intron 1 of 1)	20965520	21051983	86464	FBgn0250867	FBtr0290305	18326
chr2L	21051917	21052117	Promoter	20965520	21051983	86464	FBgn0250867	FBtr0290305	0
chr2L	21052455	21052655	Promoter	20965520	21052164	86645	FBgn0250867	FBtr0331199	-291
chr2L	21070903	21071103	Promoter	21057706	21071243	13538	FBgn0032910	FBtr0331377	140
chr2L	21071505	21071705	Promoter	21057706	21071502	13797	FBgn0032910	FBtr0331376	-3
chr2L	21096725	21096925	Promoter	21096922	21098932	2011	FBgn0083972	FBtr0110944	0
chr2L	21142271	21142471	Promoter	21134439	21142347	7909	FBgn0023388	FBtr0306017	0
chr2L	21143043	21143243	Promoter	21143229	21145146	1918	FBgn0032919	FBtr0081468	0
chr2L	21156148	21156348	Promoter	21154293	21156232	1940	FBgn0024371	FBtr0081501	0
chr2L	21158526	21158726	Promoter	21157433	21158611	1179	FBgn0032922	FBtr0081500	0
chr2L	21158780	21158980	Promoter	21158847	21160783	1937	FBgn0032923	FBtr0081470	0
chr2L	21166539	21166739	Promoter	21166046	21166624	579	FBgn0263051	FBtr0306976	0
chr2L	21168539	21168739	Promoter	21168570	21173184	4615	FBgn0010100	FBtr0346587	0
chr2L	21215172	21215372	Promoter	21215036	21215178	143	FBgn0003930	FBtr0081489	0
chr2L	21218484	21218684	Promoter	21216004	21218544	2541	FBgn0032934	FBtr0081488	0
chr2L	21221180	21221380	Promoter	21221312	21231692	10381	FBgn0026577	FBtr0331677	0
chr2L	21237053	21237253	Promoter	21237250	21256186	18937	FBgn0261239	FBtr0081478	0
chr2L	21237398	21237598	Promoter	21237250	21259675	22426	FBgn0261239	FBtr0081481	148
chr2L	21237727	21237927	Promoter	21238301	21238361	61	FBgn0283561	FBtr0445489	-374
chr2L	21243972	21244172	Intron (FBtr0081478/FBgn0261239, intron 2 of 4)	21238301	21238361	61	FBgn0283561	FBtr0445489	5671
chr2L	21250808	21251008	Intron (FBtr0081478/FBgn0261239, intron 2 of 4)	21261168	21262287	1120	FBgn0021856	FBtr0081482	-10160
chr2L	21260969	21261169	Promoter	21261168	21262287	1120	FBgn0021856	FBtr0081482	0
chr2L	21262873	21263073	Promoter	21262956	21282037	19082	FBgn0032938	FBtr0081483	0
chr2L	21263549	21263749	Promoter	21263933	21264034	102	FBgn0263536	FBtr0309631	-184
chr2L	21309272	21309472	Promoter	21286078	21309489	23412	FBgn0032940	FBtr0301461	17
chr2L	21309976	21310176	Promoter	21286078	21310050	23973	FBgn0032940	FBtr0081524	0
chr2L	21330973	21331173	Distal Intergenic	21331756	21342155	10400	FBgn0023091	FBtr0333354	-583
chr2L	21379996	21380196	Promoter	21380000	21390347	10348	FBgn0032946	FBtr0081519	0
chr2L	21559781	21559981	Distal Intergenic	21573389	21577103	3715	FBgn0032949	FBtr0085896	-13408
chr2L	21573235	21573435	Promoter	21573389	21577103	3715	FBgn0032949	FBtr0085896	0
chr2L	21623600	21623800	Promoter	21614766	21623627	8862	FBgn0032955	FBtr0085921	0
chr2L	21624049	21624249	Promoter	21614766	21624080	9315	FBgn0032955	FBtr0345685	0
chr2L	21628726	21628926	Exon (FBtr0344059/FBgn0266328, exon 2 of 2)	21628462	21628976	515	FBgn0266328	FBtr0344059	264
chr2L	21629278	21629478	Intron (FBtr0100293/FBgn0022893, intron 1 of 2)	21626309	21629932	3624	FBgn0022893	FBtr0100293	454
chr2L	21629886	21630086	Promoter	21626309	21629932	3624	FBgn0022893	FBtr0100293	0
chr2L	21630485	21630685	Distal Intergenic	21626860	21629932	3073	FBgn0022893	FBtr0085920	-553
chr2L	21634803	21635003	Exon (FBtr0100324/FBgn0023416, exon 5 of 10)	21632587	21647964	15378	FBgn0023416	FBtr0085897	2216
chr2L	21657529	21657729	Promoter	21657625	21658249	625	FBgn0262620	FBtr0342857	0
[truncated: 10,209 more rows]

## Sheet: Zld_embryo_all
chr	start	end	annotation	geneStart	geneEnd	geneLength	geneId	transcriptId	distanceToTSS
chr2L	5701	5901	Distal Intergenic	7529	9484	1956	FBgn0031208	FBtr0300689	-1628
chr2L	6679	6879	Downstream (2-3kb)	7529	9484	1956	FBgn0031208	FBtr0300689	-650
chr2L	27090	27290	Exon (FBtr0078163/FBgn0051973, exon 11 of 13)	21823	25155	3333	FBgn0031209	FBtr0113008	-1935
chr2L	27743	27943	Intron (FBtr0078163/FBgn0051973, intron 10 of 12)	21823	25155	3333	FBgn0031209	FBtr0113008	-2588
chr2L	28114	28314	Exon (FBtr0078163/FBgn0051973, exon 10 of 13)	21823	25155	3333	FBgn0031209	FBtr0113008	-2959
chr2L	28658	28858	Exon (FBtr0078163/FBgn0051973, exon 9 of 13)	21823	25155	3333	FBgn0031209	FBtr0113008	-3503
chr2L	33725	33925	Exon (FBtr0078163/FBgn0051973, exon 7 of 13)	21823	25155	3333	FBgn0031209	FBtr0113008	-8570
chr2L	34058	34258	Exon (FBtr0078163/FBgn0051973, exon 7 of 13)	21823	25155	3333	FBgn0031209	FBtr0113008	-8903
chr2L	35649	35849	Exon (FBtr0309225/FBgn0051973, exon 5 of 11)	21823	25155	3333	FBgn0031209	FBtr0113008	-10494
chr2L	37451	37651	Exon (FBtr0309225/FBgn0051973, exon 5 of 11)	21823	25155	3333	FBgn0031209	FBtr0113008	-12296
chr2L	44040	44240	Intron (FBtr0078163/FBgn0051973, intron 2 of 12)	54817	55767	951	FBgn0267987	FBtr0347585	-10577
chr2L	44262	44462	Intron (FBtr0078163/FBgn0051973, intron 2 of 12)	54817	55767	951	FBgn0267987	FBtr0347585	-10355
chr2L	45371	45571	Intron (FBtr0078163/FBgn0051973, intron 2 of 12)	54817	55767	951	FBgn0267987	FBtr0347585	-9246
chr2L	55099	55299	Exon (FBtr0347585/FBgn0267987, exon 1 of 1)	54817	55767	951	FBgn0267987	FBtr0347585	282
chr2L	62681	62881	Intron (FBtr0309226/FBgn0051973, intron 1 of 13)	25402	65404	40003	FBgn0051973	FBtr0309226	2523
chr2L	66731	66931	Promoter	67043	71081	4039	FBgn0067779	FBtr0306536	-112
chr2L	67272	67472	5' UTR	67043	71390	4348	FBgn0067779	FBtr0306537	229
chr2L	68475	68675	Exon (FBtr0306539/FBgn0067779, exon 6 of 7)	67043	71390	4348	FBgn0067779	FBtr0306537	1432
chr2L	69449	69649	Exon (FBtr0306539/FBgn0067779, exon 6 of 7)	71757	76211	4455	FBgn0031213	FBtr0306540	-2108
chr2L	86866	87066	Exon (FBtr0290323/FBgn0002931, exon 1 of 2)	82421	87387	4967	FBgn0002931	FBtr0290323	321
chr2L	87314	87514	Promoter	82421	87387	4967	FBgn0002931	FBtr0290323	0
chr2L	89211	89411	Distal Intergenic	82984	87387	4404	FBgn0002931	FBtr0330637	-1824
chr2L	91275	91475	Distal Intergenic	94739	102086	7348	FBgn0031216	FBtr0078103	-3264
chr2L	91528	91728	Distal Intergenic	94739	102086	7348	FBgn0031216	FBtr0078103	-3011
chr2L	92166	92366	Distal Intergenic	94739	102086	7348	FBgn0031216	FBtr0078103	-2373
chr2L	102761	102961	Exon (FBtr0078104/FBgn0031217, exon 1 of 3)	102380	104142	1763	FBgn0031217	FBtr0330636	381
chr2L	107777	107977	Promoter	107937	114210	6274	FBgn0005278	FBtr0089432	0
chr2L	107992	108192	Promoter	108089	114432	6344	FBgn0005278	FBtr0089433	0
chr2L	108957	109157	Promoter	109594	114210	4617	FBgn0005278	FBtr0089436	-437
chr2L	111022	111222	3' UTR	109594	114210	4617	FBgn0005278	FBtr0089436	1428
chr2L	114766	114966	Promoter	114726	156030	41305	FBgn0031228	FBtr0330639	40
chr2L	119171	119371	3' UTR	116970	120631	3662	FBgn0031220	FBtr0100307	1260
chr2L	123067	123267	3' UTR	122837	124031	1195	FBgn0266304	FBtr0344032	230
chr2L	124657	124857	Exon (FBtr0078154/FBgn0025683, exon 4 of 8)	122837	124031	1195	FBgn0266304	FBtr0344032	1820
chr2L	139216	139416	5' UTR	138384	139588	1205	FBgn0051976	FBtr0346127	172
chr2L	143174	143374	Promoter	143323	144227	905	FBgn0031224	FBtr0078116	0
chr2L	143731	143931	Exon (FBtr0078116/FBgn0031224, exon 1 of 1)	143323	144227	905	FBgn0031224	FBtr0078116	408
chr2L	155084	155284	Promoter	155089	156030	942	FBgn0031228	FBtr0330641	0
chr2L	155503	155703	5' UTR	155335	156030	696	FBgn0031228	FBtr0330640	168
chr2L	156722	156922	Exon (FBtr0340650/FBgn0031229, exon 3 of 3)	156149	157666	1518	FBgn0031229	FBtr0078119	573
chr2L	160467	160667	5' UTR	159032	203397	44366	FBgn0016977	FBtr0078121	1435
chr2L	160796	160996	5' UTR	159032	203397	44366	FBgn0016977	FBtr0078121	1764
chr2L	161874	162074	5' UTR	159032	203397	44366	FBgn0016977	FBtr0078121	2842
chr2L	163203	163403	Intron (FBtr0078122/FBgn0016977, intron 2 of 11)	159032	203397	44366	FBgn0016977	FBtr0078121	4171
chr2L	166087	166287	Intron (FBtr0078122/FBgn0016977, intron 2 of 11)	159032	203397	44366	FBgn0016977	FBtr0078121	7055
chr2L	166350	166550	Intron (FBtr0078122/FBgn0016977, intron 2 of 11)	159032	203397	44366	FBgn0016977	FBtr0078121	7318
chr2L	166701	166901	Intron (FBtr0078122/FBgn0016977, intron 2 of 11)	159032	203397	44366	FBgn0016977	FBtr0078121	7669
chr2L	167894	168094	Intron (FBtr0078122/FBgn0016977, intron 2 of 11)	159032	203397	44366	FBgn0016977	FBtr0078121	8862
chr2L	171646	171846	Intron (FBtr0078122/FBgn0016977, intron 2 of 11)	182820	201588	18769	FBgn0016977	FBtr0332337	-10974
chr2L	172574	172774	Intron (FBtr0078122/FBgn0016977, intron 2 of 11)	182820	201588	18769	FBgn0016977	FBtr0332337	-10046
chr2L	172856	173056	Intron (FBtr0078122/FBgn0016977, intron 2 of 11)	182820	201588	18769	FBgn0016977	FBtr0332337	-9764
chr2L	179225	179425	Intron (FBtr0078122/FBgn0016977, intron 2 of 11)	182820	201588	18769	FBgn0016977	FBtr0332337	-3395
chr2L	181499	181699	Intron (FBtr0078122/FBgn0016977, intron 2 of 11)	182820	201588	18769	FBgn0016977	FBtr0332337	-1121
chr2L	182300	182500	Promoter	182820	201588	18769	FBgn0016977	FBtr0332337	-320
chr2L	182732	182932	Promoter	182820	201588	18769	FBgn0016977	FBtr0332337	0
chr2L	183466	183666	Intron (FBtr0078122/FBgn0016977, intron 2 of 11)	182820	203250	20431	FBgn0016977	FBtr0330653	646
chr2L	188945	189145	Exon (FBtr0078122/FBgn0016977, exon 6 of 12)	182820	203250	20431	FBgn0016977	FBtr0330653	6125
chr2L	195281	195481	Exon (FBtr0078122/FBgn0016977, exon 6 of 12)	203779	204782	1004	FBgn0031231	FBtr0078124	-8298
chr2L	199484	199684	Exon (FBtr0078122/FBgn0016977, exon 6 of 12)	203779	204782	1004	FBgn0031231	FBtr0078124	-4095
chr2L	205911	206111	5' UTR	204743	206797	2055	FBgn0031232	FBtr0308246	686
chr2L	209096	209296	Exon (FBtr0332338/FBgn0031233, exon 3 of 3)	207406	210725	3320	FBgn0031233	FBtr0332339	1690
chr2L	209512	209712	Exon (FBtr0332338/FBgn0031233, exon 3 of 3)	207406	210725	3320	FBgn0031233	FBtr0332339	2106
chr2L	215018	215218	Exon (FBtr0078145/FBgn0266557, exon 6 of 7)	219651	220050	400	FBgn0265151	FBtr0336984	-4433
chr2L	220680	220880	Intron (FBtr0078145/FBgn0266557, intron 1 of 6)	219651	220050	400	FBgn0265151	FBtr0336984	1029
chr2L	221935	222135	Promoter	210735	221962	11228	FBgn0266557	FBtr0078145	0
chr2L	222365	222565	Promoter	210735	221962	11228	FBgn0266557	FBtr0078145	-403
chr2L	223189	223389	Promoter	223519	224708	1190	FBgn0265153	FBtr0336985	-130
chr2L	223972	224172	Exon (FBtr0336985/FBgn0265153, exon 1 of 1)	223519	224708	1190	FBgn0265153	FBtr0336985	453
chr2L	224259	224459	Exon (FBtr0336985/FBgn0265153, exon 1 of 1)	223519	224708	1190	FBgn0265153	FBtr0336985	740
chr2L	225138	225338	Intron (FBtr0078144/FBgn0266557, intron 12 of 17)	223519	224708	1190	FBgn0265153	FBtr0336985	1619
chr2L	230439	230639	Exon (FBtr0078144/FBgn0266557, exon 8 of 18)	232166	232253	88	FBgn0263465	FBtr0309764	1614
chr2L	240378	240578	Exon (FBtr0078144/FBgn0266557, exon 3 of 18)	243035	243141	107	FBgn0262252	FBtr0304343	2563
chr2L	246568	246768	Intron (FBtr0078144/FBgn0266557, intron 1 of 17)	248909	249812	904	FBgn0265149	FBtr0336987	-2141
chr2L	247550	247750	Intron (FBtr0078144/FBgn0266557, intron 1 of 17)	248909	249812	904	FBgn0265149	FBtr0336987	-1159
chr2L	248414	248614	Promoter	248909	249812	904	FBgn0265149	FBtr0336987	-295
chr2L	249223	249423	Exon (FBtr0336987/FBgn0265149, exon 1 of 1)	248909	249812	904	FBgn0265149	FBtr0336987	314
chr2L	249887	250087	Intron (FBtr0078144/FBgn0266557, intron 1 of 17)	210735	250823	40089	FBgn0266557	FBtr0078144	736
chr2L	270092	270292	Exon (FBtr0078127/FBgn0031240, exon 2 of 3)	269088	271626	2539	FBgn0031240	FBtr0078127	1004
chr2L	270828	271028	Exon (FBtr0078127/FBgn0031240, exon 3 of 3)	252589	271744	19156	FBgn0031238	FBtr0078140	716
chr2L	278613	278813	Promoter	274740	278234	3495	FBgn0086855	FBtr0330650	-379
chr2L	280301	280501	Exon (FBtr0078129/FBgn0003444, exon 6 of 6)	274740	278234	3495	FBgn0086855	FBtr0330650	-2067
chr2L	282354	282554	Exon (FBtr0343780/FBgn0031244, exon 2 of 2)	281670	283195	1526	FBgn0031244	FBtr0343780	641
chr2L	282970	283170	Promoter	281670	283195	1526	FBgn0031244	FBtr0343780	25
chr2L	283942	284142	Promoter	283807	284255	449	FBgn0267995	FBtr0347594	135
chr2L	295069	295269	Promoter	295122	297449	2328	FBgn0024352	FBtr0078131	0
chr2L	297813	298013	Promoter	297880	303934	6055	FBgn0020622	FBtr0331205	0
chr2L	298052	298252	5' UTR	297880	305233	7354	FBgn0020622	FBtr0331208	172
chr2L	298396	298596	5' UTR	297880	305233	7354	FBgn0020622	FBtr0331208	516
chr2L	305807	306007	Promoter	305935	346255	40321	FBgn0004611	FBtr0078047	0
chr2L	326155	326355	Intron (FBtr0078047/FBgn0004611, intron 3 of 16)	325522	329761	4240	FBgn0264086	FBtr0330695	3406
chr2L	338683	338883	Intron (FBtr0078047/FBgn0004611, intron 9 of 16)	329910	332335	2426	FBgn0051921	FBtr0078096	-6348
chr2L	347674	347874	3' UTR	355663	356891	1229	FBgn0266907	FBtr0345774	-7789
chr2L	356238	356438	Exon (FBtr0345774/FBgn0266907, exon 1 of 1)	355663	356891	1229	FBgn0266907	FBtr0345774	575
chr2L	357013	357213	Promoter	357329	358174	846	FBgn0266906	FBtr0345775	-116
chr2L	357386	357586	Promoter	357329	358174	846	FBgn0266906	FBtr0345775	57
chr2L	368816	369016	Distal Intergenic	378112	387439	9328	FBgn0000061	FBtr0078053	-9096
chr2L	371094	371294	Distal Intergenic	378112	387439	9328	FBgn0000061	FBtr0078053	-6818
chr2L	377807	378007	Promoter	378112	387439	9328	FBgn0000061	FBtr0078053	-105
chr2L	380251	380451	Intron (FBtr0078053/FBgn0000061, intron 1 of 4)	378112	387439	9328	FBgn0000061	FBtr0078053	2139
chr2L	381254	381454	Intron (FBtr0078053/FBgn0000061, intron 1 of 4)	378112	387439	9328	FBgn0000061	FBtr0078053	3142
chr2L	400977	401177	Exon (FBtr0331204/FBgn0031251, exon 1 of 5)	396595	402054	5460	FBgn0031251	FBtr0331204	877
chr2L	404251	404451	Promoter	404285	407969	3685	FBgn0003278	FBtr0078054	0
chr2L	422780	422980	Promoter	422873	425321	2449	FBgn0031255	FBtr0078058	0
chr2L	430989	431189	Promoter	431227	448701	17475	FBgn0004583	FBtr0078059	-38
chr2L	431306	431506	Promoter	431227	448701	17475	FBgn0004583	FBtr0329832	79
chr2L	431719	431919	5' UTR	431227	448701	17475	FBgn0004583	FBtr0329832	492
chr2L	439050	439250	Promoter	439539	440104	566	FBgn0263870	FBtr0329833	-289
chr2L	441838	442038	Intron (FBtr0078059/FBgn0004583, intron 3 of 5)	439539	440104	566	FBgn0263870	FBtr0329833	2299
chr2L	442275	442475	Intron (FBtr0078059/FBgn0004583, intron 3 of 5)	439539	440104	566	FBgn0263870	FBtr0329833	2736
chr2L	443239	443439	Exon (FBtr0078059/FBgn0004583, exon 5 of 6)	439539	440104	566	FBgn0263870	FBtr0329833	3700
chr2L	447069	447269	3' UTR	448716	451302	2587	FBgn0015924	FBtr0304741	4033
chr2L	451419	451619	Promoter	448716	451302	2587	FBgn0015924	FBtr0304741	-117
chr2L	452631	452831	Promoter	448716	452752	4037	FBgn0015924	FBtr0331232	0
chr2L	479123	479323	5' UTR	476446	479688	3243	FBgn0043364	FBtr0078083	365
chr2L	480716	480916	Intron (FBtr0333012/FBgn0003963, intron 1 of 7)	476446	479688	3243	FBgn0043364	FBtr0310030	-1028
chr2L	481229	481429	Intron (FBtr0333012/FBgn0003963, intron 1 of 7)	476446	479688	3243	FBgn0043364	FBtr0310030	-1541
chr2L	491898	492098	Promoter	491879	492649	771	FBgn0267991	FBtr0347590	19
chr2L	510632	510832	Intron (FBtr0333012/FBgn0003963, intron 1 of 7)	500873	502236	1364	FBgn0267992	FBtr0347591	-8396
chr2L	518153	518353	Intron (FBtr0333012/FBgn0003963, intron 1 of 7)	523466	540560	17095	FBgn0003963	FBtr0078063	-5113
chr2L	518500	518700	Intron (FBtr0333012/FBgn0003963, intron 1 of 7)	523466	540560	17095	FBgn0003963	FBtr0078063	-4766
chr2L	519157	519357	Intron (FBtr0333012/FBgn0003963, intron 1 of 7)	523466	540560	17095	FBgn0003963	FBtr0078063	-4109
chr2L	522320	522520	Intron (FBtr0333012/FBgn0003963, intron 1 of 7)	523466	540560	17095	FBgn0003963	FBtr0078063	-946
chr2L	523478	523678	Promoter	523466	540560	17095	FBgn0003963	FBtr0078063	12
chr2L	531481	531681	Intron (FBtr0333012/FBgn0003963, intron 2 of 7)	523736	540560	16825	FBgn0003963	FBtr0329895	7745
chr2L	534823	535023	Intron (FBtr0333012/FBgn0003963, intron 2 of 7)	540599	542580	1982	FBgn0010602	FBtr0310028	7557
chr2L	543399	543599	Exon (FBtr0078080/FBgn0031260, exon 2 of 3)	541393	542580	1188	FBgn0010602	FBtr0310029	-819
chr2L	544053	544253	Exon (FBtr0078080/FBgn0031260, exon 2 of 3)	542786	544653	1868	FBgn0031260	FBtr0078080	400
chr2L	544500	544700	Promoter	542786	544653	1868	FBgn0031260	FBtr0078080	0
chr2L	568023	568223	Promoter	566366	568121	1756	FBgn0021874	FBtr0078075	0
chr2L	574154	574354	Promoter	573033	574264	1232	FBgn0031267	FBtr0078074	0
chr2L	587704	587904	Promoter	583540	588047	4508	FBgn0010323	FBtr0347398	143
chr2L	590106	590306	Intron (FBtr0343220/FBgn0010323, intron 2 of 2)	588148	588784	637	FBgn0267827	FBtr0445834	1958
chr2L	594679	594879	Promoter	583544	594685	11142	FBgn0010323	FBtr0343220	0
chr2L	597881	598081	Distal Intergenic	583544	594685	11142	FBgn0010323	FBtr0343221	-3196
chr2L	600670	600870	Downstream (2-3kb)	602813	603562	750	FBgn0031270	FBtr0078071	-1943
chr2L	601668	601868	Downstream (1-2kb)	602813	603562	750	FBgn0031270	FBtr0078071	-945
chr2L	601962	602162	Downstream (1-2kb)	602813	603562	750	FBgn0031270	FBtr0078071	-651
chr2L	606627	606827	Downstream (1-2kb)	605914	606412	499	FBgn0263657	FBtr0343219	713
chr2L	610275	610475	Distal Intergenic	608340	609134	795	FBgn0263658	FBtr0310101	-1141
chr2L	611428	611628	Distal Intergenic	608340	609134	795	FBgn0263658	FBtr0310101	-2294
chr2L	621343	621543	Promoter	620298	621201	904	FBgn0040106	FBtr0308305	-142
chr2L	638914	639114	Downstream (<1kb)	628729	629052	324	FBgn0266909	FBtr0345777	10185
chr2L	650184	650384	Exon (FBtr0078045/FBgn0284247, exon 7 of 12)	628729	629052	324	FBgn0266909	FBtr0345777	21455
chr2L	660360	660560	Intron (FBtr0078045/FBgn0284247, intron 2 of 11)	628729	629052	324	FBgn0266909	FBtr0345777	31631
chr2L	661510	661710	Intron (FBtr0078045/FBgn0284247, intron 2 of 11)	628729	629052	324	FBgn0266909	FBtr0345777	32781
chr2L	664552	664752	Intron (FBtr0078045/FBgn0284247, intron 2 of 11)	628729	629052	324	FBgn0266909	FBtr0345777	35823
chr2L	665588	665788	Intron (FBtr0078045/FBgn0284247, intron 2 of 11)	628729	629052	324	FBgn0266909	FBtr0345777	36859
chr2L	668965	669165	Intron (FBtr0078045/FBgn0284247, intron 2 of 11)	628729	629052	324	FBgn0266909	FBtr0345777	40236
chr2L	671525	671725	Intron (FBtr0078045/FBgn0284247, intron 2 of 11)	710568	715307	4740	FBgn0266323	FBtr0344054	-38843
chr2L	672179	672379	Intron (FBtr0078045/FBgn0284247, intron 2 of 11)	710568	715307	4740	FBgn0266323	FBtr0344054	-38189
chr2L	678748	678948	Intron (FBtr0078045/FBgn0284247, intron 2 of 11)	710568	715307	4740	FBgn0266323	FBtr0344054	-31620
chr2L	701846	702046	Intron (FBtr0078045/FBgn0284247, intron 2 of 11)	710568	715307	4740	FBgn0266323	FBtr0344054	-8522
chr2L	704885	705085	Intron (FBtr0078045/FBgn0284247, intron 2 of 11)	710568	715307	4740	FBgn0266323	FBtr0344054	-5483
chr2L	708247	708447	Intron (FBtr0078045/FBgn0284247, intron 1 of 11)	710568	715307	4740	FBgn0266323	FBtr0344054	-2121
chr2L	712892	713092	Intron (FBtr0344054/FBgn0266323, intron 1 of 1)	640013	714983	74971	FBgn0284247	FBtr0078045	1891
chr2L	713402	713602	Intron (FBtr0344054/FBgn0266323, intron 1 of 1)	640013	714983	74971	FBgn0284247	FBtr0078045	1381
chr2L	715191	715391	Promoter	640306	714983	74678	FBgn0284247	FBtr0343249	-208
chr2L	720150	720350	Downstream (1-2kb)	721985	724833	2849	FBgn0267993	FBtr0347592	4483
chr2L	801324	801524	Distal Intergenic	799856	800323	468	FBgn0266797	FBtr0345453	1468
chr2L	817504	817704	3' UTR	816994	817950	957	FBgn0031283	FBtr0078040	246
chr2L	818750	818950	Exon (FBtr0078039/FBgn0031284, exon 1 of 2)	818079	819508	1430	FBgn0031284	FBtr0078039	558
chr2L	825695	825895	Promoter	824329	825861	1533	FBgn0031286	FBtr0078038	0
chr2L	826016	826216	Promoter	825969	833241	7273	FBgn0010583	FBtr0078015	47
chr2L	826494	826694	5' UTR	825969	833241	7273	FBgn0010583	FBtr0078015	525
chr2L	830118	830318	Exon (FBtr0332973/FBgn0010583, exon 3 of 6)	825969	833241	7273	FBgn0010583	FBtr0078015	4149
chr2L	839557	839757	Intron (FBtr0302121/FBgn0020304, intron 1 of 5)	833584	842943	9360	FBgn0020304	FBtr0302121	3186
chr2L	840078	840278	Intron (FBtr0302121/FBgn0020304, intron 1 of 5)	833584	842943	9360	FBgn0020304	FBtr0302121	2665
chr2L	850036	850236	Promoter	850702	851163	462	FBgn0264869	FBtr0334793	-466
chr2L	856865	857065	Promoter	857403	860079	2677	FBgn0266884	FBtr0445831	-338
chr2L	858640	858840	Exon (FBtr0445831/FBgn0266884, exon 1 of 1)	857542	857632	91	FBgn0262177	FBtr0304182	1098
chr2L	865807	866007	Promoter	861849	865861	4013	FBgn0029095	FBtr0078033	0
chr2L	867664	867864	Promoter	861849	868013	6165	FBgn0029095	FBtr0078032	149
chr2L	867932	868132	Promoter	861849	868013	6165	FBgn0029095	FBtr0078032	0
chr2L	869714	869914	Promoter	868673	869857	1185	FBgn0020305	FBtr0078030	0
chr2L	870760	870960	Promoter	871095	874149	3055	FBgn0053526	FBtr0091486	-135
chr2L	895167	895367	Downstream (2-3kb)	897453	898050	598	FBgn0266887	FBtr0345739	2683
chr2L	922587	922787	Promoter	922793	958098	35306	FBgn0028481	FBtr0077949	-6
chr2L	951850	952050	Exon (FBtr0077949/FBgn0028481, exon 4 of 11)	922793	958098	35306	FBgn0028481	FBtr0305064	29057
chr2L	953007	953207	Exon (FBtr0077949/FBgn0028481, exon 5 of 11)	922793	958098	35306	FBgn0028481	FBtr0305064	30214
chr2L	974360	974560	Distal Intergenic	987807	991300	3494	FBgn0266036	FBtr0343253	16740
chr2L	1006127	1006327	Downstream (2-3kb)	987807	991300	3494	FBgn0266036	FBtr0445830	-14827
chr2L	1007938	1008138	Downstream (<1kb)	987807	991300	3494	FBgn0266036	FBtr0445830	-16638
chr2L	1014557	1014757	Exon (FBtr0301417/FBgn0031294, exon 11 of 12)	1026105	1026897	793	FBgn0031295	FBtr0077997	12140
chr2L	1053143	1053343	Intron (FBtr0077993/FBgn0003310, intron 2 of 4)	1008378	1048053	39676	FBgn0031294	FBtr0301417	-5090
chr2L	1055212	1055412	Intron (FBtr0077993/FBgn0003310, intron 2 of 4)	1008378	1048053	39676	FBgn0031294	FBtr0301417	-7159
chr2L	1062621	1062821	Intron (FBtr0077993/FBgn0003310, intron 1 of 4)	1008378	1048053	39676	FBgn0031294	FBtr0301417	-14568
chr2L	1063139	1063339	Intron (FBtr0077993/FBgn0003310, intron 1 of 4)	1051792	1077811	26020	FBgn0003310	FBtr0077994	14472
chr2L	1065588	1065788	Intron (FBtr0077993/FBgn0003310, intron 1 of 4)	1051792	1077811	26020	FBgn0003310	FBtr0077994	12023
chr2L	1066301	1066501	Intron (FBtr0077993/FBgn0003310, intron 1 of 4)	1051792	1077811	26020	FBgn0003310	FBtr0077994	11310
chr2L	1067985	1068185	Intron (FBtr0077993/FBgn0003310, intron 1 of 4)	1051792	1077811	26020	FBgn0003310	FBtr0077994	9626
chr2L	1068337	1068537	Intron (FBtr0077993/FBgn0003310, intron 1 of 4)	1051792	1077811	26020	FBgn0003310	FBtr0077994	9274
chr2L	1068704	1068904	Intron (FBtr0077993/FBgn0003310, intron 1 of 4)	1051792	1077811	26020	FBgn0003310	FBtr0077994	8907
chr2L	1076545	1076745	Intron (FBtr0077993/FBgn0003310, intron 1 of 4)	1051792	1077811	26020	FBgn0003310	FBtr0077994	1066
chr2L	1077063	1077263	5' UTR	1051792	1077811	26020	FBgn0003310	FBtr0077994	548
chr2L	1077323	1077523	5' UTR	1051792	1077811	26020	FBgn0003310	FBtr0077994	288
chr2L	1085538	1085738	Exon (FBtr0332570/FBgn0031299, exon 6 of 9)	1080911	1085380	4470	FBgn0031298	FBtr0332569	4627
chr2L	1097338	1097538	Intron (FBtr0332570/FBgn0031299, intron 2 of 8)	1083091	1102504	19414	FBgn0031299	FBtr0332570	4966
chr2L	1099851	1100051	Intron (FBtr0332570/FBgn0031299, intron 2 of 8)	1083091	1102504	19414	FBgn0031299	FBtr0332570	2453
chr2L	1108258	1108458	Promoter	1103254	1108373	5120	FBgn0261938	FBtr0332273	0
chr2L	1117513	1117713	5' UTR	1114654	1119031	4378	FBgn0016926	FBtr0077988	1318
chr2L	1119272	1119472	Promoter	1114654	1119031	4378	FBgn0016926	FBtr0332272	-241
chr2L	1119898	1120098	Intron (FBtr0077987/FBgn0016926, intron 2 of 4)	1114654	1119031	4378	FBgn0016926	FBtr0332272	-867
chr2L	1120403	1120603	Intron (FBtr0077987/FBgn0016926, intron 2 of 4)	1114654	1119031	4378	FBgn0016926	FBtr0332272	-1372
chr2L	1128585	1128785	Intron (FBtr0077987/FBgn0016926, intron 1 of 4)	1114654	1128953	14300	FBgn0016926	FBtr0077987	168
chr2L	1128803	1129003	Promoter	1114654	1128953	14300	FBgn0016926	FBtr0077987	0
chr2L	1142741	1142941	Promoter	1142869	1143216	348	FBgn0267281	FBtr0346497	0
chr2L	1150672	1150872	Promoter	1149445	1150677	1233	FBgn0031309	FBtr0077985	0
chr2L	1150899	1151099	Promoter	1150766	1151764	999	FBgn0031310	FBtr0077960	133
chr2L	1157557	1157757	Intron (FBtr0100022/FBgn0261458, intron 1 of 4)	1151678	1158262	6585	FBgn0261458	FBtr0100022	505
chr2L	1157809	1158009	Intron (FBtr0100022/FBgn0261458, intron 1 of 4)	1151678	1158262	6585	FBgn0261458	FBtr0100022	253
chr2L	1158014	1158214	Promoter	1151678	1158262	6585	FBgn0261458	FBtr0100022	48
chr2L	1158697	1158897	Promoter	1158661	1160220	1560	FBgn0031312	FBtr0331287	36
chr2L	1167850	1168050	Exon (FBtr0304710/FBgn0024314, exon 3 of 4)	1166506	1167211	706	FBgn0031315	FBtr0077964	1344
chr2L	1177623	1177823	Promoter	1177690	1182454	4765	FBgn0031319	FBtr0077968	0
chr2L	1177946	1178146	5' UTR	1177690	1182454	4765	FBgn0031319	FBtr0344790	256
chr2L	1178358	1178558	Exon (FBtr0077968/FBgn0031319, exon 3 of 13)	1177690	1182454	4765	FBgn0031319	FBtr0344790	668
chr2L	1178874	1179074	Exon (FBtr0077968/FBgn0031319, exon 4 of 13)	1177690	1182454	4765	FBgn0031319	FBtr0344790	1184
chr2L	1184928	1185128	Exon (FBtr0077971/FBgn0031321, exon 2 of 2)	1185757	1196807	11051	FBgn0031322	FBtr0307056	-629
chr2L	1198253	1198453	Downstream (<1kb)	1198465	1199266	802	FBgn0031323	FBtr0077977	813
chr2L	1210121	1210321	Distal Intergenic	1214649	1215293	645	FBgn0266885	FBtr0345742	4972
chr2L	1247498	1247698	Distal Intergenic	1240036	1243018	2983	FBgn0031327	FBtr0335383	7462
chr2L	1263952	1264152	Intron (FBtr0077921/FBgn0041097, intron 1 of 11)	1256417	1296596	40180	FBgn0041097	FBtr0335384	7535
chr2L	1304364	1304564	Distal Intergenic	1329161	1329993	833	FBgn0011294	FBtr0077922	-24597
chr2L	1310152	1310352	Distal Intergenic	1329161	1329993	833	FBgn0011294	FBtr0077922	-18809
chr2L	1322176	1322376	Distal Intergenic	1329161	1329993	833	FBgn0011294	FBtr0077922	-6785
chr2L	1344736	1344936	3' UTR	1344461	1345135	675	FBgn0026141	FBtr0077925	275
chr2L	1353239	1353439	Promoter	1351805	1352868	1064	FBgn0031332	FBtr0343845	-371
chr2L	1360463	1360663	Exon (FBtr0343844/FBgn0053126, exon 4 of 6)	1358925	1359790	866	FBgn0051659	FBtr0301010	-673
chr2L	1368298	1368498	Exon (FBtr0343838/FBgn0031337, exon 1 of 3)	1368089	1369050	962	FBgn0031337	FBtr0343839	209
chr2L	1375552	1375752	Distal Intergenic	1381211	1382796	1586	FBgn0266202	FBtr0343840	-5459
chr2L	1394886	1395086	Intron (FBtr0077941/FBgn0002543, intron 3 of 13)	1380083	1381326	1244	FBgn0266203	FBtr0343843	-13560
chr2L	1396920	1397120	Exon (FBtr0077941/FBgn0002543, exon 2 of 14)	1380083	1381326	1244	FBgn0266203	FBtr0343843	-15594
chr2L	1402085	1402285	Intron (FBtr0077941/FBgn0002543, intron 1 of 13)	1380086	1420453	40368	FBgn0002543	FBtr0077941	18168
chr2L	1402325	1402525	Intron (FBtr0077941/FBgn0002543, intron 1 of 13)	1380086	1420453	40368	FBgn0002543	FBtr0077941	17928
chr2L	1405020	1405220	Intron (FBtr0077941/FBgn0002543, intron 1 of 13)	1380086	1420453	40368	FBgn0002543	FBtr0077941	15233
chr2L	1409363	1409563	Intron (FBtr0077941/FBgn0002543, intron 1 of 13)	1380086	1420453	40368	FBgn0002543	FBtr0077941	10890
chr2L	1409976	1410176	Intron (FBtr0077941/FBgn0002543, intron 1 of 13)	1380086	1420453	40368	FBgn0002543	FBtr0077941	10277
chr2L	1410969	1411169	Intron (FBtr0077941/FBgn0002543, intron 1 of 13)	1380086	1420453	40368	FBgn0002543	FBtr0077941	9284
chr2L	1411229	1411429	Intron (FBtr0077941/FBgn0002543, intron 1 of 13)	1380086	1420453	40368	FBgn0002543	FBtr0077941	9024
chr2L	1411717	1411917	Intron (FBtr0077941/FBgn0002543, intron 1 of 13)	1380086	1420453	40368	FBgn0002543	FBtr0077941	8536
chr2L	1414807	1415007	Intron (FBtr0077941/FBgn0002543, intron 1 of 13)	1380086	1420453	40368	FBgn0002543	FBtr0077941	5446
chr2L	1420542	1420742	Promoter	1380086	1420453	40368	FBgn0002543	FBtr0329985	-89
chr2L	1421444	1421644	Distal Intergenic	1380086	1420453	40368	FBgn0002543	FBtr0329985	-991
chr2L	1421725	1421925	Distal Intergenic	1380086	1420453	40368	FBgn0002543	FBtr0329985	-1272
chr2L	1422142	1422342	Distal Intergenic	1380086	1420453	40368	FBgn0002543	FBtr0329985	-1689
chr2L	1426039	1426239	Downstream (2-3kb)	1428474	1428981	508	FBgn0263320	FBtr0308744	-2235
chr2L	1429693	1429893	Distal Intergenic	1428474	1429159	686	FBgn0263320	FBtr0343841	1219
chr2L	1430572	1430772	Downstream (2-3kb)	1432711	1432921	211	FBgn0003926	FBtr0077928	-1939
chr2L	1439766	1439966	Distal Intergenic	1442627	1443832	1206	FBgn0263321	FBtr0343842	-2661
chr2L	1449983	1450183	Distal Intergenic	1442726	1443316	591	FBgn0263321	FBtr0308745	7257
chr2L	1457142	1457342	Distal Intergenic	1442726	1443316	591	FBgn0263321	FBtr0308745	14416
chr2L	1460976	1461176	Distal Intergenic	1442726	1443316	591	FBgn0263321	FBtr0308745	18250
chr2L	1461866	1462066	Distal Intergenic	1442726	1443316	591	FBgn0263321	FBtr0308745	19140
chr2L	1462394	1462594	Distal Intergenic	1442726	1443316	591	FBgn0263321	FBtr0308745	19668
chr2L	1463053	1463253	Distal Intergenic	1442726	1443316	591	FBgn0263321	FBtr0308745	20327
chr2L	1463321	1463521	Distal Intergenic	1442726	1443316	591	FBgn0263321	FBtr0308745	20595
chr2L	1463563	1463763	Distal Intergenic	1442726	1443316	591	FBgn0263321	FBtr0308745	20837
chr2L	1473197	1473397	Distal Intergenic	1492295	1493645	1351	FBgn0051928	FBtr0077929	-18898
chr2L	1474409	1474609	Distal Intergenic	1492295	1493645	1351	FBgn0051928	FBtr0077929	-17686
chr2L	1478411	1478611	Distal Intergenic	1492295	1493645	1351	FBgn0051928	FBtr0077929	-13684
chr2L	1478738	1478938	Distal Intergenic	1492295	1493645	1351	FBgn0051928	FBtr0077929	-13357
chr2L	1485253	1485453	Distal Intergenic	1492295	1493645	1351	FBgn0051928	FBtr0077929	-6842
chr2L	1486096	1486296	Distal Intergenic	1492295	1493645	1351	FBgn0051928	FBtr0077929	-5999
chr2L	1507656	1507856	Distal Intergenic	1500835	1502904	2070	FBgn0031344	FBtr0077933	-4752
chr2L	1508067	1508267	Distal Intergenic	1500835	1502904	2070	FBgn0031344	FBtr0077933	-5163
chr2L	1508319	1508519	Distal Intergenic	1500835	1502904	2070	FBgn0031344	FBtr0077933	-5415
chr2L	1510360	1510560	Distal Intergenic	1516795	1517478	684	FBgn0031345	FBtr0077919	6918
chr2L	1510987	1511187	Distal Intergenic	1516795	1517478	684	FBgn0031345	FBtr0077919	6291
chr2L	1517091	1517291	Exon (FBtr0077919/FBgn0031345, exon 1 of 1)	1516795	1517478	684	FBgn0031345	FBtr0077919	187
chr2L	1518137	1518337	Promoter	1517533	1518148	616	FBgn0001174	FBtr0114554	0
chr2L	1524404	1524604	Distal Intergenic	1522697	1524257	1561	FBgn0026397	FBtr0077874	1707
chr2L	1525271	1525471	Distal Intergenic	1522697	1524257	1561	FBgn0026397	FBtr0077874	2574
chr2L	1556717	1556917	5' UTR	1555129	1608404	53276	FBgn0261509	FBtr0344146	1588
chr2L	1609794	1609994	Exon (FBtr0077916/FBgn0051935, exon 1 of 5)	1594822	1611157	16336	FBgn0051935	FBtr0077916	1163
chr2L	1633993	1634193	Distal Intergenic	1618637	1626021	7385	FBgn0265814	FBtr0342645	-7972
chr2L	1648811	1649011	Distal Intergenic	1646932	1647163	232	FBgn0267259	FBtr0346473	-1648
chr2L	1649007	1649207	Distal Intergenic	1646932	1647163	232	FBgn0267259	FBtr0346473	-1844
chr2L	1654313	1654513	Intron (FBtr0077877/FBgn0086758, intron 2 of 6)	1651258	1704682	53425	FBgn0086758	FBtr0307047	3055
chr2L	1655151	1655351	Intron (FBtr0077877/FBgn0086758, intron 2 of 6)	1651258	1704682	53425	FBgn0086758	FBtr0307047	3893
chr2L	1668755	1668955	Intron (FBtr0077877/FBgn0086758, intron 2 of 6)	1667847	1698617	30771	FBgn0086758	FBtr0303934	908
chr2L	1669760	1669960	Intron (FBtr0077877/FBgn0086758, intron 2 of 6)	1667847	1698617	30771	FBgn0086758	FBtr0303934	1913
chr2L	1670015	1670215	5' UTR	1667847	1698617	30771	FBgn0086758	FBtr0303934	2168
chr2L	1678381	1678581	Intron (FBtr0077877/FBgn0086758, intron 2 of 6)	1667847	1698617	30771	FBgn0086758	FBtr0303934	10534
chr2L	1688384	1688584	Intron (FBtr0077877/FBgn0086758, intron 2 of 6)	1704902	1706777	1876	FBgn0011570	FBtr0077881	-16318
chr2L	1705065	1705265	Promoter	1705131	1706962	1832	FBgn0011570	FBtr0331630	0
chr2L	1710359	1710559	Promoter	1707132	1710421	3290	FBgn0031356	FBtr0077912	0
chr2L	1710563	1710763	Promoter	1710462	1711465	1004	FBgn0031357	FBtr0077882	101
chr2L	1710830	1711030	Exon (FBtr0333542/FBgn0031357, exon 3 of 3)	1710462	1711465	1004	FBgn0031357	FBtr0077882	368
chr2L	1723335	1723535	Intron (FBtr0305618/FBgn0031359, intron 1 of 6)	1716244	1724388	8145	FBgn0031359	FBtr0305618	853
chr2L	1723755	1723955	5' UTR	1716244	1724388	8145	FBgn0031359	FBtr0305618	433
chr2L	1727978	1728178	Promoter	1725060	1727717	2658	FBgn0000579	FBtr0302115	-261
chr2L	1732314	1732514	Promoter	1731033	1732356	1324	FBgn0031361	FBtr0333543	0
chr2L	1736960	1737160	Promoter	1737467	1750612	13146	FBgn0264494	FBtr0077886	-307
chr2L	1755949	1756149	Exon (FBtr0077902/FBgn0041249, exon 1 of 2)	1755253	1756451	1199	FBgn0041249	FBtr0077902	302
chr2L	1876430	1876630	Exon (FBtr0077893/FBgn0051663, exon 2 of 12)	1872693	1873511	819	FBgn0264884	FBtr0334825	3737
chr2L	1884943	1885143	5' UTR	1884622	1943818	59197	FBgn0031374	FBtr0077811	321
chr2L	1886594	1886794	Intron (FBtr0113012/FBgn0031374, intron 1 of 18)	1884622	1943818	59197	FBgn0031374	FBtr0077811	1972
chr2L	1887022	1887222	Intron (FBtr0113012/FBgn0031374, intron 1 of 18)	1884622	1943818	59197	FBgn0031374	FBtr0077811	2400
chr2L	1933759	1933959	Exon (FBtr0113012/FBgn0031374, exon 5 of 19)	1938089	1938159	71	FBgn0011859	FBtr0077872	4200
chr2L	1938450	1938650	Promoter	1938089	1938159	71	FBgn0011859	FBtr0077872	-291
chr2L	1954551	1954751	Promoter	1950239	1954553	4315	FBgn0031375	FBtr0077870	0
chr2L	1958414	1958614	Intron (FBtr0330200/FBgn0031375, intron 1 of 1)	1950239	1954553	4315	FBgn0031375	FBtr0330202	-3861
chr2L	1960998	1961198	Intron (FBtr0330200/FBgn0031375, intron 1 of 1)	1965426	1965498	73	FBgn0051942	FBtr0077812	-4228
chr2L	1962138	1962338	Intron (FBtr0330200/FBgn0031375, intron 1 of 1)	1965426	1965498	73	FBgn0051942	FBtr0077812	-3088
chr2L	1970441	1970641	Promoter	1950239	1970362	20124	FBgn0031375	FBtr0330200	-79
chr2L	1972752	1972952	Downstream (2-3kb)	1973957	1975413	1457	FBgn0267972	FBtr0334758	-1005
chr2L	1973203	1973403	Downstream (2-3kb)	1973957	1975413	1457	FBgn0267972	FBtr0334758	-554
chr2L	1982580	1982780	Exon (FBtr0077815/FBgn0031379, exon 2 of 4)	1982217	1984514	2298	FBgn0031379	FBtr0077815	363
chr2L	1995650	1995850	Downstream (1-2kb)	1991705	1992160	456	FBgn0043539	FBtr0100503	-3490
chr2L	2013249	2013449	Promoter	2013179	2013250	72	FBgn0051669	FBtr0077860	0
chr2L	2013982	2014182	Intron (FBtr0301068/FBgn0031384, intron 1 of 8)	2013179	2013250	72	FBgn0051669	FBtr0077860	-732
chr2L	2019641	2019841	Intron (FBtr0301068/FBgn0031384, intron 1 of 8)	2017540	2030788	13249	FBgn0031384	FBtr0334774	2101
chr2L	2021609	2021809	Intron (FBtr0301068/FBgn0031384, intron 1 of 8)	2024012	2030536	6525	FBgn0031384	FBtr0301066	-2203
chr2L	2037934	2038134	5' UTR	2037714	2044372	6659	FBgn0003557	FBtr0077823	220
chr2L	2041281	2041481	Exon (FBtr0339529/FBgn0003557, exon 4 of 7)	2039733	2044372	4640	FBgn0003557	FBtr0077824	1548
chr2L	2048322	2048522	Distal Intergenic	2045494	2048054	2561	FBgn0028952	FBtr0077825	2828
chr2L	2127802	2128002	3' UTR	2127309	2129237	1929	FBgn0031389	FBtr0334781	1235
chr2L	2147148	2147348	Promoter	2145297	2147275	1979	FBgn0031391	FBtr0334813	0
chr2L	2153210	2153410	Exon (FBtr0077831/FBgn0031392, exon 5 of 7)	2151754	2155389	3636	FBgn0031392	FBtr0330657	1456
chr2L	2155560	2155760	Promoter	2155753	2156790	1038	FBgn0031393	FBtr0077832	0
chr2L	2158215	2158415	Exon (FBtr0077851/FBgn0000097, exon 4 of 4)	2155753	2156790	1038	FBgn0031393	FBtr0077832	2462
chr2L	2161587	2161787	Promoter	2156792	2161527	4736	FBgn0000097	FBtr0330659	-60
chr2L	2163782	2163982	Intron (FBtr0077850/FBgn0000097, intron 1 of 3)	2156792	2161527	4736	FBgn0000097	FBtr0330659	-2255
chr2L	2165015	2165215	Intron (FBtr0077850/FBgn0000097, intron 1 of 3)	2156792	2161527	4736	FBgn0000097	FBtr0330659	-3488
chr2L	2172639	2172839	Intron (FBtr0077850/FBgn0000097, intron 1 of 3)	2156484	2178754	22271	FBgn0000097	FBtr0077850	5915
chr2L	2173603	2173803	Intron (FBtr0077850/FBgn0000097, intron 1 of 3)	2156484	2178754	22271	FBgn0000097	FBtr0077850	4951
chr2L	2175494	2175694	Intron (FBtr0077850/FBgn0000097, intron 1 of 3)	2156484	2178754	22271	FBgn0000097	FBtr0077850	3060
chr2L	2175896	2176096	Intron (FBtr0077850/FBgn0000097, intron 1 of 3)	2156484	2178754	22271	FBgn0000097	FBtr0077850	2658
chr2L	2178250	2178450	5' UTR	2156484	2178754	22271	FBgn0000097	FBtr0077850	304
chr2L	2181576	2181776	Promoter	2181962	2185495	3534	FBgn0265017	FBtr0334810	-186
chr2L	2182176	2182376	Exon (FBtr0334810/FBgn0265017, exon 1 of 2)	2181962	2185495	3534	FBgn0265017	FBtr0334810	214
chr2L	2183551	2183751	Exon (FBtr0334810/FBgn0265017, exon 1 of 2)	2181962	2185495	3534	FBgn0265017	FBtr0334810	1589
chr2L	2196673	2196873	Intron (FBtr0330663/FBgn0085201, intron 1 of 2)	2192525	2197912	5388	FBgn0085201	FBtr0330663	1039
chr2L	2196990	2197190	Intron (FBtr0330663/FBgn0085201, intron 1 of 2)	2192525	2197912	5388	FBgn0085201	FBtr0330663	722
chr2L	2197171	2197371	5' UTR	2192525	2197912	5388	FBgn0085201	FBtr0330663	541
chr2L	2202483	2202683	Downstream (1-2kb)	2203721	2206166	2446	FBgn0051668	FBtr0307523	3483
chr2L	2205169	2205369	Exon (FBtr0307523/FBgn0051668, exon 4 of 9)	2203721	2206166	2446	FBgn0051668	FBtr0307523	797
chr2L	2217186	2217386	Promoter	2217290	2220625	3336	FBgn0031399	FBtr0077835	0
chr2L	2221963	2222163	Promoter	2222089	2225544	3456	FBgn0031401	FBtr0077837	0
chr2L	2224438	2224638	Exon (FBtr0077836/FBgn0031401, exon 3 of 5)	2223200	2225544	2345	FBgn0031401	FBtr0077839	1238
chr2L	2225730	2225930	3' UTR	2225545	2226294	750	FBgn0031403	FBtr0113015	364
chr2L	2226647	2226847	Promoter	2226521	2231088	4568	FBgn0267378	FBtr0077840	126
chr2L	2293237	2293437	Distal Intergenic	2290224	2290738	515	FBgn0028570	FBtr0331451	-2499
chr2L	2360417	2360617	3' UTR	2359566	2361855	2290	FBgn0014010	FBtr0330670	1238
chr2L	2364290	2364490	5' UTR	2359142	2364721	5580	FBgn0014010	FBtr0077796	231
chr2L	2365513	2365713	Promoter	2365594	2370137	4544	FBgn0261647	FBtr0330666	0
chr2L	2366120	2366320	5' UTR	2365594	2370137	4544	FBgn0261647	FBtr0330666	526
chr2L	2370440	2370640	Exon (FBtr0077792/FBgn0031417, exon 2 of 3)	2370152	2371524	1373	FBgn0031417	FBtr0077792	884
chr2L	2375721	2375921	Promoter	2375841	2380268	4428	FBgn0031420	FBtr0331438	0
chr2L	2376171	2376371	Promoter	2376333	2380506	4174	FBgn0031420	FBtr0331437	0
chr2L	2380562	2380762	Promoter	2381097	2383073	1977	FBgn0264672	FBtr0077767	-335
chr2L	2381067	2381267	Promoter	2381097	2383073	1977	FBgn0264672	FBtr0077767	0
chr2L	2381634	2381834	Exon (FBtr0077767/FBgn0264672, exon 1 of 3)	2381097	2383073	1977	FBgn0264672	FBtr0330685	537
chr2L	2386672	2386872	Downstream (2-3kb)	2384761	2385792	1032	FBgn0031423	FBtr0331440	-880
chr2L	2392952	2393152	Intron (FBtr0331202/FBgn0031424, intron 1 of 8)	2391660	2410662	19003	FBgn0031424	FBtr0331202	1292
chr2L	2425715	2425915	Downstream (1-2kb)	2424797	2425041	245	FBgn0264988	FBtr0335463	918
chr2L	2441931	2442131	Intron (FBtr0077771/FBgn0000490, intron 1 of 2)	2450193	2459823	9631	FBgn0000490	FBtr0077772	-8062
chr2L	2449789	2449989	Promoter	2450193	2459823	9631	FBgn0000490	FBtr0077772	-204
chr2L	2451108	2451308	Promoter	2451229	2459823	8595	FBgn0000490	FBtr0077773	0
chr2L	2453538	2453738	Intron (FBtr0077771/FBgn0000490, intron 1 of 2)	2454737	2459823	5087	FBgn0000490	FBtr0077775	-999
chr2L	2454606	2454806	Promoter	2454737	2459823	5087	FBgn0000490	FBtr0077775	0
chr2L	2456516	2456716	Intron (FBtr0077771/FBgn0000490, intron 2 of 2)	2454737	2459823	5087	FBgn0000490	FBtr0077775	1779
chr2L	2457192	2457392	Intron (FBtr0077771/FBgn0000490, intron 2 of 2)	2454737	2459823	5087	FBgn0000490	FBtr0077775	2455
chr2L	2466624	2466824	Distal Intergenic	2462593	2462686	94	FBgn0012016	FBtr0089298	4031
chr2L	2492999	2493199	Promoter	2492955	2498846	5892	FBgn0011818	FBtr0077780	44
chr2L	2493255	2493455	Exon (FBtr0077779/FBgn0011818, exon 1 of 4)	2492955	2498846	5892	FBgn0011818	FBtr0077780	300
chr2L	2493808	2494008	Intron (FBtr0077779/FBgn0011818, intron 1 of 3)	2492955	2498846	5892	FBgn0011818	FBtr0077780	853
chr2L	2502148	2502348	Distal Intergenic	2507312	2507596	285	FBgn0265818	FBtr0342650	5248
chr2L	2524408	2524608	Distal Intergenic	2517102	2518037	936	FBgn0031430	FBtr0077781	-6371
chr2L	2552467	2552667	Exon (FBtr0077750/FBgn0031431, exon 1 of 2)	2551145	2552825	1681	FBgn0031431	FBtr0077750	158
chr2L	2572775	2572975	Promoter	2564886	2573037	8152	FBgn0041337	FBtr0077748	62
chr2L	2576645	2576845	Promoter	2575280	2576678	1399	FBgn0031434	FBtr0344854	0
chr2L	2577283	2577483	Promoter	2577687	2579179	1493	FBgn0031435	FBtr0077693	-204
chr2L	2577700	2577900	Promoter	2577687	2579179	1493	FBgn0031435	FBtr0077693	13
chr2L	2585074	2585274	5' UTR	2581281	2585430	4150	FBgn0026479	FBtr0335173	156
chr2L	2599627	2599827	Promoter	2598608	2599860	1253	FBgn0266025	FBtr0343235	33
chr2L	2604197	2604397	Distal Intergenic	2601033	2601721	689	FBgn0266024	FBtr0343234	-2476
chr2L	2604402	2604602	Distal Intergenic	2601033	2601721	689	FBgn0266024	FBtr0343234	-2681
chr2L	2611793	2611993	Distal Intergenic	2609994	2611283	1290	FBgn0031440	FBtr0114513	1799
chr2L	2677639	2677839	Promoter	2677734	2719431	41698	FBgn0051690	FBtr0301682	0
chr2L	2710761	2710961	Exon (FBtr0301682/FBgn0051690, exon 4 of 8)	2695330	2696437	1108	FBgn0031446	FBtr0300986	-14324
chr2L	2720114	2720314	Distal Intergenic	2725674	2739830	14157	FBgn0031449	FBtr0334161	-5360
chr2L	2737342	2737542	Promoter	2737568	2737661	94	FBgn0263564	FBtr0309709	-26
chr2L	2738372	2738572	Exon (FBtr0334161/FBgn0031449, exon 6 of 11)	2737568	2737661	94	FBgn0263564	FBtr0309709	804
chr2L	2749975	2750175	Promoter	2746880	2750147	3268	FBgn0250906	FBtr0330716	0
chr2L	2750240	2750440	Promoter	2746880	2750147	3268	FBgn0250906	FBtr0330716	-93
chr2L	2750807	2751007	Promoter	2746880	2750989	4110	FBgn0250906	FBtr0330717	0
chr2L	2751091	2751291	Promoter	2746880	2750989	4110	FBgn0250906	FBtr0330717	-102
chr2L	2752786	2752986	Promoter	2752800	2756663	3864	FBgn0031453	FBtr0077713	0
chr2L	2753561	2753761	Exon (FBtr0335125/FBgn0031453, exon 2 of 4)	2753233	2756663	3431	FBgn0031453	FBtr0077714	328
chr2L	2755251	2755451	Intron (FBtr0335125/FBgn0031453, intron 2 of 3)	2753233	2756663	3431	FBgn0031453	FBtr0077714	2018
chr2L	2755960	2756160	Exon (FBtr0335125/FBgn0031453, exon 3 of 4)	2757940	2758176	237	FBgn0265997	FBtr0343107	2016
chr2L	2766109	2766309	Promoter	2766233	2767154	922	FBgn0031458	FBtr0077716	0
chr2L	2772418	2772618	3' UTR	2770884	2771776	893	FBgn0031460	FBtr0077730	-642
chr2L	2779471	2779671	3' UTR	2770884	2771776	893	FBgn0031460	FBtr0077730	-7695
chr2L	2798420	2798620	5' UTR	2797832	2798321	490	FBgn0264369	FBtr0332217	588
chr2L	2799046	2799246	Intron (FBtr0345331/FBgn0004242, intron 1 of 11)	2772327	2799979	27653	FBgn0004242	FBtr0345331	733
chr2L	2804785	2804985	Promoter	2805261	2812145	6885	FBgn0031461	FBtr0077720	-276
chr2L	2808035	2808235	Promoter	2808322	2812145	3824	FBgn0031461	FBtr0077721	-87
chr2L	2814917	2815117	Exon (FBtr0113017/FBgn0031463, exon 3 of 5)	2814336	2815760	1425	FBgn0031463	FBtr0113017	643
chr2L	2815680	2815880	Promoter	2814336	2815760	1425	FBgn0031463	FBtr0113017	0
chr2L	2827163	2827363	Intron (FBtr0300382/FBgn0283531, intron 2 of 9)	2823546	2825506	1961	FBgn0031465	FBtr0077723	-1657
chr2L	2828579	2828779	Intron (FBtr0300382/FBgn0283531, intron 1 of 9)	2815970	2830248	14279	FBgn0283531	FBtr0300382	1469
chr2L	2843948	2844148	Exon (FBtr0273251/FBgn0031469, exon 1 of 3)	2842589	2844513	1925	FBgn0031469	FBtr0273251	365
chr2L	2861451	2861651	Intron (FBtr0077625/FBgn0031474, intron 2 of 6)	2862537	2868548	6012	FBgn0031474	FBtr0077627	-886
chr2L	2862414	2862614	Promoter	2862537	2868548	6012	FBgn0031474	FBtr0077627	0
chr2L	2873187	2873387	Intron (FBtr0077685/FBgn0051694, intron 1 of 4)	2868627	2874489	5863	FBgn0051694	FBtr0077685	1102
chr2L	2873583	2873783	5' UTR	2868627	2874489	5863	FBgn0051694	FBtr0077685	706
chr2L	2874787	2874987	Promoter	2874890	2877168	2279	FBgn0031478	FBtr0077629	0
chr2L	2875261	2875461	5' UTR	2874890	2877168	2279	FBgn0031478	FBtr0077629	371
chr2L	2884228	2884428	Intron (FBtr0332459/FBgn0024947, intron 1 of 3)	2880704	2885214	4511	FBgn0024947	FBtr0332459	786
chr2L	2885149	2885349	Promoter	2880704	2885214	4511	FBgn0024947	FBtr0332459	0
chr2L	2886787	2886987	Intron (FBtr0077632/FBgn0041111, intron 1 of 12)	2885929	2954406	68478	FBgn0041111	FBtr0077633	858
chr2L	2888825	2889025	Intron (FBtr0077632/FBgn0041111, intron 1 of 12)	2888284	2953077	64794	FBgn0041111	FBtr0290039	541
chr2L	2889268	2889468	Intron (FBtr0077632/FBgn0041111, intron 1 of 12)	2890171	2953077	62907	FBgn0041111	FBtr0290041	-703
chr2L	2894470	2894670	Intron (FBtr0077632/FBgn0041111, intron 2 of 12)	2890171	2953077	62907	FBgn0041111	FBtr0290041	4299
chr2L	2897250	2897450	Intron (FBtr0077632/FBgn0041111, intron 2 of 12)	2890171	2953077	62907	FBgn0041111	FBtr0290041	7079
chr2L	2900465	2900665	Intron (FBtr0077632/FBgn0041111, intron 2 of 12)	2890171	2953077	62907	FBgn0041111	FBtr0290041	10294
chr2L	2908800	2909000	Intron (FBtr0077632/FBgn0041111, intron 2 of 12)	2890171	2953077	62907	FBgn0041111	FBtr0290041	18629
chr2L	2909636	2909836	Intron (FBtr0077632/FBgn0041111, intron 2 of 12)	2890171	2953077	62907	FBgn0041111	FBtr0290041	19465
chr2L	2915118	2915318	Intron (FBtr0077632/FBgn0041111, intron 2 of 12)	2890171	2953077	62907	FBgn0041111	FBtr0290041	24947
chr2L	2944932	2945132	5' UTR	2946563	2952511	5949	FBgn0041111	FBtr0290038	-1431
chr2L	2945720	2945920	Exon (FBtr0077632/FBgn0041111, exon 4 of 13)	2946563	2952511	5949	FBgn0041111	FBtr0290038	-643
chr2L	2945975	2946175	Promoter	2946563	2952511	5949	FBgn0041111	FBtr0290038	-388
chr2L	2946452	2946652	Promoter	2946563	2952511	5949	FBgn0041111	FBtr0290038	0
chr2L	2957400	2957600	Intron (FBtr0290237/FBgn0010263, intron 2 of 6)	2956911	2968434	11524	FBgn0010263	FBtr0100468	489
chr2L	2968675	2968875	Exon (FBtr0077679/FBgn0024920, exon 1 of 1)	2968293	2969638	1346	FBgn0024920	FBtr0077679	763
chr2L	2972343	2972543	Promoter	2969773	2972508	2736	FBgn0004584	FBtr0077678	0
chr2L	2978661	2978861	Exon (FBtr0343783/FBgn0031485, exon 1 of 1)	2978411	2979288	878	FBgn0031485	FBtr0343783	427
chr2L	2980263	2980463	Exon (FBtr0331654/FBgn0250786, exon 7 of 7)	2978526	2979288	763	FBgn0031485	FBtr0077675	-975
chr2L	2987500	2987700	Promoter	2979699	2987482	7784	FBgn0250786	FBtr0305980	-18
chr2L	2988013	2988213	Promoter	2988116	2990075	1960	FBgn0025109	FBtr0077643	0
chr2L	2988780	2988980	Exon (FBtr0077643/FBgn0025109, exon 3 of 5)	2988116	2990075	1960	FBgn0025109	FBtr0077643	664
chr2L	2993297	2993497	5' UTR	2992973	2998726	5754	FBgn0025681	FBtr0273230	324
chr2L	2999744	2999944	5' UTR	2999286	3016069	16784	FBgn0031488	FBtr0077646	458
chr2L	3000281	3000481	Intron (FBtr0077646/FBgn0031488, intron 1 of 3)	2999286	3016069	16784	FBgn0031488	FBtr0077646	995
chr2L	3000728	3000928	Intron (FBtr0077646/FBgn0031488, intron 1 of 3)	2999286	3016069	16784	FBgn0031488	FBtr0077646	1442
chr2L	3005572	3005772	Intron (FBtr0077646/FBgn0031488, intron 1 of 3)	2999286	3016069	16784	FBgn0031488	FBtr0077646	6286
chr2L	3007003	3007203	Intron (FBtr0077646/FBgn0031488, intron 1 of 3)	2999286	3016069	16784	FBgn0031488	FBtr0077646	7717
chr2L	3008965	3009165	Intron (FBtr0077646/FBgn0031488, intron 1 of 3)	3016685	3018093	1409	FBgn0031489	FBtr0331629	8928
chr2L	3018261	3018461	Promoter	3016441	3018308	1868	FBgn0031489	FBtr0077671	0
chr2L	3023064	3023264	Promoter	3021309	3023141	1833	FBgn0031491	FBtr0077670	0
chr2L	3048483	3048683	Promoter	3048701	3048831	131	FBgn0003934	FBtr0077658	-18
chr2L	3056256	3056456	Promoter	3056598	3068177	11580	FBgn0283427	FBtr0077659	-142
chr2L	3056828	3057028	Promoter	3056989	3068177	11189	FBgn0283427	FBtr0335387	0
chr2L	3071721	3071921	Exon (FBtr0329906/FBgn0015600, exon 4 of 6)	3069301	3072371	3071	FBgn0015600	FBtr0112883	450
chr2L	3072334	3072534	Promoter	3069301	3072371	3071	FBgn0015600	FBtr0112883	0
chr2L	3078396	3078596	Intron (FBtr0329906/FBgn0015600, intron 3 of 5)	3069301	3072371	3071	FBgn0015600	FBtr0112883	-6025
chr2L	3078831	3079031	Intron (FBtr0329906/FBgn0015600, intron 3 of 5)	3069301	3072371	3071	FBgn0015600	FBtr0112883	-6460
chr2L	3079829	3080029	Intron (FBtr0329906/FBgn0015600, intron 3 of 5)	3068345	3086491	18147	FBgn0015600	FBtr0329906	6462
chr2L	3080438	3080638	Intron (FBtr0329906/FBgn0015600, intron 3 of 5)	3068345	3086491	18147	FBgn0015600	FBtr0329906	5853
chr2L	3083025	3083225	Intron (FBtr0329906/FBgn0015600, intron 1 of 5)	3068345	3086491	18147	FBgn0015600	FBtr0329906	3266
chr2L	3083675	3083875	Intron (FBtr0329906/FBgn0015600, intron 1 of 5)	3068345	3086491	18147	FBgn0015600	FBtr0329906	2616
chr2L	3094984	3095184	Promoter	3069396	3094695	25300	FBgn0015600	FBtr0077664	-289
chr2L	3144800	3145000	Promoter	3068345	3144786	76442	FBgn0015600	FBtr0077662	-14
chr2L	3147720	3147920	Exon (FBtr0332372/FBgn0011648, exon 4 of 4)	3144953	3145848	896	FBgn0031505	FBtr0329905	-1872
chr2L	3151999	3152199	Intron (FBtr0332372/FBgn0011648, intron 1 of 3)	3146056	3152753	6698	FBgn0011648	FBtr0332372	554
chr2L	3152776	3152976	Promoter	3146056	3152753	6698	FBgn0011648	FBtr0332372	-23
chr2L	3159265	3159465	Intron (FBtr0077616/FBgn0011648, intron 1 of 3)	3146452	3159643	13192	FBgn0011648	FBtr0077616	178
chr2L	3165315	3165515	Intron (FBtr0077576/FBgn0014906, intron 1 of 4)	3163645	3169462	5818	FBgn0014906	FBtr0308315	1670
chr2L	3170079	3170279	Exon (FBtr0334134/FBgn0264744, exon 1 of 1)	3169582	3169663	82	FBgn0011985	FBtr0077577	497
chr2L	3170713	3170913	Exon (FBtr0334134/FBgn0264744, exon 1 of 1)	3169820	3171092	1273	FBgn0264744	FBtr0334134	179
chr2L	3218106	3218306	Distal Intergenic	3210515	3211156	642	FBgn0266875	FBtr0345729	7591
chr2L	3233828	3234028	Distal Intergenic	3210515	3211156	642	FBgn0266875	FBtr0345729	23313
chr2L	3303144	3303344	Promoter	3294926	3303130	8205	FBgn0031516	FBtr0077604	-14
chr2L	3319642	3319842	Promoter	3316794	3319872	3079	FBgn0031519	FBtr0331372	30
chr2L	3349279	3349479	Intron (FBtr0089979/FBgn0020445, intron 2 of 8)	3334875	3354829	19955	FBgn0020445	FBtr0089979	5350
chr2L	3376029	3376229	Promoter	3373567	3375711	2145	FBgn0031528	FBtr0332408	-318
chr2L	3377096	3377296	Promoter	3377002	3378590	1589	FBgn0016698	FBtr0077589	94
chr2L	3395625	3395825	Downstream (1-2kb)	3398023	3398684	662	FBgn0085204	FBtr0112366	-2198
chr2L	3426098	3426298	Intron (FBtr0303992/FBgn0031530, intron 1 of 7)	3404460	3426719	22260	FBgn0031530	FBtr0303992	421
chr2L	3437219	3437419	Distal Intergenic	3445992	3447589	1598	FBgn0031533	FBtr0077516	-8573
chr2L	3437955	3438155	Distal Intergenic	3445992	3447589	1598	FBgn0031533	FBtr0077516	-7837
chr2L	3442670	3442870	Distal Intergenic	3445992	3447589	1598	FBgn0031533	FBtr0077516	-3122
chr2L	3451356	3451556	Exon (FBtr0077517/FBgn0031534, exon 4 of 5)	3452466	3453755	1290	FBgn0031535	FBtr0113019	-910
chr2L	3456636	3456836	Exon (FBtr0077573/FBgn0031536, exon 2 of 8)	3453697	3457064	3368	FBgn0031536	FBtr0077573	228
chr2L	3456921	3457121	Promoter	3453697	3457064	3368	FBgn0031536	FBtr0077573	0
chr2L	3465668	3465868	5' UTR	3462218	3466112	3895	FBgn0005616	FBtr0077570	244
chr2L	3465977	3466177	Promoter	3462218	3466112	3895	FBgn0005616	FBtr0077570	0
chr2L	3476526	3476726	Promoter	3476851	3477648	798	FBgn0264549	FBtr0333249	-125
chr2L	3478284	3478484	Promoter	3478434	3479612	1179	FBgn0261560	FBtr0077524	0
chr2L	3487167	3487367	Intron (FBtr0077568/FBgn0031542, intron 1 of 1)	3480755	3491071	10317	FBgn0031542	FBtr0077568	3704
chr2L	3491117	3491317	Promoter	3480755	3491071	10317	FBgn0031542	FBtr0077568	-46
chr2L	3494071	3494271	3' UTR	3480755	3491071	10317	FBgn0031542	FBtr0077568	-3000
chr2L	3515176	3515376	Exon (FBtr0077525/FBgn0031544, exon 1 of 4)	3514872	3517264	2393	FBgn0031544	FBtr0333250	304
chr2L	3533064	3533264	Distal Intergenic	3530789	3532678	1890	FBgn0031550	FBtr0077529	2275
chr2L	3533450	3533650	Distal Intergenic	3530789	3532678	1890	FBgn0031550	FBtr0077529	2661
chr2L	3538731	3538931	Promoter	3539247	3548423	9177	FBgn0024244	FBtr0077530	-316
chr2L	3538917	3539117	Promoter	3539247	3548423	9177	FBgn0024244	FBtr0077530	-130
chr2L	3539420	3539620	Promoter	3539733	3548081	8349	FBgn0024244	FBtr0077531	-113
chr2L	3545695	3545895	Exon (FBtr0077530/FBgn0024244, exon 2 of 3)	3539733	3548081	8349	FBgn0024244	FBtr0344768	5962
chr2L	3549388	3549588	Distal Intergenic	3539733	3548081	8349	FBgn0024244	FBtr0344768	9655
chr2L	3549729	3549929	Distal Intergenic	3539733	3548081	8349	FBgn0024244	FBtr0344768	9996
chr2L	3553015	3553215	Distal Intergenic	3562038	3563118	1081	FBgn0265368	FBtr0339569	-8823
chr2L	3555334	3555534	Distal Intergenic	3562038	3563118	1081	FBgn0265368	FBtr0339569	-6504
chr2L	3556167	3556367	Distal Intergenic	3562038	3563118	1081	FBgn0265368	FBtr0339569	-5671
chr2L	3561591	3561791	Promoter	3562038	3563118	1081	FBgn0265368	FBtr0339569	-247
chr2L	3579851	3580051	Exon (FBtr0077558/FBgn0004892, exon 1 of 2)	3578013	3580769	2757	FBgn0004892	FBtr0077558	718
chr2L	3580093	3580293	5' UTR	3578013	3580769	2757	FBgn0004892	FBtr0077558	476
chr2L	3580732	3580932	Promoter	3578013	3580769	2757	FBgn0004892	FBtr0077558	0
chr2L	3580904	3581104	Promoter	3578013	3580769	2757	FBgn0004892	FBtr0077558	-135
chr2L	3587988	3588188	Downstream (<1kb)	3587068	3587469	402	FBgn0284410	FBtr0452189	-519
chr2L	3593818	3594018	Distal Intergenic	3588485	3590301	1817	FBgn0264371	FBtr0332223	-3517
chr2L	3594246	3594446	Distal Intergenic	3588485	3590301	1817	FBgn0264371	FBtr0332223	-3945
chr2L	3602845	3603045	Downstream (1-2kb)	3604224	3606756	2533	FBgn0002985	FBtr0077557	3711
chr2L	3606797	3606997	Promoter	3604224	3606756	2533	FBgn0002985	FBtr0077557	-41
chr2L	3609317	3609517	Distal Intergenic	3604224	3606756	2533	FBgn0002985	FBtr0077557	-2561
chr2L	3610806	3611006	Distal Intergenic	3604224	3606756	2533	FBgn0002985	FBtr0077557	-4050
chr2L	3611923	3612123	Distal Intergenic	3616296	3617619	1324	FBgn0265369	FBtr0339570	-4173
chr2L	3614716	3614916	Downstream (2-3kb)	3616296	3617619	1324	FBgn0265369	FBtr0339570	-1380
chr2L	3615129	3615329	Downstream (2-3kb)	3616296	3617619	1324	FBgn0265369	FBtr0339570	-967
chr2L	3615353	3615553	Downstream (2-3kb)	3616296	3617619	1324	FBgn0265369	FBtr0339570	-743
chr2L	3619730	3619930	Exon (FBtr0339571/FBgn0015663, exon 1 of 3)	3619278	3621171	1894	FBgn0015663	FBtr0077532	452
chr2L	3632138	3632338	Promoter	3622074	3632154	10081	FBgn0000721	FBtr0089306	0
chr2L	3632553	3632753	Promoter	3622617	3632154	9538	FBgn0000721	FBtr0301399	-399
chr2L	3632989	3633189	Intron (FBtr0446099/FBgn0000721, intron 2 of 7)	3622617	3632154	9538	FBgn0000721	FBtr0301399	-835
chr2L	3634765	3634965	Intron (FBtr0446099/FBgn0000721, intron 1 of 7)	3636967	3637073	107	FBgn0263523	FBtr0309598	2108
chr2L	3656012	3656212	Intron (FBtr0089304/FBgn0000721, intron 1 of 9)	3622074	3656953	34880	FBgn0000721	FBtr0089304	741
chr2L	3657632	3657832	Distal Intergenic	3622074	3656953	34880	FBgn0000721	FBtr0089312	-679
chr2L	3657976	3658176	Distal Intergenic	3622074	3656953	34880	FBgn0000721	FBtr0089312	-1023
chr2L	3661510	3661710	Distal Intergenic	3662745	3691737	28993	FBgn0085369	FBtr0302391	-1035
chr2L	3662492	3662692	Promoter	3662745	3691737	28993	FBgn0085369	FBtr0302391	-53
chr2L	3678371	3678571	Exon (FBtr0302391/FBgn0085369, exon 4 of 8)	3670131	3670581	451	FBgn0261054	FBtr0301934	-7790
chr2L	3709067	3709267	Exon (FBtr0077541/FBgn0015376, exon 7 of 12)	3706551	3707063	513	FBgn0051777	FBtr0077542	-2004
chr2L	3726144	3726344	Intron (FBtr0089274/FBgn0003386, intron 10 of 10)	3730466	3753407	22942	FBgn0031568	FBtr0321291	-4122
chr2L	3763083	3763283	Exon (FBtr0321304/FBgn0263846, exon 11 of 19)	3765494	3765863	370	FBgn0263842	FBtr0321298	-2211
chr2L	3769572	3769772	Downstream (<1kb)	3769926	3770454	529	FBgn0263843	FBtr0321299	682
chr2L	3770136	3770336	Promoter	3769926	3770454	529	FBgn0263843	FBtr0321299	118
chr2L	3771130	3771330	Promoter	3771700	3784121	12422	FBgn0004893	FBtr0077490	-370
chr2L	3771620	3771820	Promoter	3771700	3784121	12422	FBgn0004893	FBtr0077490	0
chr2L	3775607	3775807	Intron (FBtr0077490/FBgn0004893, intron 2 of 3)	3778938	3784121	5184	FBgn0004893	FBtr0077493	-3131
chr2L	3778623	3778823	Promoter	3778938	3784121	5184	FBgn0004893	FBtr0077493	-115
chr2L	3803772	3803972	Intron (FBtr0077497/FBgn0021800, intron 1 of 3)	3803545	3810671	7127	FBgn0021800	FBtr0077497	227
chr2L	3805940	3806140	5' UTR	3805682	3808895	3214	FBgn0021800	FBtr0077498	258
chr2L	3806488	3806688	5' UTR	3805682	3808895	3214	FBgn0021800	FBtr0077498	806
chr2L	3811182	3811382	Exon (FBtr0077515/FBgn0031573, exon 4 of 4)	3810801	3813410	2610	FBgn0031573	FBtr0077515	2028
chr2L	3814889	3815089	Promoter	3815438	3815948	511	FBgn0264885	FBtr0334830	-349
chr2L	3818076	3818276	Exon (FBtr0334831/FBgn0264886, exon 1 of 1)	3817724	3818534	811	FBgn0264886	FBtr0334831	352
chr2L	3822150	3822350	Distal Intergenic	3825675	3827099	1425	FBgn0003430	FBtr0077499	-3325
chr2L	3822486	3822686	Distal Intergenic	3825675	3827099	1425	FBgn0003430	FBtr0077499	-2989
chr2L	3824707	3824907	Downstream (2-3kb)	3825675	3827099	1425	FBgn0003430	FBtr0077499	-768
chr2L	3825441	3825641	Promoter	3825675	3827099	1425	FBgn0003430	FBtr0077499	-34
chr2L	3827465	3827665	Distal Intergenic	3825675	3827099	1425	FBgn0003430	FBtr0077499	1790
chr2L	3828980	3829180	Distal Intergenic	3825675	3827099	1425	FBgn0003430	FBtr0077499	3305
chr2L	3833937	3834137	Distal Intergenic	3836840	3839185	2346	FBgn0004567	FBtr0077500	-2703
chr2L	3835451	3835651	Distal Intergenic	3836840	3839185	2346	FBgn0004567	FBtr0077500	-1189
chr2L	3836657	3836857	Promoter	3836840	3839185	2346	FBgn0004567	FBtr0077500	0
chr2L	3842469	3842669	Downstream (2-3kb)	3845130	3845716	587	FBgn0266318	FBtr0344048	3047
chr2L	3842936	3843136	Downstream (1-2kb)	3845130	3845716	587	FBgn0266318	FBtr0344048	2580
chr2L	3845389	3845589	Promoter	3845130	3845716	587	FBgn0266318	FBtr0344048	127
chr2L	3849390	3849590	Distal Intergenic	3851951	3852604	654	FBgn0267007	FBtr0345955	-2361
chr2L	3853272	3853472	Downstream (<1kb)	3851951	3852604	654	FBgn0267007	FBtr0345955	1321
chr2L	3854442	3854642	Exon (FBtr0345957/FBgn0267005, exon 2 of 2)	3854288	3854994	707	FBgn0267005	FBtr0345957	352
chr2L	3860687	3860887	Downstream (<1kb)	3861405	3862097	693	FBgn0264887	FBtr0334834	1210
chr2L	3861247	3861447	Exon (FBtr0334834/FBgn0264887, exon 2 of 2)	3861405	3862097	693	FBgn0264887	FBtr0334834	650
chr2L	3861624	3861824	Exon (FBtr0334834/FBgn0264887, exon 1 of 2)	3861405	3862097	693	FBgn0264887	FBtr0334834	273
chr2L	3861921	3862121	Promoter	3861405	3862097	693	FBgn0264887	FBtr0334834	0
chr2L	3862557	3862757	Promoter	3862668	3867504	4837	FBgn0031574	FBtr0077502	0
chr2L	3867827	3868027	Promoter	3867697	3871425	3729	FBgn0031575	FBtr0077504	130
chr2L	3913065	3913265	Exon (FBtr0077509/FBgn0051773, exon 1 of 1)	3911796	3914288	2493	FBgn0051773	FBtr0077509	1023
chr2L	3914714	3914914	Promoter	3911796	3914288	2493	FBgn0051773	FBtr0077509	-426
chr2L	4022041	4022241	Distal Intergenic	4031377	4114436	83060	FBgn0000547	FBtr0077465	-9136
chr2L	4023655	4023855	Distal Intergenic	4031377	4114436	83060	FBgn0000547	FBtr0077465	-7522
chr2L	4028884	4029084	Distal Intergenic	4031377	4114436	83060	FBgn0000547	FBtr0077465	-2293
chr2L	4030311	4030511	Distal Intergenic	4031377	4114436	83060	FBgn0000547	FBtr0077465	-866
chr2L	4031354	4031554	Promoter	4031377	4114436	83060	FBgn0000547	FBtr0077465	0
chr2L	4031840	4032040	Intron (FBtr0077465/FBgn0000547, intron 1 of 8)	4031377	4115749	84373	FBgn0000547	FBtr0334265	463
chr2L	4034541	4034741	Intron (FBtr0077465/FBgn0000547, intron 2 of 8)	4031377	4115749	84373	FBgn0000547	FBtr0334265	3164
chr2L	4042934	4043134	Intron (FBtr0077465/FBgn0000547, intron 2 of 8)	4031377	4115749	84373	FBgn0000547	FBtr0334265	11557
chr2L	4045291	4045491	Intron (FBtr0077465/FBgn0000547, intron 2 of 8)	4031377	4115749	84373	FBgn0000547	FBtr0334265	13914
chr2L	4048390	4048590	Intron (FBtr0077465/FBgn0000547, intron 2 of 8)	4031377	4115749	84373	FBgn0000547	FBtr0334265	17013
chr2L	4050862	4051062	Intron (FBtr0077465/FBgn0000547, intron 2 of 8)	4031377	4115749	84373	FBgn0000547	FBtr0334265	19485
chr2L	4053673	4053873	Intron (FBtr0077465/FBgn0000547, intron 2 of 8)	4074279	4075952	1674	FBgn0266319	FBtr0344049	22079
chr2L	4054014	4054214	Intron (FBtr0077465/FBgn0000547, intron 2 of 8)	4074279	4075952	1674	FBgn0266319	FBtr0344049	21738
chr2L	4054887	4055087	Intron (FBtr0077465/FBgn0000547, intron 2 of 8)	4074279	4075952	1674	FBgn0266319	FBtr0344049	20865
chr2L	4055789	4055989	Intron (FBtr0077465/FBgn0000547, intron 2 of 8)	4074279	4075952	1674	FBgn0266319	FBtr0344049	19963
chr2L	4064635	4064835	Intron (FBtr0077465/FBgn0000547, intron 2 of 8)	4074279	4075952	1674	FBgn0266319	FBtr0344049	11117
chr2L	4070820	4071020	Intron (FBtr0077465/FBgn0000547, intron 2 of 8)	4074279	4075952	1674	FBgn0266319	FBtr0344049	4932
chr2L	4071297	4071497	Intron (FBtr0077465/FBgn0000547, intron 2 of 8)	4074279	4075952	1674	FBgn0266319	FBtr0344049	4455
chr2L	4080702	4080902	Intron (FBtr0077465/FBgn0000547, intron 5 of 8)	4074279	4075952	1674	FBgn0266319	FBtr0344049	-4750
chr2L	4083106	4083306	Intron (FBtr0077465/FBgn0000547, intron 5 of 8)	4085890	4086005	116	FBgn0086032	FBtr0114308	-2584
chr2L	4093634	4093834	Intron (FBtr0077465/FBgn0000547, intron 5 of 8)	4085890	4086005	116	FBgn0086032	FBtr0114308	7744
chr2L	4096200	4096400	Intron (FBtr0077465/FBgn0000547, intron 5 of 8)	4085890	4086005	116	FBgn0086032	FBtr0114308	10310
chr2L	4118706	4118906	Downstream (2-3kb)	4120343	4121627	1285	FBgn0020376	FBtr0077466	-1437
chr2L	4120914	4121114	Exon (FBtr0077466/FBgn0020376, exon 2 of 3)	4120343	4121627	1285	FBgn0020376	FBtr0077466	571
chr2L	4123535	4123735	Exon (FBtr0077467/FBgn0014033, exon 4 of 4)	4121702	4124153	2452	FBgn0014033	FBtr0346582	1833
chr2L	4123858	4124058	3' UTR	4121702	4124153	2452	FBgn0014033	FBtr0346582	2156
chr2L	4152554	4152754	Distal Intergenic	4149279	4151203	1925	FBgn0031585	FBtr0077468	3275
chr2L	4171801	4172001	Distal Intergenic	4164689	4166134	1446	FBgn0026394	FBtr0289965	-5667
chr2L	4174325	4174525	Distal Intergenic	4164689	4166134	1446	FBgn0026394	FBtr0289965	-8191
chr2L	4185279	4185479	Promoter	4185401	4186187	787	FBgn0264866	FBtr0334786	0
chr2L	4190375	4190575	Exon (FBtr0077483/FBgn0031589, exon 10 of 12)	4188123	4189284	1162	FBgn0040102	FBtr0077469	2252
chr2L	4192555	4192755	Exon (FBtr0077483/FBgn0031589, exon 9 of 12)	4188123	4189284	1162	FBgn0040102	FBtr0077469	4432
chr2L	4194898	4195098	Exon (FBtr0077483/FBgn0031589, exon 5 of 12)	4189340	4197380	8041	FBgn0031589	FBtr0077483	2282
chr2L	4195532	4195732	Exon (FBtr0077483/FBgn0031589, exon 4 of 12)	4189340	4197380	8041	FBgn0031589	FBtr0077483	1648
chr2L	4215176	4215376	Exon (FBtr0077478/FBgn0001075, exon 2 of 9)	4198404	4221796	23393	FBgn0001075	FBtr0077478	6420
chr2L	4219278	4219478	Intron (FBtr0077478/FBgn0001075, intron 1 of 8)	4198404	4221796	23393	FBgn0001075	FBtr0077478	2318
chr2L	4221168	4221368	5' UTR	4198404	4221796	23393	FBgn0001075	FBtr0077478	428
chr2L	4221810	4222010	Promoter	4198404	4221796	23393	FBgn0001075	FBtr0077478	-14
chr2L	4222755	4222955	Downstream (1-2kb)	4198404	4221796	23393	FBgn0001075	FBtr0077478	-959
chr2L	4223222	4223422	Downstream (1-2kb)	4198404	4221796	23393	FBgn0001075	FBtr0077478	-1426
chr2L	4226853	4227053	Promoter	4224650	4226980	2331	FBgn0031590	FBtr0334790	0
chr2L	4228659	4228859	Promoter	4228921	4229458	538	FBgn0265819	FBtr0342651	-62
chr2L	4249066	4249266	Exon (FBtr0334789/FBgn0264868, exon 1 of 2)	4246209	4249676	3468	FBgn0264868	FBtr0334789	410
chr2L	4272848	4273048	Distal Intergenic	4277696	4279315	1620	FBgn0031592	FBtr0077476	6267
chr2L	4272972	4273172	Distal Intergenic	4277696	4279315	1620	FBgn0031592	FBtr0077476	6143
chr2L	4276407	4276607	Downstream (1-2kb)	4277696	4279315	1620	FBgn0031592	FBtr0077476	2708
chr2L	4278802	4279002	Exon (FBtr0077476/FBgn0031592, exon 2 of 3)	4277696	4279315	1620	FBgn0031592	FBtr0077476	313
chr2L	4280580	4280780	Intron (FBtr0345748/FBgn0031592, intron 1 of 3)	4277696	4281324	3629	FBgn0031592	FBtr0345748	544
chr2L	4281330	4281530	Promoter	4277696	4281324	3629	FBgn0031592	FBtr0345748	-6
chr2L	4281747	4281947	Promoter	4277696	4281324	3629	FBgn0031592	FBtr0345748	-423
chr2L	4282161	4282361	Distal Intergenic	4283148	4305695	22548	FBgn0010473	FBtr0089268	-787
chr2L	4282509	4282709	Promoter	4283148	4305695	22548	FBgn0010473	FBtr0089268	-439
chr2L	4282858	4283058	Promoter	4283148	4305695	22548	FBgn0010473	FBtr0089268	-90
chr2L	4284175	4284375	Promoter	4284250	4321233	36984	FBgn0010473	FBtr0301864	0
chr2L	4287078	4287278	Intron (FBtr0089268/FBgn0010473, intron 2 of 6)	4284250	4321233	36984	FBgn0010473	FBtr0301864	2828
chr2L	4287332	4287532	Intron (FBtr0089268/FBgn0010473, intron 2 of 6)	4284250	4321233	36984	FBgn0010473	FBtr0301864	3082
chr2L	4312409	4312609	Intron (FBtr0089269/FBgn0010473, intron 9 of 9)	4324554	4331830	7277	FBgn0028482	FBtr0077425	-11945
chr2L	4332222	4332422	Distal Intergenic	4333913	4345411	11499	FBgn0020762	FBtr0077426	-1491
chr2L	4333273	4333473	Promoter	4333913	4345411	11499	FBgn0020762	FBtr0077426	-440
chr2L	4333710	4333910	Promoter	4333913	4345411	11499	FBgn0020762	FBtr0077426	-3
chr2L	4334957	4335157	Intron (FBtr0077426/FBgn0020762, intron 1 of 6)	4333913	4345776	11864	FBgn0020762	FBtr0112899	1044
chr2L	4335930	4336130	Intron (FBtr0077426/FBgn0020762, intron 1 of 6)	4333913	4345776	11864	FBgn0020762	FBtr0112899	2017
chr2L	4340306	4340506	Intron (FBtr0077426/FBgn0020762, intron 2 of 6)	4338724	4345776	7053	FBgn0020762	FBtr0112898	1582
chr2L	4344063	4344263	Exon (FBtr0077426/FBgn0020762, exon 6 of 7)	4343696	4343756	61	FBgn0262375	FBtr0304205	367
chr2L	4347034	4347234	Promoter	4347501	4347954	454	FBgn0265908	FBtr0342832	-267
chr2L	4352036	4352236	Downstream (1-2kb)	4352975	4354034	1060	FBgn0031596	FBtr0077428	-739
chr2L	4354849	4355049	Distal Intergenic	4352975	4354034	1060	FBgn0031596	FBtr0334400	1874
chr2L	4355184	4355384	Distal Intergenic	4352975	4354034	1060	FBgn0031596	FBtr0334400	2209
chr2L	4357950	4358150	Distal Intergenic	4361925	4380716	18792	FBgn0026319	FBtr0334401	-3775
chr2L	4363781	4363981	Exon (FBtr0345770/FBgn0266903, exon 1 of 2)	4361689	4364252	2564	FBgn0266903	FBtr0345770	271
chr2L	4366534	4366734	Intron (FBtr0334401/FBgn0026319, intron 2 of 2)	4361689	4364252	2564	FBgn0266903	FBtr0345770	-2282
chr2L	4366791	4366991	Intron (FBtr0334401/FBgn0026319, intron 2 of 2)	4361689	4364252	2564	FBgn0266903	FBtr0345770	-2539
chr2L	4368185	4368385	Intron (FBtr0334401/FBgn0026319, intron 2 of 2)	4361689	4371303	9615	FBgn0266903	FBtr0445833	2918
chr2L	4368628	4368828	Intron (FBtr0334401/FBgn0026319, intron 2 of 2)	4361689	4371303	9615	FBgn0266903	FBtr0445833	2475
chr2L	4370134	4370334	Intron (FBtr0334401/FBgn0026319, intron 2 of 2)	4361689	4371303	9615	FBgn0266903	FBtr0445833	969
chr2L	4370713	4370913	Intron (FBtr0334401/FBgn0026319, intron 2 of 2)	4361689	4371303	9615	FBgn0266903	FBtr0445833	390
chr2L	4371761	4371961	Promoter	4371990	4380716	8727	FBgn0026319	FBtr0077429	-29
chr2L	4375103	4375303	Intron (FBtr0334401/FBgn0026319, intron 2 of 2)	4371990	4380716	8727	FBgn0026319	FBtr0077429	3113
chr2L	4378463	4378663	Intron (FBtr0334401/FBgn0026319, intron 2 of 2)	4380722	4382661	1940	FBgn0031597	FBtr0077464	3998
chr2L	4382597	4382797	Promoter	4380722	4382661	1940	FBgn0031597	FBtr0077464	0
chr2L	4403411	4403611	Exon (FBtr0077435/FBgn0031601, exon 1 of 2)	4403251	4403955	705	FBgn0031601	FBtr0077435	160
chr2L	4432632	4432832	Intron (FBtr0331436/FBgn0031602, intron 1 of 3)	4433908	4435057	1150	FBgn0085206	FBtr0112368	-1076
chr2L	4440278	4440478	Promoter	4403992	4440146	36155	FBgn0031602	FBtr0331436	-132
chr2L	4442279	4442479	Promoter	4442320	4442985	666	FBgn0031603	FBtr0331435	0
chr2L	4444337	4444537	Promoter	4442870	4444680	1811	FBgn0027609	FBtr0077457	143
chr2L	4444707	4444907	Promoter	4444732	4446765	2034	FBgn0031604	FBtr0077439	0
chr2L	4454380	4454580	Promoter	4453169	4454453	1285	FBgn0031607	FBtr0077454	0
chr2L	4459059	4459259	Exon (FBtr0335135/FBgn0053002, exon 3 of 3)	4458595	4459602	1008	FBgn0053002	FBtr0335135	343
chr2L	4461751	4461951	3' UTR	4461657	4462994	1338	FBgn0031609	FBtr0077450	1043
chr2L	4463093	4463293	Promoter	4461657	4462994	1338	FBgn0031609	FBtr0077450	-99
chr2L	4463348	4463548	Promoter	4461657	4463447	1791	FBgn0031609	FBtr0335134	0
chr2L	4485441	4485641	Exon (FBtr0332345/FBgn0053196, exon 76 of 82)	4468030	4477022	8993	FBgn0011603	FBtr0301408	-8419
chr2L	4523059	4523259	Exon (FBtr0332345/FBgn0053196, exon 31 of 82)	4468030	4477022	8993	FBgn0011603	FBtr0301408	-46037
chr2L	4527022	4527222	Exon (FBtr0332345/FBgn0053196, exon 24 of 82)	4468030	4477022	8993	FBgn0011603	FBtr0301408	-50000
chr2L	4532874	4533074	Intron (FBtr0332345/FBgn0053196, intron 16 of 81)	4577719	4578218	500	FBgn0031613	FBtr0077444	45144
chr2L	4533479	4533679	Exon (FBtr0332345/FBgn0053196, exon 16 of 82)	4577719	4578218	500	FBgn0031613	FBtr0077444	44539
chr2L	4553642	4553842	Exon (FBtr0332345/FBgn0053196, exon 10 of 82)	4577719	4578218	500	FBgn0031613	FBtr0077444	24376
chr2L	4568199	4568399	Intron (FBtr0332345/FBgn0053196, intron 5 of 81)	4577719	4578218	500	FBgn0031613	FBtr0077444	9819
chr2L	4570421	4570621	Exon (FBtr0332345/FBgn0053196, exon 5 of 82)	4577719	4578218	500	FBgn0031613	FBtr0077444	7597
chr2L	4570919	4571119	Exon (FBtr0332345/FBgn0053196, exon 3 of 82)	4577719	4578218	500	FBgn0031613	FBtr0077444	7099
chr2L	4574698	4574898	Intron (FBtr0332345/FBgn0053196, intron 1 of 81)	4577719	4578218	500	FBgn0031613	FBtr0077444	3320
chr2L	4584756	4584956	Intron (FBtr0332345/FBgn0053196, intron 1 of 81)	4582250	4582968	719	FBgn0263869	FBtr0329834	-1788
chr2L	4591992	4592192	Promoter	4479471	4591963	112493	FBgn0053196	FBtr0332355	-29
chr2L	4593566	4593766	Intron (FBtr0332351/FBgn0053196, intron 1 of 63)	4477462	4595054	117593	FBgn0053196	FBtr0332351	1288
chr2L	4595055	4595255	Promoter	4479471	4595054	115584	FBgn0053196	FBtr0332353	-1
chr2L	4597659	4597859	Intron (FBtr0305142/FBgn0053196, intron 2 of 46)	4479471	4595054	115584	FBgn0053196	FBtr0332353	-2605
chr2L	4597864	4598064	Intron (FBtr0305142/FBgn0053196, intron 2 of 46)	4479471	4595054	115584	FBgn0053196	FBtr0332353	-2810
chr2L	4599655	4599855	Intron (FBtr0305142/FBgn0053196, intron 2 of 46)	4479471	4595054	115584	FBgn0053196	FBtr0332353	-4601
chr2L	4610583	4610783	Intron (FBtr0305142/FBgn0053196, intron 2 of 46)	4477462	4614300	136839	FBgn0053196	FBtr0305142	3517
chr2L	4614351	4614551	Promoter	4477462	4614300	136839	FBgn0053196	FBtr0305142	-51
chr2L	4622269	4622469	Distal Intergenic	4619587	4620918	1332	FBgn0265820	FBtr0342652	2682
chr2L	4651414	4651614	Promoter	4651455	4652892	1438	FBgn0031619	FBtr0077376	0
chr2L	4661665	4661865	Distal Intergenic	4655478	4656209	732	FBgn0284415	FBtr0452182	-5456
chr2L	4679669	4679869	Distal Intergenic	4682677	4687232	4556	FBgn0031620	FBtr0077377	-2808
chr2L	4684433	4684633	Promoter	4683052	4684461	1410	FBgn0000227	FBtr0077423	0
chr2L	4687314	4687514	Promoter	4687511	4688956	1446	FBgn0031621	FBtr0077378	0
chr2L	4695519	4695719	Intron (FBtr0112561/FBgn0085380, intron 1 of 5)	4694721	4722465	27745	FBgn0085380	FBtr0329978	798
chr2L	4726106	4726306	Distal Intergenic	4732413	4734458	2046	FBgn0031626	FBtr0077419	8152
chr2L	4761239	4761439	Intron (FBtr0077418/FBgn0031627, intron 1 of 6)	4762895	4763537	643	FBgn0260428	FBtr0300851	-1456
chr2L	4784693	4784893	Intron (FBtr0077418/FBgn0031627, intron 1 of 6)	4734592	4794044	59453	FBgn0031627	FBtr0077418	9151
chr2L	4788229	4788429	Intron (FBtr0077418/FBgn0031627, intron 1 of 6)	4734592	4794044	59453	FBgn0031627	FBtr0077418	5615
chr2L	4793535	4793735	5' UTR	4734592	4794044	59453	FBgn0031627	FBtr0077418	309
chr2L	4810116	4810316	Downstream (1-2kb)	4811711	4811945	235	FBgn0266835	FBtr0345563	1629
chr2L	4810890	4811090	Downstream (<1kb)	4811711	4811945	235	FBgn0266835	FBtr0345563	855
chr2L	4811541	4811741	Exon (FBtr0345563/FBgn0266835, exon 1 of 1)	4811711	4811945	235	FBgn0266835	FBtr0345563	204
chr2L	4812753	4812953	Promoter	4813009	4815891	2883	FBgn0031630	FBtr0077383	-56
chr2L	4813050	4813250	Promoter	4813009	4815891	2883	FBgn0031630	FBtr0077383	41
chr2L	4820436	4820636	Distal Intergenic	4821774	4828557	6784	FBgn0031632	FBtr0077384	-1138
chr2L	4820754	4820954	Distal Intergenic	4821774	4828557	6784	FBgn0031632	FBtr0077384	-820
chr2L	4821615	4821815	Promoter	4821774	4828557	6784	FBgn0031632	FBtr0077384	0
chr2L	4823931	4824131	Intron (FBtr0077384/FBgn0031632, intron 1 of 4)	4821774	4828945	7172	FBgn0031632	FBtr0336962	2157
chr2L	4829615	4829815	Exon (FBtr0336961/FBgn0031633, exon 3 of 3)	4829980	4830039	60	FBgn0263575	FBtr0309734	224
chr2L	4830568	4830768	Promoter	4829214	4830693	1480	FBgn0031633	FBtr0336961	0
chr2L	4831057	4831257	Promoter	4829381	4830693	1313	FBgn0031633	FBtr0077415	-364
chr2L	4831440	4831640	Exon (FBtr0336959/FBgn0031634, exon 7 of 8)	4829381	4830693	1313	FBgn0031633	FBtr0077415	-747
chr2L	4838221	4838421	Promoter	4838347	4841465	3119	FBgn0031636	FBtr0077385	0
chr2L	4838780	4838980	Intron (FBtr0077385/FBgn0031636, intron 1 of 5)	4838462	4841465	3004	FBgn0031636	FBtr0332476	318
chr2L	4840317	4840517	Exon (FBtr0077385/FBgn0031636, exon 4 of 6)	4838462	4841465	3004	FBgn0031636	FBtr0332476	1855
chr2L	4840665	4840865	Exon (FBtr0077385/FBgn0031636, exon 5 of 6)	4838462	4841465	3004	FBgn0031636	FBtr0332476	2203
chr2L	4845844	4846044	5' UTR	4842090	4846350	4261	FBgn0031637	FBtr0332477	306
chr2L	4846802	4847002	Promoter	4842090	4846764	4675	FBgn0031637	FBtr0077411	-38
chr2L	4853209	4853409	Intron (FBtr0077388/FBgn0051660, intron 1 of 13)	4852864	4876792	23929	FBgn0051660	FBtr0336831	345
chr2L	4871445	4871645	Exon (FBtr0077388/FBgn0051660, exon 8 of 14)	4876891	4883107	6217	FBgn0000286	FBtr0304887	11462
chr2L	4872508	4872708	Exon (FBtr0077388/FBgn0051660, exon 11 of 14)	4876891	4883107	6217	FBgn0000286	FBtr0304887	10399
chr2L	4873745	4873945	3' UTR	4876891	4883107	6217	FBgn0000286	FBtr0304887	9162
chr2L	4880233	4880433	Exon (FBtr0304887/FBgn0000286, exon 3 of 4)	4876891	4883107	6217	FBgn0000286	FBtr0304887	2674
chr2L	4889195	4889395	Downstream (2-3kb)	4889995	4891277	1283	FBgn0031644	FBtr0077390	-600
chr2L	4889654	4889854	Promoter	4889995	4891277	1283	FBgn0031644	FBtr0077390	-141
chr2L	4892098	4892298	Promoter	4892112	4903458	11347	FBgn0031645	FBtr0336832	0
chr2L	4893197	4893397	Intron (FBtr0336832/FBgn0031645, intron 1 of 6)	4892112	4903889	11778	FBgn0031645	FBtr0077391	1085
chr2L	4901974	4902174	Exon (FBtr0336832/FBgn0031645, exon 4 of 7)	4903865	4906762	2898	FBgn0031646	FBtr0077402	4588
chr2L	4902424	4902624	Exon (FBtr0336832/FBgn0031645, exon 5 of 7)	4903865	4906762	2898	FBgn0031646	FBtr0077402	4138
chr2L	4946240	4946440	Intron (FBtr0078991/FBgn0015000, intron 3 of 3)	4945579	4948324	2746	FBgn0015000	FBtr0330714	661
chr2L	4949403	4949603	Exon (FBtr0079057/FBgn0031652, exon 1 of 2)	4948206	4949784	1579	FBgn0031652	FBtr0079057	181
chr2L	4955580	4955780	Promoter	4955509	4958292	2784	FBgn0031655	FBtr0078992	71
chr2L	4960123	4960323	Exon (FBtr0110838/FBgn0083960, exon 3 of 11)	4958411	4965430	7020	FBgn0083960	FBtr0110838	1712
chr2L	4969148	4969348	Promoter	4969004	4970216	1213	FBgn0031657	FBtr0078994	144
chr2L	4973908	4974108	Promoter	4970135	4973921	3787	FBgn0010607	FBtr0331229	0
chr2L	4976905	4977105	Promoter	4975300	4977023	1724	FBgn0031661	FBtr0079049	0
chr2L	4991517	4991717	3' UTR	4993641	4995482	1842	FBgn0053113	FBtr0079043	3765
chr2L	4995865	4996065	Promoter	4993641	4995482	1842	FBgn0053113	FBtr0079043	-383
chr2L	5000034	5000234	Promoter	4994084	5000370	6287	FBgn0053113	FBtr0079041	136
chr2L	5000354	5000554	Promoter	4994084	5000370	6287	FBgn0053113	FBtr0079041	0
chr2L	5000726	5000926	Promoter	4994084	5000370	6287	FBgn0053113	FBtr0079041	-356
chr2L	5001125	5001325	Intron (FBtr0301540/FBgn0053113, intron 3 of 6)	4994084	5000370	6287	FBgn0053113	FBtr0079041	-755
chr2L	5009440	5009640	Promoter	4993641	5009720	16080	FBgn0053113	FBtr0079038	80
chr2L	5011058	5011258	Promoter	5011092	5012127	1036	FBgn0031670	FBtr0079000	0
chr2L	5027458	5027658	Promoter	5012144	5027445	15302	FBgn0016075	FBtr0333541	-13
chr2L	5037393	5037593	Promoter	5037709	5040818	3110	FBgn0260451	FBtr0110984	-116
chr2L	5037639	5037839	Promoter	5037709	5040818	3110	FBgn0260451	FBtr0110984	0
chr2L	5039906	5040106	3' UTR	5039067	5040622	1556	FBgn0260470	FBtr0333535	839
chr2L	5042049	5042249	Intron (FBtr0079034/FBgn0031673, intron 2 of 3)	5040648	5043158	2511	FBgn0031673	FBtr0079034	909
chr2L	5042928	5043128	Promoter	5040648	5043158	2511	FBgn0031673	FBtr0079034	30
chr2L	5043592	5043792	Intron (FBtr0100048/FBgn0053995, intron 1 of 5)	5040648	5044008	3361	FBgn0031673	FBtr0079033	216
chr2L	5047101	5047301	5' UTR	5045397	5048365	2969	FBgn0264743	FBtr0334126	1704
chr2L	5052669	5052869	Promoter	5051193	5052780	1588	FBgn0022023	FBtr0079031	0
chr2L	5053571	5053771	Promoter	5051193	5053094	1902	FBgn0022023	FBtr0079030	-477
chr2L	5053807	5054007	Exon (FBtr0079009/FBgn0031676, exon 3 of 3)	5051193	5053094	1902	FBgn0022023	FBtr0079030	-713
chr2L	5055158	5055358	Promoter	5055134	5056149	1016	FBgn0014857	FBtr0333536	24
chr2L	5055582	5055782	3' UTR	5055134	5056149	1016	FBgn0014857	FBtr0333536	448
chr2L	5064079	5064279	Promoter	5064372	5068803	4432	FBgn0028572	FBtr0302569	-93
chr2L	5068050	5068250	Promoter	5068570	5068684	115	FBgn0262213	FBtr0304261	-320
chr2L	5068514	5068714	Promoter	5068570	5068684	115	FBgn0262213	FBtr0304261	0
chr2L	5071133	5071333	Promoter	5070887	5071109	223	FBgn0266843	FBtr0345571	-24
chr2L	5073488	5073688	3' UTR	5070887	5071109	223	FBgn0266843	FBtr0345571	-2379
chr2L	5083272	5083472	Intron (FBtr0079026/FBgn0031681, intron 2 of 9)	5072170	5093592	21423	FBgn0031681	FBtr0079026	10120
chr2L	5092976	5093176	Intron (FBtr0079026/FBgn0031681, intron 1 of 9)	5072170	5093592	21423	FBgn0031681	FBtr0079026	416
chr2L	5094973	5095173	Exon (FBtr0329981/FBgn0031682, exon 1 of 1)	5094012	5095439	1428	FBgn0031682	FBtr0079018	961
chr2L	5096285	5096485	Promoter	5096371	5099294	2924	FBgn0031683	FBtr0329982	0
chr2L	5107691	5107891	Intron (FBtr0303389/FBgn0261836, intron 2 of 28)	5108512	5207002	98491	FBgn0261836	FBtr0303385	-621
chr2L	5108614	5108814	Promoter	5108814	5158263	49450	FBgn0261836	FBtr0303383	0
chr2L	5185621	5185821	Exon (FBtr0303384/FBgn0261836, exon 6 of 6)	5187778	5187922	145	FBgn0082990	FBtr0113537	-1957
chr2L	5186065	5186265	3' UTR	5187778	5187922	145	FBgn0082990	FBtr0113537	-1513
chr2L	5186258	5186458	3' UTR	5187778	5187922	145	FBgn0082990	FBtr0113537	-1320
chr2L	5186747	5186947	Intron (FBtr0303389/FBgn0261836, intron 18 of 28)	5187778	5187922	145	FBgn0082990	FBtr0113537	-831
chr2L	5186952	5187152	Intron (FBtr0303389/FBgn0261836, intron 18 of 28)	5187778	5187922	145	FBgn0082990	FBtr0113537	-626
chr2L	5195441	5195641	Promoter	5196035	5196097	63	FBgn0065107	FBtr0091919	-394
chr2L	5201810	5202010	Promoter	5202383	5202522	140	FBgn0083028	FBtr0113538	-373
chr2L	5202683	5202883	Exon (FBtr0303389/FBgn0261836, exon 25 of 29)	5202383	5202522	140	FBgn0083028	FBtr0113538	300
chr2L	5209100	5209300	3' UTR	5210460	5212445	1986	FBgn0031689	FBtr0079062	-1160
chr2L	5223310	5223510	Intron (FBtr0079089/FBgn0003716, intron 1 of 2)	5218254	5219053	800	FBgn0031692	FBtr0079063	5056
chr2L	5233505	5233705	Intron (FBtr0079089/FBgn0003716, intron 1 of 2)	5219000	5237362	18363	FBgn0003716	FBtr0079089	3657
chr2L	5234005	5234205	Intron (FBtr0079089/FBgn0003716, intron 1 of 2)	5219000	5237362	18363	FBgn0003716	FBtr0079089	3157
chr2L	5235024	5235224	Intron (FBtr0079089/FBgn0003716, intron 1 of 2)	5219000	5237362	18363	FBgn0003716	FBtr0079089	2138
chr2L	5237300	5237500	Promoter	5219000	5237362	18363	FBgn0003716	FBtr0079089	0
chr2L	5238007	5238207	Intron (FBtr0079088/FBgn0003716, intron 2 of 3)	5219000	5237362	18363	FBgn0003716	FBtr0079089	-645
chr2L	5243064	5243264	Exon (FBtr0303308/FBgn0046776, exon 1 of 1)	5242699	5244239	1541	FBgn0046776	FBtr0303308	365
chr2L	5247917	5248117	Intron (FBtr0079086/FBgn0003716, intron 1 of 3)	5219000	5244139	25140	FBgn0003716	FBtr0079087	-3778
chr2L	5253400	5253600	Intron (FBtr0079086/FBgn0003716, intron 1 of 3)	5258942	5259903	962	FBgn0265957	FBtr0342932	-5342
chr2L	5253743	5253943	Intron (FBtr0079086/FBgn0003716, intron 1 of 3)	5258942	5259903	962	FBgn0265957	FBtr0342932	-4999
chr2L	5276979	5277179	Exon (FBtr0079085/FBgn0000228, exon 2 of 7)	5271728	5277341	5614	FBgn0000228	FBtr0079085	162
chr2L	5277308	5277508	Promoter	5271728	5277341	5614	FBgn0000228	FBtr0079085	0
chr2L	5288831	5289031	Promoter	5288944	5310996	22053	FBgn0016076	FBtr0342936	0
chr2L	5292366	5292566	Intron (FBtr0342936/FBgn0016076, intron 1 of 2)	5288944	5310996	22053	FBgn0016076	FBtr0342936	3422
chr2L	5293091	5293291	Intron (FBtr0342936/FBgn0016076, intron 1 of 2)	5288944	5310996	22053	FBgn0016076	FBtr0342936	4147
chr2L	5301483	5301683	Intron (FBtr0342936/FBgn0016076, intron 1 of 2)	5299647	5310625	10979	FBgn0016076	FBtr0079070	1836
chr2L	5305311	5305511	Promoter	5305650	5310610	4961	FBgn0016076	FBtr0300020	-139
chr2L	5306615	5306815	Intron (FBtr0342936/FBgn0016076, intron 1 of 2)	5305650	5311223	5574	FBgn0016076	FBtr0346579	965
chr2L	5318477	5318677	Exon (FBtr0307041/FBgn0031698, exon 4 of 6)	5312129	5314895	2767	FBgn0031697	FBtr0079082	-3582
chr2L	5325369	5325569	Intron (FBtr0307041/FBgn0031698, intron 1 of 5)	5326504	5326832	329	FBgn0266320	FBtr0344050	-935
chr2L	5326379	5326579	Promoter	5326504	5326832	329	FBgn0266320	FBtr0344050	0
chr2L	5341898	5342098	Promoter	5339132	5342234	3103	FBgn0031703	FBtr0079077	136
chr2L	5362634	5362834	Exon (FBtr0304843/FBgn0016920, exon 13 of 16)	5346200	5365760	19561	FBgn0016920	FBtr0347409	16434
chr2L	5363749	5363949	Exon (FBtr0304843/FBgn0016920, exon 14 of 16)	5379095	5381074	1980	FBgn0262097	FBtr0342943	17125
chr2L	5370643	5370843	Distal Intergenic	5379095	5381074	1980	FBgn0262097	FBtr0342943	10231
chr2L	5381328	5381528	Promoter	5379095	5381074	1980	FBgn0262097	FBtr0342944	-254
chr2L	5382824	5383024	Distal Intergenic	5379095	5381074	1980	FBgn0262097	FBtr0342944	-1750
chr2L	5392150	5392350	Distal Intergenic	5387551	5388632	1082	FBgn0265958	FBtr0342942	4599
chr2L	5392930	5393130	Distal Intergenic	5387551	5388632	1082	FBgn0265958	FBtr0342942	5379
chr2L	5393328	5393528	Distal Intergenic	5387551	5388632	1082	FBgn0265958	FBtr0342942	5777
chr2L	5400702	5400902	Distal Intergenic	5404280	5415928	11649	FBgn0016660	FBtr0079076	-3378
chr2L	5401078	5401278	Distal Intergenic	5404280	5415928	11649	FBgn0016660	FBtr0079076	-3002
chr2L	5403834	5404034	Promoter	5404280	5415928	11649	FBgn0016660	FBtr0079076	-246
chr2L	5406984	5407184	Exon (FBtr0079076/FBgn0016660, exon 2 of 6)	5404633	5416593	11961	FBgn0016660	FBtr0343225	2351
chr2L	5410296	5410496	Intron (FBtr0079076/FBgn0016660, intron 3 of 5)	5404633	5416593	11961	FBgn0016660	FBtr0343225	5663
chr2L	5410573	5410773	Intron (FBtr0079076/FBgn0016660, intron 3 of 5)	5404633	5416593	11961	FBgn0016660	FBtr0343225	5940
chr2L	5412179	5412379	Intron (FBtr0079076/FBgn0016660, intron 3 of 5)	5404633	5416593	11961	FBgn0016660	FBtr0343225	7546
chr2L	5412500	5412700	Intron (FBtr0079076/FBgn0016660, intron 3 of 5)	5404633	5416593	11961	FBgn0016660	FBtr0343225	7867
chr2L	5421807	5422007	Distal Intergenic	5431842	5432604	763	FBgn0263866	FBtr0329835	-9835
chr2L	5428677	5428877	Distal Intergenic	5431842	5432604	763	FBgn0263866	FBtr0329835	-2965
chr2L	5429370	5429570	Distal Intergenic	5431842	5432604	763	FBgn0263866	FBtr0329835	-2272
chr2L	5431858	5432058	Promoter	5431842	5432604	763	FBgn0263866	FBtr0329835	16
chr2L	5455559	5455759	Distal Intergenic	5461639	5466829	5191	FBgn0261963	FBtr0310358	-5880
chr2L	5456963	5457163	Distal Intergenic	5461639	5466829	5191	FBgn0261963	FBtr0310358	-4476
chr2L	5458158	5458358	Distal Intergenic	5461639	5466829	5191	FBgn0261963	FBtr0310358	-3281
chr2L	5461476	5461676	Promoter	5461639	5466829	5191	FBgn0261963	FBtr0310358	0
chr2L	5464591	5464791	Intron (FBtr0310358/FBgn0261963, intron 2 of 3)	5461639	5467610	5972	FBgn0261963	FBtr0079093	2952
chr2L	5467879	5468079	Distal Intergenic	5461639	5467610	5972	FBgn0261963	FBtr0079093	6240
chr2L	5468417	5468617	Distal Intergenic	5461639	5467610	5972	FBgn0261963	FBtr0079093	6778
chr2L	5470123	5470323	Distal Intergenic	5461639	5467610	5972	FBgn0261963	FBtr0079093	8484
chr2L	5471813	5472013	Distal Intergenic	5461639	5467610	5972	FBgn0261963	FBtr0079093	10174
chr2L	5473370	5473570	Distal Intergenic	5461639	5467610	5972	FBgn0261963	FBtr0079093	11731
chr2L	5473981	5474181	Distal Intergenic	5461639	5467610	5972	FBgn0261963	FBtr0079093	12342
chr2L	5474679	5474879	Distal Intergenic	5486905	5487191	287	FBgn0266825	FBtr0345552	-12026
chr2L	5477506	5477706	Distal Intergenic	5486905	5487191	287	FBgn0266825	FBtr0345552	-9199
chr2L	5480482	5480682	Distal Intergenic	5486905	5487191	287	FBgn0266825	FBtr0345552	-6223
chr2L	5487205	5487405	Distal Intergenic	5486905	5487191	287	FBgn0266825	FBtr0345552	300
chr2L	5491565	5491765	Distal Intergenic	5486905	5487191	287	FBgn0266825	FBtr0345552	4660
chr2L	5492721	5492921	Distal Intergenic	5486905	5487191	287	FBgn0266825	FBtr0345552	5816
chr2L	5500442	5500642	Distal Intergenic	5486905	5487191	287	FBgn0266825	FBtr0345552	13537
chr2L	5501199	5501399	Distal Intergenic	5486905	5487191	287	FBgn0266825	FBtr0345552	14294
chr2L	5504708	5504908	Distal Intergenic	5517737	5518949	1213	FBgn0031707	FBtr0079094	-12829
chr2L	5510529	5510729	Distal Intergenic	5517737	5518949	1213	FBgn0031707	FBtr0079094	-7008
chr2L	5525805	5526005	Promoter	5525905	5535869	9965	FBgn0051989	FBtr0301318	0
chr2L	5526201	5526401	Exon (FBtr0301318/FBgn0051989, exon 1 of 7)	5525905	5535958	10054	FBgn0051989	FBtr0079097	296
chr2L	5541983	5542183	Promoter	5539326	5541998	2673	FBgn0014189	FBtr0079125	0
chr2L	5542643	5542843	Promoter	5542779	5546642	3864	FBgn0002525	FBtr0307059	0
chr2L	5542900	5543100	Promoter	5543100	5546642	3543	FBgn0002525	FBtr0307058	0
chr2L	5550870	5551070	Promoter	5549709	5550835	1127	FBgn0031718	FBtr0114511	-35
chr2L	5551838	5552038	Promoter	5551838	5552756	919	FBgn0031719	FBtr0079103	0
chr2L	5565119	5565319	Promoter	5565619	5565766	148	FBgn0041719	FBtr0079108	-300
chr2L	5582879	5583079	Distal Intergenic	5579580	5581116	1537	FBgn0031722	FBtr0079120	-1763
chr2L	5592568	5592768	Distal Intergenic	5596833	5598636	1804	FBgn0031724	FBtr0079109	-4065
chr2L	5593906	5594106	Distal Intergenic	5596833	5598636	1804	FBgn0031724	FBtr0079109	-2727
chr2L	5595163	5595363	Distal Intergenic	5596833	5598636	1804	FBgn0031724	FBtr0079109	-1470
chr2L	5595521	5595721	Distal Intergenic	5596833	5598636	1804	FBgn0031724	FBtr0079109	-1112
chr2L	5596191	5596391	Promoter	5596833	5598636	1804	FBgn0031724	FBtr0079109	-442
chr2L	5599783	5599983	Downstream (1-2kb)	5596833	5598636	1804	FBgn0031724	FBtr0079109	2950
chr2L	5601129	5601329	Downstream (<1kb)	5596833	5598636	1804	FBgn0031724	FBtr0079109	4296
chr2L	5602466	5602666	3' UTR	5596833	5598636	1804	FBgn0031724	FBtr0079109	5633
chr2L	5603505	5603705	Intron (FBtr0302933/FBgn0031725, intron 11 of 11)	5596833	5598636	1804	FBgn0031724	FBtr0079109	6672
chr2L	5610026	5610226	Intron (FBtr0302933/FBgn0031725, intron 5 of 11)	5615230	5615661	432	FBgn0266030	FBtr0343242	-5004
chr2L	5614905	5615105	Promoter	5615230	5615661	432	FBgn0266030	FBtr0343242	-125
chr2L	5615247	5615447	Promoter	5615230	5615661	432	FBgn0266030	FBtr0343242	17
chr2L	5617139	5617339	Intron (FBtr0302933/FBgn0031725, intron 1 of 11)	5601723	5617946	16224	FBgn0031725	FBtr0302933	607
chr2L	5617358	5617558	Intron (FBtr0302933/FBgn0031725, intron 1 of 11)	5601723	5617946	16224	FBgn0031725	FBtr0302933	388
chr2L	5627241	5627441	Intron (FBtr0079114/FBgn0051646, intron 12 of 12)	5621541	5623762	2222	FBgn0031726	FBtr0343244	-3479
chr2L	5629722	5629922	Intron (FBtr0079114/FBgn0051646, intron 12 of 12)	5631624	5632660	1037	FBgn0266069	FBtr0343396	2738
chr2L	5630065	5630265	Intron (FBtr0079114/FBgn0051646, intron 12 of 12)	5631624	5632660	1037	FBgn0266069	FBtr0343396	2395
chr2L	5630582	5630782	Intron (FBtr0079114/FBgn0051646, intron 12 of 12)	5631624	5632660	1037	FBgn0266069	FBtr0343396	1878
chr2L	5634551	5634751	Exon (FBtr0079114/FBgn0051646, exon 9 of 13)	5631624	5632660	1037	FBgn0266069	FBtr0343396	-1891
chr2L	5635231	5635431	Intron (FBtr0079114/FBgn0051646, intron 8 of 12)	5631624	5632660	1037	FBgn0266069	FBtr0343396	-2571
chr2L	5645910	5646110	Intron (FBtr0079114/FBgn0051646, intron 2 of 12)	5642102	5642201	100	FBgn0262243	FBtr0304325	3808
chr2L	5658555	5658755	Promoter	5626291	5658560	32270	FBgn0051646	FBtr0079114	0
chr2L	5724653	5724853	Promoter	5724656	5760047	35392	FBgn0031736	FBtr0079135	0
chr2L	5728002	5728202	Exon (FBtr0332555/FBgn0031733, exon 1 of 1)	5726415	5728811	2397	FBgn0031733	FBtr0332555	609
chr2L	5729604	5729804	Intron (FBtr0079135/FBgn0031736, intron 1 of 3)	5727221	5728811	1591	FBgn0031733	FBtr0079167	-793
chr2L	5729885	5730085	Intron (FBtr0079135/FBgn0031736, intron 1 of 3)	5727221	5728811	1591	FBgn0031733	FBtr0079167	-1074
chr2L	5730849	5731049	Intron (FBtr0079135/FBgn0031736, intron 1 of 3)	5727221	5728811	1591	FBgn0031733	FBtr0079167	-2038
chr2L	5739228	5739428	Intron (FBtr0079135/FBgn0031736, intron 1 of 3)	5733675	5740954	7280	FBgn0031734	FBtr0079166	1526
chr2L	5741108	5741308	Promoter	5733675	5741244	7570	FBgn0031734	FBtr0079165	0
chr2L	5748147	5748347	Intron (FBtr0079135/FBgn0031736, intron 1 of 3)	5746157	5747961	1805	FBgn0031735	FBtr0079136	1990
chr2L	5774419	5774619	Intron (FBtr0301235/FBgn0031738, intron 3 of 7)	5767592	5773598	6007	FBgn0031738	FBtr0332039	-821
chr2L	5775133	5775333	Intron (FBtr0301235/FBgn0031738, intron 3 of 7)	5767592	5773598	6007	FBgn0031738	FBtr0332039	-1535
chr2L	5777616	5777816	Intron (FBtr0301235/FBgn0031738, intron 3 of 7)	5767592	5773598	6007	FBgn0031738	FBtr0332039	-4018
chr2L	5779909	5780109	Intron (FBtr0301235/FBgn0031738, intron 3 of 7)	5784031	5784893	863	FBgn0051913	FBtr0079138	-3922
chr2L	5783778	5783978	Promoter	5784031	5784893	863	FBgn0051913	FBtr0079138	-53
chr2L	5789434	5789634	Intron (FBtr0301235/FBgn0031738, intron 2 of 7)	5784031	5784893	863	FBgn0051913	FBtr0079138	5403
chr2L	5789818	5790018	Intron (FBtr0301235/FBgn0031738, intron 2 of 7)	5784031	5784893	863	FBgn0051913	FBtr0079138	5787
chr2L	5799221	5799421	5' UTR	5767002	5800173	33172	FBgn0031738	FBtr0301235	752
chr2L	5799595	5799795	Intron (FBtr0301235/FBgn0031738, intron 1 of 7)	5767002	5800173	33172	FBgn0031738	FBtr0301235	378
chr2L	5800086	5800286	Promoter	5767002	5800173	33172	FBgn0031738	FBtr0301235	0
chr2L	5801153	5801353	Exon (FBtr0079160/FBgn0031739, exon 2 of 2)	5800517	5801975	1459	FBgn0031739	FBtr0079160	622
chr2L	5801707	5801907	Promoter	5800517	5801975	1459	FBgn0031739	FBtr0079160	68
chr2L	5802624	5802824	Exon (FBtr0079139/FBgn0031740, exon 1 of 2)	5802220	5804030	1811	FBgn0031740	FBtr0079139	404
chr2L	5860098	5860298	3' UTR	5859769	5879498	19730	FBgn0031745	FBtr0079158	19200
chr2L	5871050	5871250	Intron (FBtr0079158/FBgn0031745, intron 1 of 3)	5859769	5879498	19730	FBgn0031745	FBtr0079158	8248
chr2L	5871480	5871680	Intron (FBtr0079158/FBgn0031745, intron 1 of 3)	5859769	5879498	19730	FBgn0031745	FBtr0079158	7818
chr2L	5877653	5877853	Intron (FBtr0079158/FBgn0031745, intron 1 of 3)	5859769	5879498	19730	FBgn0031745	FBtr0079158	1645
chr2L	5879437	5879637	Promoter	5859769	5879498	19730	FBgn0031745	FBtr0079158	0
chr2L	5884524	5884724	Promoter	5884350	5884774	425	FBgn0259959	FBtr0300305	50
chr2L	5890577	5890777	Downstream (1-2kb)	5892298	5892862	565	FBgn0002856	FBtr0079157	2085
chr2L	5890854	5891054	Downstream (1-2kb)	5892298	5892862	565	FBgn0002856	FBtr0079157	1808
chr2L	5891925	5892125	Downstream (<1kb)	5892298	5892862	565	FBgn0002856	FBtr0079157	737
chr2L	5907374	5907574	Intron (FBtr0079144/FBgn0043362, intron 1 of 17)	5907169	5922776	15608	FBgn0043362	FBtr0079144	205
chr2L	5918507	5918707	Exon (FBtr0079144/FBgn0043362, exon 10 of 18)	5922876	5923653	778	FBgn0031751	FBtr0079151	4946
chr2L	5925337	5925537	Promoter	5925937	5938766	12830	FBgn0015381	FBtr0079145	-400
chr2L	5943878	5944078	Promoter	5943965	5947872	3908	FBgn0001128	FBtr0079148	0
chr2L	5944320	5944520	Exon (FBtr0333228/FBgn0001128, exon 2 of 6)	5943965	5948843	4879	FBgn0001128	FBtr0079147	355
chr2L	5944584	5944784	Intron (FBtr0333228/FBgn0001128, intron 2 of 5)	5943965	5948843	4879	FBgn0001128	FBtr0079147	619
chr2L	5945322	5945522	Intron (FBtr0333228/FBgn0001128, intron 2 of 5)	5943965	5948843	4879	FBgn0001128	FBtr0079147	1357
chr2L	5955898	5956098	Exon (FBtr0079150/FBgn0031753, exon 1 of 3)	5955312	5956466	1155	FBgn0031753	FBtr0079150	368
chr2L	5961729	5961929	Downstream (1-2kb)	5959700	5960340	641	FBgn0003979	FBtr0079239	-1389
chr2L	5964106	5964306	Promoter	5963087	5964322	1236	FBgn0086265	FBtr0333227	16
chr2L	5968782	5968982	Exon (FBtr0079172/FBgn0031757, exon 1 of 1)	5968566	5969761	1196	FBgn0031757	FBtr0079172	216
chr2L	5969146	5969346	Exon (FBtr0079172/FBgn0031757, exon 1 of 1)	5969859	5970651	793	FBgn0031758	FBtr0079174	-513
chr2L	5977247	5977447	Intron (FBtr0079236/FBgn0000308, intron 2 of 3)	5972900	5980101	7202	FBgn0000308	FBtr0079235	2654
chr2L	5977535	5977735	Intron (FBtr0079236/FBgn0000308, intron 2 of 3)	5972900	5980101	7202	FBgn0000308	FBtr0079235	2366
chr2L	5978196	5978396	Intron (FBtr0079236/FBgn0000308, intron 2 of 3)	5972900	5980101	7202	FBgn0000308	FBtr0079235	1705
chr2L	5978466	5978666	Intron (FBtr0079236/FBgn0000308, intron 2 of 3)	5972900	5980101	7202	FBgn0000308	FBtr0079235	1435
chr2L	5980257	5980457	Promoter	5972900	5980481	7582	FBgn0000308	FBtr0079234	24
chr2L	5980656	5980856	5' UTR	5972115	5981018	8904	FBgn0000308	FBtr0079236	162
chr2L	5982461	5982661	Promoter	5982594	5985579	2986	FBgn0001942	FBtr0079177	0
chr2L	5983554	5983754	Intron (FBtr0079176/FBgn0001942, intron 2 of 5)	5982594	5985793	3200	FBgn0001942	FBtr0331201	960
chr2L	5986279	5986479	Promoter	5986348	5988854	2507	FBgn0001941	FBtr0079179	0
chr2L	5997097	5997297	Promoter	5990441	5996785	6345	FBgn0031759	FBtr0079232	-312
chr2L	5997872	5998072	Promoter	5990441	5997764	7324	FBgn0031759	FBtr0307070	-108
chr2L	5998366	5998566	Intron (FBtr0345336/FBgn0031759, intron 1 of 4)	5990441	5997764	7324	FBgn0031759	FBtr0307070	-602
chr2L	5998840	5999040	Intron (FBtr0345336/FBgn0031759, intron 1 of 4)	5989400	5999501	10102	FBgn0031759	FBtr0345336	461
chr2L	6003731	6003931	Promoter	6004167	6006333	2167	FBgn0264448	FBtr0332601	-236
chr2L	6004865	6005065	Exon (FBtr0332601/FBgn0264448, exon 2 of 4)	6004167	6006333	2167	FBgn0264448	FBtr0332601	698
chr2L	6019921	6020121	Downstream (1-2kb)	6013059	6019402	6344	FBgn0001170	FBtr0079227	-519
chr2L	6023936	6024136	Exon (FBtr0079225/FBgn0031764, exon 2 of 2)	6022951	6024539	1589	FBgn0031764	FBtr0079225	403
chr2L	6024341	6024541	Promoter	6022951	6024539	1589	FBgn0031764	FBtr0079225	0
chr2L	6038514	6038714	Exon (FBtr0343119/FBgn0051643, exon 1 of 5)	6038117	6041283	3167	FBgn0051643	FBtr0079182	397
chr2L	6048694	6048894	Promoter	6046651	6048706	2056	FBgn0029161	FBtr0112945	0
chr2L	6054002	6054202	Promoter	6054302	6060169	5868	FBgn0031770	FBtr0079187	-100
chr2L	6065860	6066060	Promoter	6063562	6065953	2392	FBgn0031773	FBtr0079215	0
chr2L	6068988	6069188	Promoter	6069079	6069838	760	FBgn0031776	FBtr0079191	0
chr2L	6071084	6071284	Promoter	6071069	6073961	2893	FBgn0266449	FBtr0343126	15
chr2L	6076193	6076393	Distal Intergenic	6074251	6074796	546	FBgn0264345	FBtr0332010	-1397
chr2L	6078809	6079009	Exon (FBtr0308942/FBgn0031778, exon 2 of 2)	6078453	6079736	1284	FBgn0031778	FBtr0308942	356
chr2L	6081365	6081565	Distal Intergenic	6082603	6096498	13896	FBgn0266450	FBtr0344437	-1038
chr2L	6088264	6088464	Intron (FBtr0344437/FBgn0266450, intron 1 of 3)	6091412	6096498	5087	FBgn0266445	FBtr0344439	-2948
chr2L	6089137	6089337	Intron (FBtr0344437/FBgn0266450, intron 1 of 3)	6091412	6096498	5087	FBgn0266445	FBtr0344439	-2075
chr2L	6098865	6099065	Promoter	6096698	6098966	2269	FBgn0031779	FBtr0079211	0
chr2L	6109091	6109291	Promoter	6109667	6123899	14233	FBgn0266521	FBtr0079198	-376
chr2L	6116836	6117036	Intron (FBtr0079196/FBgn0266521, intron 2 of 6)	6118512	6120522	2011	FBgn0051642	FBtr0079199	-1476
chr2L	6118930	6119130	Exon (FBtr0079199/FBgn0051642, exon 2 of 2)	6118512	6120522	2011	FBgn0051642	FBtr0079199	418
chr2L	6119178	6119378	Exon (FBtr0079199/FBgn0051642, exon 2 of 2)	6118512	6120522	2011	FBgn0051642	FBtr0079199	666
chr2L	6125147	6125347	Promoter	6125132	6125911	780	FBgn0284255	FBtr0079200	15
chr2L	6132221	6132421	3' UTR	6131023	6132484	1462	FBgn0031784	FBtr0079201	1198
chr2L	6145136	6145336	Distal Intergenic	6139382	6145010	5629	FBgn0031785	FBtr0079202	5754
chr2L	6149018	6149218	Distal Intergenic	6151969	6153701	1733	FBgn0040950	FBtr0079203	-2751
chr2L	6156442	6156642	Distal Intergenic	6153840	6155141	1302	FBgn0051639	FBtr0079208	-1301
chr2L	6156704	6156904	Distal Intergenic	6153840	6155141	1302	FBgn0051639	FBtr0079208	-1563
chr2L	6156875	6157075	Distal Intergenic	6153840	6155141	1302	FBgn0051639	FBtr0079208	-1734
chr2L	6175092	6175292	Distal Intergenic	6179133	6209477	30345	FBgn0085409	FBtr0112617	-3841
chr2L	6178697	6178897	Promoter	6179133	6209477	30345	FBgn0085409	FBtr0112617	-236
chr2L	6178960	6179160	Promoter	6179133	6209477	30345	FBgn0085409	FBtr0112617	0
chr2L	6179372	6179572	5' UTR	6179133	6211114	31982	FBgn0085409	FBtr0329980	239
chr2L	6180059	6180259	Intron (FBtr0112617/FBgn0085409, intron 1 of 12)	6179133	6211114	31982	FBgn0085409	FBtr0329980	926
chr2L	6186491	6186691	Intron (FBtr0112617/FBgn0085409, intron 1 of 12)	6179133	6211114	31982	FBgn0085409	FBtr0329980	7358
chr2L	6189173	6189373	Intron (FBtr0112617/FBgn0085409, intron 1 of 12)	6179133	6211114	31982	FBgn0085409	FBtr0329980	10040
chr2L	6196517	6196717	Exon (FBtr0112617/FBgn0085409, exon 4 of 13)	6179133	6211114	31982	FBgn0085409	FBtr0329980	17384
chr2L	6204948	6205148	Intron (FBtr0112617/FBgn0085409, intron 8 of 12)	6225048	6226842	1795	FBgn0026755	FBtr0079242	-19900
chr2L	6213267	6213467	Distal Intergenic	6225048	6226842	1795	FBgn0026755	FBtr0079242	-11581
chr2L	6213638	6213838	Distal Intergenic	6225048	6226842	1795	FBgn0026755	FBtr0079242	-11210
chr2L	6214459	6214659	Distal Intergenic	6225048	6226842	1795	FBgn0026755	FBtr0079242	-10389
chr2L	6218827	6219027	Distal Intergenic	6225048	6226842	1795	FBgn0026755	FBtr0079242	-6021
chr2L	6227564	6227764	Distal Intergenic	6225048	6226842	1795	FBgn0026755	FBtr0079242	2516
chr2L	6229452	6229652	Downstream (2-3kb)	6231807	6232160	354	FBgn0266070	FBtr0343397	-2155
chr2L	6235307	6235507	Distal Intergenic	6231807	6232160	354	FBgn0266070	FBtr0343397	3500
chr2L	6241240	6241440	Distal Intergenic	6231807	6232160	354	FBgn0266070	FBtr0343397	9433
chr2L	6241931	6242131	Distal Intergenic	6231807	6232160	354	FBgn0266070	FBtr0343397	10124
chr2L	6250364	6250564	Distal Intergenic	6253123	6291684	38562	FBgn0053531	FBtr0340169	-2559
chr2L	6252348	6252548	Distal Intergenic	6253123	6291684	38562	FBgn0053531	FBtr0340169	-575
chr2L	6259693	6259893	Intron (FBtr0340169/FBgn0053531, intron 1 of 6)	6255859	6256822	964	FBgn0031791	FBtr0340167	3834
chr2L	6262354	6262554	Intron (FBtr0340169/FBgn0053531, intron 1 of 6)	6263557	6264490	934	FBgn0031792	FBtr0079285	1936
chr2L	6321915	6322115	Exon (FBtr0344771/FBgn0053531, exon 17 of 17)	6323767	6331750	7984	FBgn0265778	FBtr0079249	-1652
chr2L	6323938	6324138	5' UTR	6323767	6332789	9023	FBgn0265778	FBtr0333242	171
chr2L	6324164	6324364	Intron (FBtr0079249/FBgn0265778, intron 1 of 7)	6323767	6332789	9023	FBgn0265778	FBtr0333242	397
chr2L	6324438	6324638	Intron (FBtr0079249/FBgn0265778, intron 1 of 7)	6323767	6332789	9023	FBgn0265778	FBtr0333242	671
chr2L	6327536	6327736	Exon (FBtr0079249/FBgn0265778, exon 4 of 8)	6323767	6332789	9023	FBgn0265778	FBtr0333242	3769
chr2L	6337123	6337323	Exon (FBtr0079284/FBgn0031799, exon 2 of 7)	6332881	6338426	5546	FBgn0031799	FBtr0079284	1103
chr2L	6337713	6337913	Intron (FBtr0079284/FBgn0031799, intron 1 of 6)	6332881	6338426	5546	FBgn0031799	FBtr0079284	513
chr2L	6338309	6338509	Promoter	6332881	6338426	5546	FBgn0031799	FBtr0079284	0
chr2L	6338759	6338959	Promoter	6338836	6346280	7445	FBgn0015623	FBtr0079250	0
chr2L	6339267	6339467	Promoter	6339825	6346280	6456	FBgn0015623	FBtr0331224	-358
chr2L	6339557	6339757	Promoter	6339825	6346280	6456	FBgn0015623	FBtr0331224	-68
chr2L	6343558	6343758	Promoter	6343699	6346280	2582	FBgn0015623	FBtr0079251	0
chr2L	6372824	6373024	Intron (FBtr0290281/FBgn0043854, intron 1 of 2)	6372388	6377284	4897	FBgn0043854	FBtr0290281	436
chr2L	6373288	6373488	Promoter	6373515	6377284	3770	FBgn0043854	FBtr0344864	-27
chr2L	6373775	6373975	Exon (FBtr0290281/FBgn0043854, exon 2 of 3)	6373515	6377284	3770	FBgn0043854	FBtr0344864	260
chr2L	6389805	6390005	Intron (FBtr0299967/FBgn0259714, intron 4 of 9)	6383435	6385512	2078	FBgn0259716	FBtr0299969	-4293
chr2L	6390450	6390650	Intron (FBtr0299967/FBgn0259714, intron 4 of 9)	6383435	6385512	2078	FBgn0259716	FBtr0299969	-4938
chr2L	6394125	6394325	Intron (FBtr0299967/FBgn0259714, intron 3 of 9)	6395853	6397249	1397	FBgn0259715	FBtr0299968	2924
chr2L	6396362	6396562	Exon (FBtr0299968/FBgn0259715, exon 1 of 1)	6395853	6397249	1397	FBgn0259715	FBtr0299968	687
chr2L	6396826	6397026	Exon (FBtr0299968/FBgn0259715, exon 1 of 1)	6395853	6397249	1397	FBgn0259715	FBtr0299968	223
chr2L	6406746	6406946	Intron (FBtr0299967/FBgn0259714, intron 2 of 9)	6377771	6411326	33556	FBgn0259714	FBtr0299967	4380
chr2L	6411168	6411368	Promoter	6377771	6411326	33556	FBgn0259714	FBtr0299967	0
chr2L	6417308	6417508	Exon (FBtr0343152/FBgn0011722, exon 5 of 6)	6412315	6415335	3021	FBgn0031811	FBtr0079256	4993
chr2L	6423632	6423832	Promoter	6415268	6423310	8043	FBgn0011722	FBtr0079275	-322
chr2L	6448086	6448286	Promoter	6445070	6448022	2953	FBgn0031813	FBtr0089948	-64
chr2L	6455146	6455346	Intron (FBtr0339788/FBgn0031814, intron 1 of 5)	6448464	6455929	7466	FBgn0031814	FBtr0339788	583
chr2L	6455336	6455536	Exon (FBtr0339788/FBgn0031814, exon 1 of 6)	6448464	6455929	7466	FBgn0031814	FBtr0339788	393
chr2L	6456439	6456639	5' UTR	6456267	6459008	2742	FBgn0031815	FBtr0079258	172
chr2L	6456668	6456868	Exon (FBtr0079259/FBgn0031815, exon 2 of 7)	6456267	6459008	2742	FBgn0031815	FBtr0079258	401
chr2L	6457395	6457595	Exon (FBtr0079259/FBgn0031815, exon 5 of 7)	6456267	6459008	2742	FBgn0031815	FBtr0079258	1128
chr2L	6462523	6462723	Intron (FBtr0079271/FBgn0031816, intron 2 of 5)	6459015	6465669	6655	FBgn0031816	FBtr0079271	2946
chr2L	6467546	6467746	Promoter	6466217	6467698	1482	FBgn0031817	FBtr0079270	0
chr2L	6468784	6468984	3' UTR	6466365	6467698	1334	FBgn0031817	FBtr0331185	-1086
chr2L	6471552	6471752	5' UTR	6468538	6472072	3535	FBgn0259749	FBtr0079269	320
chr2L	6476550	6476750	5' UTR	6474438	6476975	2538	FBgn0031818	FBtr0079267	225
chr2L	6479256	6479456	Intron (FBtr0079266/FBgn0086357, intron 2 of 3)	6477182	6480466	3285	FBgn0086357	FBtr0079266	1010
chr2L	6479393	6479593	Intron (FBtr0079266/FBgn0086357, intron 2 of 3)	6477182	6480466	3285	FBgn0086357	FBtr0079266	873
chr2L	6480762	6480962	Promoter	6480929	6487166	6238	FBgn0031820	FBtr0344764	0
chr2L	6481433	6481633	Intron (FBtr0344764/FBgn0031820, intron 1 of 3)	6480661	6480930	270	FBgn0267019	FBtr0345975	-503
chr2L	6491066	6491266	Promoter	6491061	6496988	5928	FBgn0051638	FBtr0113411	5
chr2L	6508220	6508420	Promoter	6507424	6508404	981	FBgn0266001	FBtr0343164	0
chr2L	6508604	6508804	Promoter	6507424	6508404	981	FBgn0266001	FBtr0343164	-200
chr2L	6509447	6509647	Intron (FBtr0343155/FBgn0051637, intron 1 of 3)	6507424	6508404	981	FBgn0266001	FBtr0343164	-1043
chr2L	6512865	6513065	Intron (FBtr0343155/FBgn0051637, intron 1 of 3)	6507424	6508404	981	FBgn0266001	FBtr0343164	-4461
chr2L	6532272	6532472	Intron (FBtr0079335/FBgn0000320, intron 2 of 4)	6527447	6530509	3063	FBgn0000320	FBtr0306113	-1763
chr2L	6535888	6536088	Promoter	6527447	6536111	8665	FBgn0000320	FBtr0079335	23
chr2L	6536133	6536333	Promoter	6527447	6536111	8665	FBgn0000320	FBtr0079335	-22
chr2L	6544019	6544219	Intron (FBtr0079334/FBgn0000320, intron 1 of 4)	6527447	6546976	19530	FBgn0000320	FBtr0079334	2757
chr2L	6544682	6544882	Intron (FBtr0079334/FBgn0000320, intron 1 of 4)	6527447	6546976	19530	FBgn0000320	FBtr0079334	2094
chr2L	6545236	6545436	Intron (FBtr0079334/FBgn0000320, intron 1 of 4)	6527447	6546976	19530	FBgn0000320	FBtr0079334	1540
chr2L	6547013	6547213	Promoter	6527447	6546976	19530	FBgn0000320	FBtr0079334	-37
chr2L	6557863	6558063	Promoter	6557800	6559308	1509	FBgn0031830	FBtr0079288	63
chr2L	6559626	6559826	3' UTR	6559431	6560133	703	FBgn0031831	FBtr0079289	195
chr2L	6562203	6562403	Promoter	6560131	6562289	2159	FBgn0031832	FBtr0343163	0
chr2L	6569454	6569654	3' UTR	6564363	6566181	1819	FBgn0031834	FBtr0079330	-3273
chr2L	6569859	6570059	3' UTR	6564363	6566181	1819	FBgn0031834	FBtr0079330	-3678
chr2L	6584168	6584368	Intron (FBtr0089641/FBgn0031835, intron 2 of 15)	6568400	6601068	32669	FBgn0031835	FBtr0089641	16700
chr2L	6594983	6595183	Intron (FBtr0089641/FBgn0031835, intron 1 of 15)	6568400	6601068	32669	FBgn0031835	FBtr0089641	5885
chr2L	6610980	6611180	Promoter	6611011	6617117	6107	FBgn0031836	FBtr0079291	0
chr2L	6611512	6611712	Promoter	6611687	6617117	5431	FBgn0031836	FBtr0079293	0
chr2L	6612410	6612610	5' UTR	6611687	6617117	5431	FBgn0031836	FBtr0079293	723
chr2L	6620588	6620788	Intron (FBtr0113026/FBgn0031837, intron 1 of 5)	6617134	6621700	4567	FBgn0031837	FBtr0113026	912
chr2L	6632376	6632576	Promoter	6625138	6632407	7270	FBgn0051634	FBtr0079327	0
chr2L	6633389	6633589	3' UTR	6625138	6632407	7270	FBgn0051634	FBtr0079327	-982
chr2L	6642528	6642728	Intron (FBtr0331187/FBgn0051635, intron 2 of 8)	6632798	6648145	15348	FBgn0051635	FBtr0331187	5417
chr2L	6645902	6646102	Exon (FBtr0331187/FBgn0051635, exon 2 of 9)	6632798	6648145	15348	FBgn0051635	FBtr0331187	2043
chr2L	6646332	6646532	Exon (FBtr0331187/FBgn0051635, exon 2 of 9)	6632798	6648145	15348	FBgn0051635	FBtr0331187	1613
chr2L	6647568	6647768	5' UTR	6632798	6648145	15348	FBgn0051635	FBtr0331187	377
chr2L	6667890	6668090	Promoter	6666264	6668033	1770	FBgn0263200	FBtr0079322	0
chr2L	6684670	6684870	Promoter	6677835	6684364	6530	FBgn0028703	FBtr0300327	-306
chr2L	6695037	6695237	Intron (FBtr0079312/FBgn0031850, intron 8 of 12)	6686791	6689393	2603	FBgn0031850	FBtr0114489	-5644
chr2L	6696930	6697130	Exon (FBtr0079312/FBgn0031850, exon 8 of 13)	6686791	6689393	2603	FBgn0031850	FBtr0114489	-7537
chr2L	6697271	6697471	Exon (FBtr0079312/FBgn0031850, exon 7 of 13)	6686791	6689393	2603	FBgn0031850	FBtr0114489	-7878
chr2L	6698110	6698310	Intron (FBtr0079312/FBgn0031850, intron 6 of 12)	6686791	6689393	2603	FBgn0031850	FBtr0114489	-8717
chr2L	6700846	6701046	Intron (FBtr0079312/FBgn0031850, intron 2 of 12)	6689625	6708602	18978	FBgn0031850	FBtr0079314	7556
chr2L	6701640	6701840	5' UTR	6689625	6708602	18978	FBgn0031850	FBtr0079314	6762
chr2L	6708543	6708743	Promoter	6689625	6708602	18978	FBgn0031850	FBtr0079314	0
chr2L	6716466	6716666	Promoter	6711286	6716186	4901	FBgn0025595	FBtr0332331	-280
chr2L	6717652	6717852	Promoter	6717625	6719389	1765	FBgn0031851	FBtr0079299	27
chr2L	6722884	6723084	Promoter	6719896	6722930	3035	FBgn0025777	FBtr0079307	0
chr2L	6724224	6724424	5' UTR	6723903	6732766	8864	FBgn0046704	FBtr0329941	321
chr2L	6724699	6724899	5' UTR	6723903	6732766	8864	FBgn0046704	FBtr0329941	796
chr2L	6725004	6725204	Exon (FBtr0079300/FBgn0046704, exon 2 of 15)	6723903	6732766	8864	FBgn0046704	FBtr0329941	1101
chr2L	6734646	6734846	Exon (FBtr0300056/FBgn0031853, exon 2 of 5)	6732866	6736149	3284	FBgn0031853	FBtr0300056	1780
chr2L	6737831	6738031	Exon (FBtr0079305/FBgn0031854, exon 3 of 4)	6736364	6740188	3825	FBgn0031854	FBtr0079305	2157
chr2L	6738312	6738512	Intron (FBtr0079305/FBgn0031854, intron 1 of 3)	6736364	6740188	3825	FBgn0031854	FBtr0079305	1676
chr2L	6760926	6761126	Exon (FBtr0331216/FBgn0031857, exon 15 of 17)	6757864	6759628	1765	FBgn0031856	FBtr0290242	-1298
chr2L	6790798	6790998	Exon (FBtr0079382/FBgn0015777, exon 6 of 7)	6789770	6794599	4830	FBgn0015777	FBtr0079382	3601
chr2L	6793725	6793925	Intron (FBtr0079382/FBgn0015777, intron 1 of 6)	6789770	6794599	4830	FBgn0015777	FBtr0079382	674
chr2L	6794136	6794336	5' UTR	6789770	6794599	4830	FBgn0015777	FBtr0079382	263
chr2L	6794594	6794794	Promoter	6789770	6794599	4830	FBgn0015777	FBtr0079382	0
chr2L	6795236	6795436	Intron (FBtr0100382/FBgn0015777, intron 1 of 5)	6789770	6794599	4830	FBgn0015777	FBtr0100381	-637
chr2L	6821673	6821873	Promoter	6821934	6838995	17062	FBgn0051632	FBtr0345446	-61
chr2L	6826326	6826526	Intron (FBtr0345446/FBgn0051632, intron 1 of 4)	6822317	6838995	16679	FBgn0051632	FBtr0079341	4009
chr2L	6827733	6827933	Intron (FBtr0345446/FBgn0051632, intron 1 of 4)	6822317	6838995	16679	FBgn0051632	FBtr0079341	5416
chr2L	6833052	6833252	Exon (FBtr0345446/FBgn0051632, exon 4 of 5)	6822317	6838995	16679	FBgn0051632	FBtr0079341	10735
chr2L	6833708	6833908	Intron (FBtr0345446/FBgn0051632, intron 4 of 4)	6822317	6838995	16679	FBgn0051632	FBtr0079341	11391
chr2L	6841143	6841343	Distal Intergenic	6852315	6853866	1552	FBgn0017551	FBtr0079342	-10972
chr2L	6867179	6867379	Intron (FBtr0079373/FBgn0031865, intron 1 of 5)	6860905	6870389	9485	FBgn0031865	FBtr0079373	3010
chr2L	6886174	6886374	Intron (FBtr0307033/FBgn0031866, intron 1 of 12)	6896832	6906656	9825	FBgn0031866	FBtr0079344	-10458
chr2L	6886618	6886818	Intron (FBtr0307033/FBgn0031866, intron 1 of 12)	6896832	6906656	9825	FBgn0031866	FBtr0079344	-10014
chr2L	6908034	6908234	Promoter	6908083	6911057	2975	FBgn0031868	FBtr0332324	0
chr2L	6908208	6908408	Promoter	6908083	6911423	3341	FBgn0031868	FBtr0079345	125
chr2L	6912307	6912507	Exon (FBtr0332329/FBgn0011737, exon 3 of 5)	6911090	6914138	3049	FBgn0011737	FBtr0332329	1631
chr2L	6913132	6913332	Exon (FBtr0332329/FBgn0011737, exon 2 of 5)	6911090	6914138	3049	FBgn0011737	FBtr0332329	806
chr2L	6919410	6919610	Exon (FBtr0332328/FBgn0028554, exon 1 of 2)	6914301	6920210	5910	FBgn0028554	FBtr0332328	600
chr2L	6920846	6921046	Promoter	6920966	6926806	5841	FBgn0004838	FBtr0307031	0
chr2L	6921139	6921339	Promoter	6921260	6926046	4787	FBgn0004838	FBtr0079347	0
chr2L	6921518	6921718	Promoter	6921639	6926046	4408	FBgn0004838	FBtr0301404	0
chr2L	6922304	6922504	Intron (FBtr0301403/FBgn0004838, intron 1 of 2)	6921639	6932057	10419	FBgn0004838	FBtr0079348	665
chr2L	6924302	6924502	Exon (FBtr0301403/FBgn0004838, exon 2 of 3)	6921639	6932057	10419	FBgn0004838	FBtr0079348	2663
chr2L	6927919	6928119	3' UTR	6932121	6932552	432	FBgn0262877	FBtr0306284	-4002
chr2L	6937437	6937637	Exon (FBtr0079367/FBgn0031869, exon 8 of 16)	6932545	6942814	10270	FBgn0031869	FBtr0079367	5177
chr2L	6939707	6939907	Exon (FBtr0079367/FBgn0031869, exon 4 of 16)	6932545	6942814	10270	FBgn0031869	FBtr0079367	2907
chr2L	6946604	6946804	Exon (FBtr0079365/FBgn0031872, exon 2 of 2)	6943740	6945289	1550	FBgn0031871	FBtr0079366	-1315
chr2L	6949693	6949893	Exon (FBtr0079364/FBgn0031873, exon 1 of 2)	6949310	6950207	898	FBgn0031873	FBtr0079364	314
chr2L	6950503	6950703	Promoter	6950421	6954586	4166	FBgn0020616	FBtr0079349	82
chr2L	6952679	6952879	Exon (FBtr0079349/FBgn0020616, exon 6 of 10)	6950421	6954586	4166	FBgn0020616	FBtr0079349	2258
chr2L	6956582	6956782	Exon (FBtr0343775/FBgn0031874, exon 1 of 3)	6954357	6956950	2594	FBgn0031874	FBtr0343775	168
chr2L	6956774	6956974	Promoter	6954357	6956950	2594	FBgn0031874	FBtr0343775	0
chr2L	6960157	6960357	Promoter	6959099	6960328	1230	FBgn0031876	FBtr0079362	0
chr2L	6963680	6963880	Promoter	6961516	6963676	2161	FBgn0031878	FBtr0079359	-4
chr2L	6966531	6966731	Downstream (<1kb)	6966780	6967590	811	FBgn0264922	FBtr0346716	859
chr2L	6967405	6967605	Promoter	6966780	6967590	811	FBgn0264922	FBtr0346716	0
chr2L	6969340	6969540	3' UTR	6966780	6967644	865	FBgn0264922	FBtr0079356	-1696
chr2L	6971269	6971469	5' UTR	6968711	6971737	3027	FBgn0016978	FBtr0331375	268
chr2L	6975218	6975418	Intron (FBtr0290119/FBgn0031879, intron 10 of 12)	6972243	6972796	554	FBgn0262616	FBtr0305347	2975
chr2L	6989428	6989628	Intron (FBtr0290119/FBgn0031879, intron 3 of 12)	6985961	6986750	790	FBgn0265414	FBtr0339662	3467
chr2L	6990190	6990390	Intron (FBtr0290119/FBgn0031879, intron 3 of 12)	6985961	6986750	790	FBgn0265414	FBtr0339662	4229
chr2L	7004436	7004636	Intron (FBtr0290119/FBgn0031879, intron 2 of 12)	6972828	7009909	37082	FBgn0031879	FBtr0290119	5273
chr2L	7006752	7006952	Intron (FBtr0290119/FBgn0031879, intron 2 of 12)	6972828	7009909	37082	FBgn0031879	FBtr0290119	2957
chr2L	7009966	7010166	Promoter	6972828	7009909	37082	FBgn0031879	FBtr0307073	-57
chr2L	7010438	7010638	Promoter	6972828	7010359	37532	FBgn0031879	FBtr0339664	-79
chr2L	7023832	7024032	Promoter	7014623	7023898	9276	FBgn0000053	FBtr0339663	0
chr2L	7026945	7027145	Promoter	7024829	7027287	2459	FBgn0051908	FBtr0079429	142
chr2L	7033128	7033328	Intron (FBtr0089640/FBgn0031883, intron 2 of 5)	7032721	7037878	5158	FBgn0031883	FBtr0344711	407
chr2L	7033377	7033577	Intron (FBtr0089640/FBgn0031883, intron 2 of 5)	7032721	7037878	5158	FBgn0031883	FBtr0344711	656
chr2L	7037925	7038125	Promoter	7037823	7056010	18188	FBgn0262872	FBtr0306229	102
chr2L	7038173	7038373	5' UTR	7037823	7056010	18188	FBgn0262872	FBtr0306229	350
chr2L	7038849	7039049	Intron (FBtr0306228/FBgn0262872, intron 1 of 5)	7037823	7056010	18188	FBgn0262872	FBtr0306229	1026
chr2L	7039383	7039583	Intron (FBtr0306228/FBgn0262872, intron 1 of 5)	7037823	7056010	18188	FBgn0262872	FBtr0306229	1560
chr2L	7043201	7043401	Intron (FBtr0306228/FBgn0262872, intron 3 of 5)	7042359	7056010	13652	FBgn0262872	FBtr0306233	842
chr2L	7045617	7045817	Intron (FBtr0306228/FBgn0262872, intron 3 of 5)	7042359	7056010	13652	FBgn0262872	FBtr0306233	3258
chr2L	7048761	7048961	Promoter	7049272	7054847	5576	FBgn0262872	FBtr0306232	-311
chr2L	7049790	7049990	Promoter	7050368	7054847	4480	FBgn0262872	FBtr0306230	-378
chr2L	7056310	7056510	Promoter	7056301	7063586	7286	FBgn0031885	FBtr0110978	9
chr2L	7056690	7056890	5' UTR	7056301	7063586	7286	FBgn0031885	FBtr0110978	389
chr2L	7057580	7057780	Exon (FBtr0079402/FBgn0031885, exon 2 of 4)	7056301	7063586	7286	FBgn0031885	FBtr0110978	1279
chr2L	7082414	7082614	Intron (FBtr0079423/FBgn0031888, intron 2 of 4)	7069536	7084635	15100	FBgn0031888	FBtr0079423	2021
chr2L	7091479	7091679	Distal Intergenic	7094515	7095248	734	FBgn0267915	FBtr0347474	-2836
chr2L	7096717	7096917	Downstream (1-2kb)	7094515	7095248	734	FBgn0267915	FBtr0347474	2202
chr2L	7110674	7110874	Intron (FBtr0112612/FBgn0085407, intron 2 of 5)	7094515	7095248	734	FBgn0267915	FBtr0347474	16159
chr2L	7116443	7116643	Intron (FBtr0112612/FBgn0085407, intron 2 of 5)	7098188	7133527	35340	FBgn0085407	FBtr0112612	16884
chr2L	7118821	7119021	Exon (FBtr0112612/FBgn0085407, exon 2 of 6)	7098188	7133527	35340	FBgn0085407	FBtr0112612	14506
chr2L	7122108	7122308	Intron (FBtr0112612/FBgn0085407, intron 1 of 5)	7098188	7133527	35340	FBgn0085407	FBtr0112612	11219
chr2L	7122951	7123151	Intron (FBtr0112612/FBgn0085407, intron 1 of 5)	7098188	7133527	35340	FBgn0085407	FBtr0112612	10376
chr2L	7134096	7134296	Promoter	7099692	7134069	34378	FBgn0085407	FBtr0301525	-27
chr2L	7138120	7138320	Intron (FBtr0342658/FBgn0085407, intron 1 of 4)	7142304	7145263	2960	FBgn0265823	FBtr0342653	-3984
chr2L	7138512	7138712	Intron (FBtr0342658/FBgn0085407, intron 1 of 4)	7142304	7145263	2960	FBgn0265823	FBtr0342653	-3592
chr2L	7143712	7143912	Exon (FBtr0342653/FBgn0265823, exon 1 of 1)	7142304	7145263	2960	FBgn0265823	FBtr0342653	1408
chr2L	7144004	7144204	Exon (FBtr0342653/FBgn0265823, exon 1 of 1)	7142304	7145263	2960	FBgn0265823	FBtr0342653	1700
chr2L	7148416	7148616	Intron (FBtr0342658/FBgn0085407, intron 1 of 4)	7142304	7145263	2960	FBgn0265823	FBtr0342653	6112
chr2L	7148728	7148928	Intron (FBtr0342658/FBgn0085407, intron 1 of 4)	7142304	7145263	2960	FBgn0265823	FBtr0342653	6424
chr2L	7157660	7157860	Promoter	7098188	7157695	59508	FBgn0085407	FBtr0342658	0
chr2L	7166797	7166997	Distal Intergenic	7174368	7174790	423	FBgn0265821	FBtr0342657	7793
chr2L	7178949	7179149	Distal Intergenic	7177879	7178171	293	FBgn0265824	FBtr0342656	-778
chr2L	7194062	7194262	Intron (FBtr0079418/FBgn0031895, intron 1 of 2)	7190431	7194413	3983	FBgn0031895	FBtr0079418	151
chr2L	7194497	7194697	Promoter	7190431	7194588	4158	FBgn0031895	FBtr0302948	0
chr2L	7202004	7202204	Intron (FBtr0079416/FBgn0031896, intron 1 of 5)	7194908	7204264	9357	FBgn0031896	FBtr0079416	2060
chr2L	7212481	7212681	Intron (FBtr0330197/FBgn0031897, intron 1 of 5)	7204538	7220033	15496	FBgn0031897	FBtr0330197	7352
chr2L	7218190	7218390	Intron (FBtr0330197/FBgn0031897, intron 1 of 5)	7204538	7220033	15496	FBgn0031897	FBtr0330197	1643
chr2L	7219367	7219567	5' UTR	7204538	7220033	15496	FBgn0031897	FBtr0330197	466
chr2L	7219923	7220123	Promoter	7204538	7220033	15496	FBgn0031897	FBtr0330197	0
chr2L	7226736	7226936	3' UTR	7227734	7228641	908	FBgn0264343	FBtr0332003	-798
chr2L	7241683	7241883	Intron (FBtr0331658/FBgn0259111, intron 1 of 10)	7226462	7240503	14042	FBgn0259111	FBtr0331663	-1180
chr2L	7244877	7245077	5' UTR	7226462	7245430	18969	FBgn0259111	FBtr0331660	353
chr2L	7245431	7245631	Promoter	7226462	7245430	18969	FBgn0259111	FBtr0331660	-1
chr2L	7247493	7247693	Intron (FBtr0331658/FBgn0259111, intron 1 of 10)	7223328	7249343	26016	FBgn0259111	FBtr0331658	1650
chr2L	7249428	7249628	Promoter	7226138	7249343	23206	FBgn0259111	FBtr0331659	-85
chr2L	7258139	7258339	3' UTR	7257512	7258198	687	FBgn0051909	FBtr0300460	627
chr2L	7263853	7264053	Intron (FBtr0089291/FBgn0010453, intron 1 of 3)	7257512	7258198	687	FBgn0051909	FBtr0300460	6341
chr2L	7264097	7264297	Intron (FBtr0089291/FBgn0010453, intron 1 of 3)	7257512	7258198	687	FBgn0051909	FBtr0300460	6585
chr2L	7266676	7266876	Intron (FBtr0089291/FBgn0010453, intron 1 of 3)	7257512	7258198	687	FBgn0051909	FBtr0300460	9164
chr2L	7277174	7277374	Promoter	7255848	7277171	21324	FBgn0010453	FBtr0334799	-3
chr2L	7277933	7278133	Distal Intergenic	7255848	7277171	21324	FBgn0010453	FBtr0334799	-762
chr2L	7279512	7279712	Distal Intergenic	7255848	7277171	21324	FBgn0010453	FBtr0334799	-2341
chr2L	7281970	7282170	Distal Intergenic	7255848	7277171	21324	FBgn0010453	FBtr0334799	-4799
chr2L	7289922	7290122	Distal Intergenic	7255848	7277171	21324	FBgn0010453	FBtr0334799	-12751
chr2L	7290520	7290720	Distal Intergenic	7255848	7277171	21324	FBgn0010453	FBtr0334799	-13349
chr2L	7291777	7291977	Distal Intergenic	7255848	7277171	21324	FBgn0010453	FBtr0334799	-14606
chr2L	7299507	7299707	Distal Intergenic	7307159	7316265	9107	FBgn0284084	FBtr0079432	-7452
chr2L	7300120	7300320	Distal Intergenic	7307159	7316265	9107	FBgn0284084	FBtr0079432	-6839
chr2L	7304704	7304904	Distal Intergenic	7307159	7316265	9107	FBgn0284084	FBtr0079432	-2255
chr2L	7305593	7305793	Distal Intergenic	7307159	7316265	9107	FBgn0284084	FBtr0079432	-1366
chr2L	7306814	7307014	Promoter	7307159	7316265	9107	FBgn0284084	FBtr0079432	-145
chr2L	7310303	7310503	Intron (FBtr0079432/FBgn0284084, intron 2 of 4)	7307159	7316265	9107	FBgn0284084	FBtr0079432	3144
chr2L	7310955	7311155	Intron (FBtr0079432/FBgn0284084, intron 2 of 4)	7307159	7316265	9107	FBgn0284084	FBtr0079432	3796
chr2L	7311601	7311801	Intron (FBtr0079432/FBgn0284084, intron 2 of 4)	7307159	7316265	9107	FBgn0284084	FBtr0079432	4442
chr2L	7312083	7312283	Intron (FBtr0079432/FBgn0284084, intron 2 of 4)	7307159	7316265	9107	FBgn0284084	FBtr0079432	4924
chr2L	7320486	7320686	Distal Intergenic	7328944	7329519	576	FBgn0266842	FBtr0345570	8833
chr2L	7332440	7332640	Distal Intergenic	7333714	7352524	18811	FBgn0031902	FBtr0334800	-1074
chr2L	7334770	7334970	5' UTR	7333714	7352542	18829	FBgn0031902	FBtr0303251	1056
chr2L	7340147	7340347	Intron (FBtr0334800/FBgn0031902, intron 1 of 3)	7333714	7352542	18829	FBgn0031902	FBtr0303251	6433
chr2L	7362619	7362819	Distal Intergenic	7363379	7377528	14150	FBgn0031903	FBtr0303207	-560
chr2L	7363165	7363365	Promoter	7363379	7377528	14150	FBgn0031903	FBtr0303207	-14
chr2L	7377593	7377793	Promoter	7377702	7384344	6643	FBgn0002938	FBtr0079436	0
chr2L	7386478	7386678	Exon (FBtr0079469/FBgn0031904, exon 2 of 7)	7384486	7388253	3768	FBgn0031904	FBtr0079469	1575
chr2L	7400662	7400862	Promoter	7401335	7404526	3192	FBgn0031907	FBtr0302587	-473
chr2L	7401954	7402154	Intron (FBtr0302587/FBgn0031907, intron 1 of 3)	7401335	7404526	3192	FBgn0031907	FBtr0302587	619
chr2L	7403234	7403434	Promoter	7403144	7404526	1383	FBgn0031907	FBtr0334838	90
chr2L	7410369	7410569	Promoter	7410909	7412229	1321	FBgn0031910	FBtr0079442	-340
chr2L	7411551	7411751	Exon (FBtr0079442/FBgn0031910, exon 1 of 1)	7410909	7412229	1321	FBgn0031910	FBtr0079442	642
chr2L	7412317	7412517	Promoter	7412417	7417813	5397	FBgn0028387	FBtr0308610	0
chr2L	7414309	7414509	Exon (FBtr0308610/FBgn0028387, exon 4 of 6)	7412417	7422736	10320	FBgn0028387	FBtr0332523	1892
chr2L	7418519	7418719	Intron (FBtr0079443/FBgn0028387, intron 5 of 7)	7423820	7425932	2113	FBgn0264439	FBtr0332524	-5101
chr2L	7419671	7419871	Intron (FBtr0079443/FBgn0028387, intron 5 of 7)	7423820	7425932	2113	FBgn0264439	FBtr0332524	-3949
chr2L	7425769	7425969	Promoter	7425795	7425892	98	FBgn0262453	FBtr0304472	0
chr2L	7427289	7427489	Promoter	7427728	7430329	2602	FBgn0283658	FBtr0079445	-239
chr2L	7452193	7452393	Downstream (<1kb)	7445355	7451244	5890	FBgn0025697	FBtr0346571	-949
chr2L	7470492	7470692	Intron (FBtr0079449/FBgn0031918, intron 1 of 1)	7471344	7472493	1150	FBgn0031918	FBtr0330720	-652
chr2L	7484867	7485067	Intron (FBtr0330721/FBgn0260486, intron 2 of 13)	7474704	7476952	2249	FBgn0031920	FBtr0079451	10163
chr2L	7491399	7491599	Intron (FBtr0330721/FBgn0260486, intron 2 of 13)	7472513	7496307	23795	FBgn0260486	FBtr0330721	4708
chr2L	7495292	7495492	Intron (FBtr0330721/FBgn0260486, intron 1 of 13)	7472513	7496307	23795	FBgn0260486	FBtr0330721	815
chr2L	7495661	7495861	5' UTR	7472513	7496307	23795	FBgn0260486	FBtr0330721	446
chr2L	7511389	7511589	Intron (FBtr0334847/FBgn0264895, intron 1 of 3)	7519679	7520082	404	FBgn0264891	FBtr0334845	-8090
chr2L	7512462	7512662	Intron (FBtr0334847/FBgn0264895, intron 1 of 3)	7519679	7520082	404	FBgn0264891	FBtr0334845	-7017
chr2L	7516365	7516565	Intron (FBtr0334847/FBgn0264895, intron 1 of 3)	7519679	7520082	404	FBgn0264891	FBtr0334845	-3114
chr2L	7519768	7519968	Promoter	7519679	7520082	404	FBgn0264891	FBtr0334845	89
chr2L	7526279	7526479	Intron (FBtr0334847/FBgn0264895, intron 1 of 3)	7497805	7530574	32770	FBgn0264895	FBtr0334847	4095
chr2L	7527129	7527329	Intron (FBtr0334847/FBgn0264895, intron 1 of 3)	7497805	7530574	32770	FBgn0264895	FBtr0334847	3245
chr2L	7528074	7528274	Intron (FBtr0334847/FBgn0264895, intron 1 of 3)	7497805	7530574	32770	FBgn0264895	FBtr0334847	2300
chr2L	7532547	7532747	Intron (FBtr0334848/FBgn0264895, intron 2 of 4)	7497805	7530574	32770	FBgn0264895	FBtr0334847	-1973
chr2L	7532986	7533186	Intron (FBtr0334848/FBgn0264895, intron 2 of 4)	7497805	7530574	32770	FBgn0264895	FBtr0334847	-2412
chr2L	7539675	7539875	Intron (FBtr0334848/FBgn0264895, intron 1 of 4)	7497805	7544427	46623	FBgn0264895	FBtr0334848	4552
chr2L	7540027	7540227	Intron (FBtr0334848/FBgn0264895, intron 1 of 4)	7497805	7544427	46623	FBgn0264895	FBtr0334848	4200
chr2L	7540489	7540689	Intron (FBtr0334848/FBgn0264895, intron 1 of 4)	7497805	7544427	46623	FBgn0264895	FBtr0334848	3738
chr2L	7543544	7543744	Intron (FBtr0334848/FBgn0264895, intron 1 of 4)	7497805	7544427	46623	FBgn0264895	FBtr0334848	683
chr2L	7544034	7544234	5' UTR	7497805	7544427	46623	FBgn0264895	FBtr0334848	193
chr2L	7544364	7544564	Promoter	7497805	7544427	46623	FBgn0264895	FBtr0334848	0
chr2L	7545383	7545583	Intron (FBtr0334850/FBgn0264895, intron 2 of 5)	7497805	7544427	46623	FBgn0264895	FBtr0334848	-956
chr2L	7545656	7545856	Intron (FBtr0334850/FBgn0264895, intron 2 of 5)	7497805	7544427	46623	FBgn0264895	FBtr0334848	-1229
chr2L	7574780	7574980	Intron (FBtr0334850/FBgn0264895, intron 1 of 5)	7497805	7576013	78209	FBgn0264895	FBtr0334850	1033
chr2L	7576441	7576641	Promoter	7497805	7576607	78803	FBgn0264895	FBtr0334846	0
chr2L	7585074	7585274	Distal Intergenic	7581924	7583333	1410	FBgn0083141	FBtr0079470	3150
chr2L	7590467	7590667	Distal Intergenic	7581924	7583333	1410	FBgn0083141	FBtr0079470	8543
chr2L	7591633	7591833	Distal Intergenic	7581924	7583333	1410	FBgn0083141	FBtr0079470	9709
chr2L	7592920	7593120	Distal Intergenic	7581924	7583333	1410	FBgn0083141	FBtr0079470	10996
chr2L	7602216	7602416	Downstream (2-3kb)	7604243	7604563	321	FBgn0266910	FBtr0345778	-1827
chr2L	7609135	7609335	Intron (FBtr0079472/FBgn0031926, intron 1 of 5)	7608389	7616533	8145	FBgn0031926	FBtr0335486	746
chr2L	7611318	7611518	Intron (FBtr0079472/FBgn0031926, intron 1 of 5)	7608389	7616533	8145	FBgn0031926	FBtr0335486	2929
chr2L	7613302	7613502	5' UTR	7608389	7616533	8145	FBgn0031926	FBtr0335486	4913
chr2L	7620775	7620975	Distal Intergenic	7608389	7616533	8145	FBgn0031926	FBtr0335486	12386
chr2L	7624070	7624270	Distal Intergenic	7636113	7636608	496	FBgn0266034	FBtr0343251	-11843
chr2L	7624419	7624619	Distal Intergenic	7636113	7636608	496	FBgn0266034	FBtr0343251	-11494
chr2L	7632538	7632738	Distal Intergenic	7636113	7636608	496	FBgn0266034	FBtr0343251	-3375
chr2L	7633080	7633280	Distal Intergenic	7636113	7636608	496	FBgn0266034	FBtr0343251	-2833
chr2L	7633730	7633930	Downstream (2-3kb)	7636113	7636608	496	FBgn0266034	FBtr0343251	-2183
chr2L	7635093	7635293	Downstream (1-2kb)	7636113	7636608	496	FBgn0266034	FBtr0343251	-820
chr2L	7640533	7640733	Downstream (1-2kb)	7636951	7637324	374	FBgn0266035	FBtr0343252	3582
chr2L	7640981	7641181	Downstream (<1kb)	7636951	7637324	374	FBgn0266035	FBtr0343252	4030
chr2L	7641402	7641602	Downstream (<1kb)	7636951	7637324	374	FBgn0266035	FBtr0343252	4451
chr2L	7647164	7647364	3' UTR	7636951	7637324	374	FBgn0266035	FBtr0343252	10213
chr2L	7670764	7670964	Intron (FBtr0079474/FBgn0040299, intron 1 of 4)	7642005	7675078	33074	FBgn0264087	FBtr0330706	4114
chr2L	7679079	7679279	Intron (FBtr0079474/FBgn0040299, intron 1 of 4)	7678719	7689459	10741	FBgn0040299	FBtr0079475	360
chr2L	7695808	7696008	Exon (FBtr0335487/FBgn0041182, exon 7 of 8)	7693030	7693821	792	FBgn0262880	FBtr0306288	2778
chr2L	7714171	7714371	Exon (FBtr0343408/FBgn0053296, exon 9 of 9)	7713998	7716645	2648	FBgn0053296	FBtr0343408	2274
chr2L	7716396	7716596	Promoter	7713998	7716645	2648	FBgn0053296	FBtr0343408	49
chr2L	7719374	7719574	Promoter	7716974	7719487	2514	FBgn0031935	FBtr0302518	0
chr2L	7783012	7783212	Promoter	7782865	7786061	3197	FBgn0031947	FBtr0079488	147
chr2L	7797494	7797694	Exon (FBtr0343403/FBgn0031950, exon 3 of 4)	7791406	7795959	4554	FBgn0025687	FBtr0079495	-1535
chr2L	7799743	7799943	Promoter	7796546	7799847	3302	FBgn0031950	FBtr0079493	0
chr2L	7811801	7812001	Intron (FBtr0079490/FBgn0261800, intron 1 of 4)	7811438	7820771	9334	FBgn0261800	FBtr0079490	363
chr2L	7819068	7819268	Exon (FBtr0079490/FBgn0261800, exon 4 of 5)	7821151	7825350	4200	FBgn0027515	FBtr0331234	-1883
chr2L	7825971	7826171	3' UTR	7825347	7827246	1900	FBgn0020618	FBtr0331238	1075
chr2L	7828324	7828524	Intron (FBtr0343416/FBgn0004177, intron 1 of 3)	7827793	7832668	4876	FBgn0004177	FBtr0079525	531
chr2L	7829199	7829399	Intron (FBtr0343416/FBgn0004177, intron 1 of 3)	7827793	7832668	4876	FBgn0004177	FBtr0079525	1406
chr2L	7829928	7830128	Intron (FBtr0343416/FBgn0004177, intron 1 of 3)	7827793	7832668	4876	FBgn0004177	FBtr0079525	2135
chr2L	7832867	7833067	3' UTR	7827793	7832668	4876	FBgn0004177	FBtr0079525	5074
chr2L	7834029	7834229	Distal Intergenic	7839777	7840414	638	FBgn0262546	FBtr0343422	6185
chr2L	7838783	7838983	Downstream (<1kb)	7839777	7840414	638	FBgn0262546	FBtr0343422	1431
chr2L	7842795	7842995	Downstream (1-2kb)	7840452	7841262	811	FBgn0031954	FBtr0079526	2343
chr2L	7843782	7843982	Downstream (<1kb)	7840452	7841262	811	FBgn0031954	FBtr0079526	3330
chr2L	7855379	7855579	Promoter	7844905	7855475	10571	FBgn0031955	FBtr0343421	0
chr2L	7855846	7856046	Promoter	7844905	7855475	10571	FBgn0031955	FBtr0343421	-371
chr2L	7858240	7858440	3' UTR	7857077	7860120	3044	FBgn0040099	FBtr0343418	1163
chr2L	7870250	7870450	5' UTR	7864642	7871341	6700	FBgn0045038	FBtr0343420	891
chr2L	7874055	7874255	Exon (FBtr0079561/FBgn0031959, exon 4 of 5)	7872849	7872919	71	FBgn0011861	FBtr0079528	1206
chr2L	7876781	7876981	Intron (FBtr0079561/FBgn0031959, intron 1 of 4)	7873495	7879552	6058	FBgn0031959	FBtr0079561	2571
chr2L	7877276	7877476	Intron (FBtr0079561/FBgn0031959, intron 1 of 4)	7873495	7879552	6058	FBgn0031959	FBtr0079561	2076
chr2L	7878248	7878448	Exon (FBtr0079561/FBgn0031959, exon 1 of 5)	7873495	7879552	6058	FBgn0031959	FBtr0079561	1104
chr2L	7878732	7878932	Exon (FBtr0079561/FBgn0031959, exon 1 of 5)	7873495	7879552	6058	FBgn0031959	FBtr0079561	620
chr2L	7885205	7885405	Promoter	7884930	7885450	521	FBgn0261790	FBtr0079560	45
chr2L	7887460	7887660	Promoter	7883282	7887513	4232	FBgn0031961	FBtr0343419	0
chr2L	7903728	7903928	Intron (FBtr0112718/FBgn0085450, intron 2 of 2)	7889288	7890594	1307	FBgn0053121	FBtr0079557	-13134
chr2L	7917937	7918137	Intron (FBtr0112718/FBgn0085450, intron 2 of 2)	7889288	7890594	1307	FBgn0053121	FBtr0079557	-27343
chr2L	7938203	7938403	Intron (FBtr0112718/FBgn0085450, intron 2 of 2)	7893431	7977065	83635	FBgn0085450	FBtr0112717	38662
chr2L	7958616	7958816	Intron (FBtr0112718/FBgn0085450, intron 2 of 2)	7893431	7977065	83635	FBgn0085450	FBtr0112717	18249
chr2L	7976800	7977000	Promoter	7893431	7977065	83635	FBgn0085450	FBtr0112717	65
chr2L	7991655	7991855	Promoter	7990964	7991580	617	FBgn0031969	FBtr0331673	-75
chr2L	7993443	7993643	Promoter	7987113	7993577	6465	FBgn0031969	FBtr0344860	0
chr2L	7994135	7994335	Promoter	7986786	7994184	7399	FBgn0031969	FBtr0300183	0
chr2L	7994446	7994646	Promoter	7994798	7996494	1697	FBgn0266331	FBtr0344062	-152
chr2L	7998882	7999082	Promoter	7998946	7999676	731	FBgn0031971	FBtr0079532	0
chr2L	8003198	8003398	Exon (FBtr0079550/FBgn0031972, exon 3 of 6)	7999670	8004286	4617	FBgn0031972	FBtr0079550	888
chr2L	8006914	8007114	Promoter	8004548	8007210	2663	FBgn0031973	FBtr0079549	96
chr2L	8029557	8029757	Promoter	8029462	8030565	1104	FBgn0031977	FBtr0333095	95
chr2L	8030949	8031149	Promoter	8031010	8038498	7489	FBgn0044323	FBtr0079539	0
chr2L	8031462	8031662	5' UTR	8031010	8040826	9817	FBgn0044323	FBtr0306001	452
chr2L	8031792	8031992	Intron (FBtr0306000/FBgn0044323, intron 1 of 5)	8031010	8040826	9817	FBgn0044323	FBtr0306001	782
chr2L	8032025	8032225	5' UTR	8031010	8040826	9817	FBgn0044323	FBtr0306001	1015
chr2L	8039144	8039344	3' UTR	8026914	8039788	12875	FBgn0031976	FBtr0301128	444
chr2L	8043385	8043585	Promoter	8043471	8054326	10856	FBgn0031981	FBtr0344788	0
chr2L	8047307	8047507	Exon (FBtr0344788/FBgn0031981, exon 4 of 6)	8043471	8054326	10856	FBgn0031981	FBtr0344789	3836
chr2L	8055076	8055276	Exon (FBtr0079545/FBgn0011230, exon 12 of 13)	8043471	8054326	10856	FBgn0031981	FBtr0344789	11605
chr2L	8072976	8073176	Promoter	8072895	8073948	1054	FBgn0010287	FBtr0079542	81
chr2L	8073225	8073425	Exon (FBtr0079542/FBgn0010287, exon 2 of 2)	8072895	8073948	1054	FBgn0010287	FBtr0079542	330
chr2L	8081653	8081853	Intron (FBtr0079543/FBgn0267488, intron 1 of 6)	8082859	8083107	249	FBgn0266795	FBtr0345451	-1006
chr2L	8081814	8082014	Intron (FBtr0079543/FBgn0267488, intron 1 of 6)	8082859	8083107	249	FBgn0266795	FBtr0345451	-845
chr2L	8082331	8082531	Promoter	8082859	8083107	249	FBgn0266795	FBtr0345451	-328
chr2L	8086840	8087040	Intron (FBtr0079566/FBgn0261822, intron 1 of 6)	8088304	8109458	21155	FBgn0261822	FBtr0079570	-1264
chr2L	8088165	8088365	Promoter	8088304	8109458	21155	FBgn0261822	FBtr0079570	0
chr2L	8091043	8091243	Intron (FBtr0079566/FBgn0261822, intron 2 of 6)	8089103	8109458	20356	FBgn0261822	FBtr0079573	1940
chr2L	8100347	8100547	Intron (FBtr0079566/FBgn0261822, intron 2 of 6)	8089103	8109458	20356	FBgn0261822	FBtr0079573	11244
chr2L	8100994	8101194	Intron (FBtr0079566/FBgn0261822, intron 2 of 6)	8089103	8109458	20356	FBgn0261822	FBtr0079573	11891
chr2L	8104942	8105142	Intron (FBtr0079566/FBgn0261822, intron 2 of 6)	8089103	8109458	20356	FBgn0261822	FBtr0079573	15839
chr2L	8107035	8107235	Exon (FBtr0079566/FBgn0261822, exon 5 of 7)	8116965	8124010	7046	FBgn0031985	FBtr0301229	16775
chr2L	8111054	8111254	3' UTR	8116965	8124010	7046	FBgn0031985	FBtr0301229	12756
chr2L	8116764	8116964	Downstream (<1kb)	8116965	8124010	7046	FBgn0031985	FBtr0301229	7046
chr2L	8125343	8125543	Exon (FBtr0079575/FBgn0031986, exon 2 of 2)	8124329	8125799	1471	FBgn0031986	FBtr0079575	1014
chr2L	8127499	8127699	5' UTR	8127001	8133989	6989	FBgn0031988	FBtr0339671	498
chr2L	8135699	8135899	Exon (FBtr0344863/FBgn0031990, exon 5 of 7)	8141540	8141662	123	FBgn0263561	FBtr0309700	5763
chr2L	8141731	8141931	Promoter	8141540	8141662	123	FBgn0263561	FBtr0309700	-69
chr2L	8144078	8144278	Promoter	8143401	8144047	647	FBgn0261830	FBtr0303390	-31
chr2L	8145292	8145492	Promoter	8144391	8145107	717	FBgn0261831	FBtr0303391	-185
chr2L	8146880	8147080	Intron (FBtr0339672/FBgn0263256, intron 1 of 4)	8147611	8148356	746	FBgn0051606	FBtr0079577	-531
chr2L	8148680	8148880	Promoter	8148948	8154726	5779	FBgn0263256	FBtr0344862	-68
chr2L	8158214	8158414	Exon (FBtr0330321/FBgn0263256, exon 9 of 9)	8134247	8159575	25329	FBgn0031990	FBtr0079641	1161
chr2L	8162989	8163189	Promoter	8163073	8190137	27065	FBgn0264953	FBtr0335175	0
chr2L	8163612	8163812	Intron (FBtr0335175/FBgn0264953, intron 1 of 29)	8163073	8190137	27065	FBgn0264953	FBtr0347415	539
chr2L	8166006	8166206	Intron (FBtr0335175/FBgn0264953, intron 1 of 29)	8163073	8190137	27065	FBgn0264953	FBtr0347415	2933
chr2L	8167285	8167485	Intron (FBtr0335175/FBgn0264953, intron 1 of 29)	8163073	8190137	27065	FBgn0264953	FBtr0347415	4212
chr2L	8167907	8168107	Intron (FBtr0335175/FBgn0264953, intron 1 of 29)	8163073	8190137	27065	FBgn0264953	FBtr0347415	4834
chr2L	8183902	8184102	Intron (FBtr0335175/FBgn0264953, intron 20 of 29)	8190297	8190781	485	FBgn0083970	FBtr0110894	6679
chr2L	8185186	8185386	Exon (FBtr0335176/FBgn0264953, exon 22 of 30)	8190297	8190781	485	FBgn0083970	FBtr0110894	5395
chr2L	8199285	8199485	Exon (FBtr0335190/FBgn0031997, exon 1 of 4)	8198953	8200652	1700	FBgn0031997	FBtr0079588	332
chr2L	8203202	8203402	Exon (FBtr0079637/FBgn0031998, exon 3 of 10)	8201557	8205298	3742	FBgn0264950	FBtr0335191	1645
chr2L	8209068	8209268	Exon (FBtr0079589/FBgn0031999, exon 5 of 5)	8209626	8211122	1497	FBgn0003607	FBtr0079635	1854
chr2L	8209339	8209539	3' UTR	8209626	8211122	1497	FBgn0003607	FBtr0079635	1583
chr2L	8209864	8210064	Exon (FBtr0079635/FBgn0003607, exon 5 of 5)	8209626	8211122	1497	FBgn0003607	FBtr0079635	1058
chr2L	8210238	8210438	Exon (FBtr0079635/FBgn0003607, exon 4 of 5)	8209626	8211122	1497	FBgn0003607	FBtr0079635	684
chr2L	8212777	8212977	Promoter	8212039	8212902	864	FBgn0032000	FBtr0079633	0
chr2L	8214088	8214288	Promoter	8214305	8215239	935	FBgn0032002	FBtr0079593	-17
chr2L	8215025	8215225	3' UTR	8215915	8216901	987	FBgn0032003	FBtr0079594	-690
chr2L	8222226	8222426	Exon (FBtr0302147/FBgn0032006, exon 18 of 19)	8218071	8220741	2671	FBgn0032005	FBtr0306170	-1485
chr2L	8227106	8227306	Exon (FBtr0302147/FBgn0032006, exon 5 of 19)	8221127	8230677	9551	FBgn0032006	FBtr0303109	3371
chr2L	8239032	8239232	Promoter	8221127	8239158	18032	FBgn0032006	FBtr0079629	0
chr2L	8250313	8250513	Exon (FBtr0306391/FBgn0032010, exon 6 of 14)	8244160	8252966	8807	FBgn0032010	FBtr0306391	2453
chr2L	8261034	8261234	Exon (FBtr0112836/FBgn0003502, exon 11 of 13)	8258616	8258692	77	FBgn0262374	FBtr0304201	-2342
chr2L	8264632	8264832	Intron (FBtr0112836/FBgn0003502, intron 5 of 12)	8259505	8265793	6289	FBgn0003502	FBtr0330692	961
chr2L	8266820	8267020	Intron (FBtr0112836/FBgn0003502, intron 5 of 12)	8259505	8265793	6289	FBgn0003502	FBtr0330692	-1027
chr2L	8274486	8274686	Promoter	8259505	8274224	14720	FBgn0003502	FBtr0112835	-262
chr2L	8274811	8275011	Intron (FBtr0112836/FBgn0003502, intron 5 of 12)	8259505	8274224	14720	FBgn0003502	FBtr0112835	-587
chr2L	8276162	8276362	Intron (FBtr0112836/FBgn0003502, intron 5 of 12)	8258755	8277702	18948	FBgn0003502	FBtr0079618	1340
chr2L	8276425	8276625	Intron (FBtr0112836/FBgn0003502, intron 5 of 12)	8258755	8277702	18948	FBgn0003502	FBtr0079618	1077
chr2L	8277604	8277804	Promoter	8258755	8277702	18948	FBgn0003502	FBtr0079618	0
chr2L	8280300	8280500	Intron (FBtr0112836/FBgn0003502, intron 5 of 12)	8259505	8277702	18198	FBgn0003502	FBtr0079615	-2598
chr2L	8287477	8287677	Intron (FBtr0112836/FBgn0003502, intron 2 of 12)	8290727	8290799	73	FBgn0011902	FBtr0079596	-3050
chr2L	8289908	8290108	Intron (FBtr0112836/FBgn0003502, intron 2 of 12)	8290727	8290799	73	FBgn0011902	FBtr0079596	-619
chr2L	8294526	8294726	Promoter	8295158	8295666	509	FBgn0264083	FBtr0330691	-432
chr2L	8295751	8295951	Intron (FBtr0112836/FBgn0003502, intron 2 of 12)	8295158	8295666	509	FBgn0264083	FBtr0330691	593
chr2L	8296384	8296584	5' UTR	8259505	8297124	37620	FBgn0003502	FBtr0330693	540
chr2L	8297145	8297345	Promoter	8259505	8297124	37620	FBgn0003502	FBtr0330693	-21
chr2L	8300698	8300898	Promoter	8258373	8300746	42374	FBgn0003502	FBtr0112836	0
chr2L	8302770	8302970	Promoter	8301345	8302985	1641	FBgn0261020	FBtr0079614	15
chr2L	8346772	8346972	5' UTR	8346620	8351112	4493	FBgn0032025	FBtr0345779	152
chr2L	8348384	8348584	Intron (FBtr0079606/FBgn0032025, intron 1 of 2)	8346620	8351112	4493	FBgn0032025	FBtr0345779	1764
chr2L	8356924	8357124	Exon (FBtr0307092/FBgn0032026, exon 8 of 10)	8352187	8355172	2986	FBgn0051901	FBtr0079607	4737
chr2L	8362687	8362887	Promoter	8355686	8362469	6784	FBgn0032026	FBtr0079608	-218
chr2L	8363039	8363239	Downstream (<1kb)	8355686	8362469	6784	FBgn0032026	FBtr0079608	-570
chr2L	8366147	8366347	Promoter	8366038	8370090	4053	FBgn0260439	FBtr0339789	109
chr2L	8366387	8366587	Exon (FBtr0005088/FBgn0260439, exon 1 of 7)	8366038	8370090	4053	FBgn0260439	FBtr0339789	349
chr2L	8368920	8369120	Exon (FBtr0005088/FBgn0260439, exon 6 of 7)	8370454	8374250	3797	FBgn0032029	FBtr0345734	-1334
chr2L	8384792	8384992	5' UTR	8384455	8388804	4350	FBgn0032036	FBtr0303470	337
chr2L	8386101	8386301	Promoter	8386139	8388804	2666	FBgn0032036	FBtr0079657	0
chr2L	8386872	8387072	Exon (FBtr0079653/FBgn0032036, exon 5 of 7)	8386139	8388804	2666	FBgn0032036	FBtr0303471	733
chr2L	8387209	8387409	Exon (FBtr0079653/FBgn0032036, exon 5 of 7)	8386139	8388804	2666	FBgn0032036	FBtr0303471	1070
chr2L	8387676	8387876	Exon (FBtr0079653/FBgn0032036, exon 6 of 7)	8388728	8389331	604	FBgn0262001	FBtr0303800	1455
chr2L	8402893	8403093	Promoter	8401476	8403139	1664	FBgn0001084	FBtr0331992	46
chr2L	8403774	8403974	Promoter	8403447	8403924	478	FBgn0266326	FBtr0344057	0
chr2L	8406163	8406363	Exon (FBtr0346708/FBgn0020497, exon 3 of 7)	8403447	8403924	478	FBgn0266326	FBtr0344057	-2239
chr2L	8414689	8414889	5' UTR	8412144	8415256	3113	FBgn0032042	FBtr0331990	367
chr2L	8415828	8416028	Promoter	8415743	8431297	15555	FBgn0027932	FBtr0340240	85
chr2L	8416365	8416565	Intron (FBtr0079667/FBgn0027932, intron 1 of 4)	8415743	8431297	15555	FBgn0027932	FBtr0340240	622
chr2L	8416897	8417097	Intron (FBtr0079667/FBgn0027932, intron 1 of 4)	8415743	8431297	15555	FBgn0027932	FBtr0340240	1154
chr2L	8424881	8425081	Intron (FBtr0079667/FBgn0027932, intron 1 of 4)	8426773	8430977	4205	FBgn0027932	FBtr0079666	-1692
chr2L	8432889	8433089	5' UTR	8431086	8433598	2513	FBgn0001137	FBtr0079708	509
chr2L	8434907	8435107	Exon (FBtr0079707/FBgn0027490, exon 2 of 2)	8431086	8433598	2513	FBgn0001137	FBtr0079708	-1309
chr2L	8436241	8436441	Exon (FBtr0079707/FBgn0027490, exon 1 of 2)	8434058	8437365	3308	FBgn0027490	FBtr0079707	924
chr2L	8437410	8437610	Promoter	8437405	8437996	592	FBgn0043002	FBtr0100268	5
chr2L	8463567	8463767	5' UTR	8449691	8463994	14304	FBgn0026718	FBtr0079703	227
chr2L	8463926	8464126	Promoter	8449691	8463994	14304	FBgn0026718	FBtr0079703	0
chr2L	8464431	8464631	Promoter	8464488	8466529	2042	FBgn0285971	FBtr0079674	0
chr2L	8478492	8478692	Promoter	8478705	8488671	9967	FBgn0262029	FBtr0303923	-13
chr2L	8478888	8479088	5' UTR	8478705	8488671	9967	FBgn0262029	FBtr0303923	183
chr2L	8479349	8479549	5' UTR	8478705	8488671	9967	FBgn0262029	FBtr0303923	644
chr2L	8485274	8485474	Promoter	8485725	8485925	201	FBgn0263489	FBtr0309788	-251
chr2L	8490611	8490811	Promoter	8490739	8491360	622	FBgn0263314	FBtr0308708	0
chr2L	8493679	8493879	5' UTR	8494893	8496307	1415	FBgn0032049	FBtr0343427	2428
chr2L	8510452	8510652	Exon (FBtr0343426/FBgn0032050, exon 1 of 2)	8509069	8511866	2798	FBgn0032050	FBtr0343426	1214
chr2L	8510916	8511116	Exon (FBtr0343426/FBgn0032050, exon 1 of 2)	8509069	8511866	2798	FBgn0032050	FBtr0343426	750
chr2L	8511828	8512028	Promoter	8509069	8511866	2798	FBgn0032050	FBtr0343426	0
chr2L	8517531	8517731	Promoter	8517637	8519176	1540	FBgn0032054	FBtr0333413	0
chr2L	8521914	8522114	Promoter	8521933	8524884	2952	FBgn0016122	FBtr0079685	0
chr2L	8522616	8522816	Exon (FBtr0079685/FBgn0016122, exon 2 of 4)	8521933	8525740	3808	FBgn0016122	FBtr0333416	683
chr2L	8528399	8528599	Promoter	8524999	8528505	3507	FBgn0085470	FBtr0333420	0
chr2L	8528887	8529087	Promoter	8529141	8537932	8792	FBgn0028394	FBtr0333418	-54
chr2L	8529614	8529814	Intron (FBtr0333418/FBgn0028394, intron 1 of 4)	8529141	8541439	12299	FBgn0028394	FBtr0079687	473
chr2L	8532888	8533088	Intron (FBtr0333418/FBgn0028394, intron 1 of 4)	8535786	8537932	2147	FBgn0028394	FBtr0079688	-2698
chr2L	8536225	8536425	Exon (FBtr0333418/FBgn0028394, exon 3 of 5)	8535786	8541439	5654	FBgn0028394	FBtr0333417	439
chr2L	8541214	8541414	3' UTR	8541552	8541623	72	FBgn0051604	FBtr0079694	209
chr2L	8542321	8542521	Intron (FBtr0303877/FBgn0011259, intron 1 of 22)	8542147	8672041	129895	FBgn0011259	FBtr0303878	174
chr2L	8543226	8543426	Promoter	8543330	8667776	124447	FBgn0011259	FBtr0079691	0
chr2L	8543868	8544068	Intron (FBtr0303877/FBgn0011259, intron 2 of 22)	8543330	8671917	128588	FBgn0011259	FBtr0329931	538
chr2L	8545536	8545736	Intron (FBtr0303877/FBgn0011259, intron 3 of 22)	8543330	8671917	128588	FBgn0011259	FBtr0329931	2206
chr2L	8551282	8551482	Intron (FBtr0303877/FBgn0011259, intron 3 of 22)	8543330	8671917	128588	FBgn0011259	FBtr0329931	7952
chr2L	8557373	8557573	Intron (FBtr0303877/FBgn0011259, intron 3 of 22)	8570888	8570960	73	FBgn0051895	FBtr0079692	-13315
chr2L	8578624	8578824	Intron (FBtr0303877/FBgn0011259, intron 4 of 22)	8570888	8570960	73	FBgn0051895	FBtr0079692	7736
chr2L	8587987	8588187	Intron (FBtr0303877/FBgn0011259, intron 4 of 22)	8590370	8590884	515	FBgn0264437	FBtr0332517	2697
chr2L	8603746	8603946	Intron (FBtr0303877/FBgn0011259, intron 4 of 22)	8590370	8594489	4120	FBgn0264437	FBtr0332518	-9257
chr2L	8625119	8625319	Intron (FBtr0303877/FBgn0011259, intron 4 of 22)	8620028	8620099	72	FBgn0051602	FBtr0079693	5091
chr2L	8633792	8633992	Intron (FBtr0303877/FBgn0011259, intron 5 of 22)	8620028	8620099	72	FBgn0051602	FBtr0079693	13764
chr2L	8645546	8645746	Intron (FBtr0303877/FBgn0011259, intron 7 of 22)	8620028	8620099	72	FBgn0051602	FBtr0079693	25518
chr2L	8651857	8652057	Intron (FBtr0303877/FBgn0011259, intron 7 of 22)	8672698	8676804	4107	FBgn0001114	FBtr0079727	-20641
chr2L	8661495	8661695	Intron (FBtr0303877/FBgn0011259, intron 18 of 22)	8672698	8676804	4107	FBgn0001114	FBtr0079727	-11003
chr2L	8671207	8671407	3' UTR	8672698	8676804	4107	FBgn0001114	FBtr0079727	-1291
chr2L	8674929	8675129	Exon (FBtr0079727/FBgn0001114, exon 3 of 3)	8673152	8676804	3653	FBgn0001114	FBtr0307091	1777
chr2L	8675652	8675852	Exon (FBtr0079727/FBgn0001114, exon 3 of 3)	8673152	8676804	3653	FBgn0001114	FBtr0307091	2500
chr2L	8677185	8677385	Exon (FBtr0079753/FBgn0032057, exon 4 of 4)	8679116	8679187	72	FBgn0051889	FBtr0079728	-1731
chr2L	8685800	8686000	Promoter	8684823	8685955	1133	FBgn0032059	FBtr0079750	0
chr2L	8689695	8689895	Exon (FBtr0079747/FBgn0004914, exon 3 of 8)	8687253	8691209	3957	FBgn0004914	FBtr0079748	1314
chr2L	8689924	8690124	Exon (FBtr0079747/FBgn0004914, exon 3 of 8)	8687253	8691209	3957	FBgn0004914	FBtr0079748	1085
chr2L	8690156	8690356	5' UTR	8687253	8691209	3957	FBgn0004914	FBtr0079748	853
chr2L	8690489	8690689	Intron (FBtr0079747/FBgn0004914, intron 2 of 7)	8687253	8691209	3957	FBgn0004914	FBtr0079748	520
chr2L	8694998	8695198	Intron (FBtr0079747/FBgn0004914, intron 2 of 7)	8687253	8692400	5148	FBgn0004914	FBtr0344784	-2598
chr2L	8701980	8702180	Intron (FBtr0079747/FBgn0004914, intron 2 of 7)	8703475	8705450	1976	FBgn0266327	FBtr0344058	-1295
chr2L	8702191	8702391	Intron (FBtr0079747/FBgn0004914, intron 2 of 7)	8703475	8705450	1976	FBgn0266327	FBtr0344058	-1084
chr2L	8706476	8706676	Exon (FBtr0079731/FBgn0032061, exon 1 of 2)	8705572	8707527	1956	FBgn0032061	FBtr0339543	904
chr2L	8710429	8710629	3' UTR	8687226	8709611	22386	FBgn0004914	FBtr0336633	-818
chr2L	8717946	8718146	Intron (FBtr0079746/FBgn0003209, intron 2 of 9)	8709880	8714583	4704	FBgn0003209	FBtr0340231	-3363
chr2L	8731525	8731725	Intron (FBtr0079746/FBgn0003209, intron 2 of 9)	8709880	8735797	25918	FBgn0003209	FBtr0079746	4072
chr2L	8738602	8738802	Intron (FBtr0079745/FBgn0003209, intron 1 of 8)	8709880	8740660	30781	FBgn0003209	FBtr0079745	1858
chr2L	8740012	8740212	Intron (FBtr0079745/FBgn0003209, intron 1 of 8)	8709880	8740660	30781	FBgn0003209	FBtr0079745	448
chr2L	8740263	8740463	5' UTR	8709880	8740660	30781	FBgn0003209	FBtr0079745	197
chr2L	8773140	8773340	Exon (FBtr0345752/FBgn0032068, exon 5 of 5)	8769159	8772344	3186	FBgn0032067	FBtr0302992	-796
chr2L	8789308	8789508	Distal Intergenic	8781799	8782500	702	FBgn0261627	FBtr0302991	-6808
chr2L	8809949	8810149	Distal Intergenic	8825645	8829670	4026	FBgn0029123	FBtr0079733	-15496
chr2L	8810558	8810758	Distal Intergenic	8825645	8829670	4026	FBgn0029123	FBtr0079733	-14887
chr2L	8811332	8811532	Distal Intergenic	8825645	8829670	4026	FBgn0029123	FBtr0079733	-14113
chr2L	8824402	8824602	Distal Intergenic	8825645	8829670	4026	FBgn0029123	FBtr0079733	-1043
chr2L	8824734	8824934	Distal Intergenic	8825645	8829670	4026	FBgn0029123	FBtr0079733	-711
chr2L	8825377	8825577	Promoter	8825645	8829670	4026	FBgn0029123	FBtr0079733	-68
chr2L	8832414	8832614	Distal Intergenic	8825645	8829670	4026	FBgn0029123	FBtr0330210	6769
chr2L	8841391	8841591	Distal Intergenic	8852009	8852664	656	FBgn0266905	FBtr0345772	11073
chr2L	8841815	8842015	Distal Intergenic	8852009	8852664	656	FBgn0266905	FBtr0345772	10649
chr2L	8846099	8846299	Distal Intergenic	8852009	8852664	656	FBgn0266905	FBtr0345772	6365
chr2L	8846802	8847002	Distal Intergenic	8852009	8852664	656	FBgn0266905	FBtr0345772	5662
chr2L	8849334	8849534	Downstream (2-3kb)	8852009	8852664	656	FBgn0266905	FBtr0345772	3130
chr2L	8852043	8852243	Exon (FBtr0345772/FBgn0266905, exon 1 of 1)	8852009	8852664	656	FBgn0266905	FBtr0345772	421
chr2L	8854964	8855164	Distal Intergenic	8852009	8852664	656	FBgn0266905	FBtr0345772	-2300
chr2L	8857554	8857754	Distal Intergenic	8852009	8852664	656	FBgn0266905	FBtr0345772	-4890
chr2L	8866001	8866201	Exon (FBtr0079737/FBgn0052983, exon 1 of 1)	8865850	8866670	821	FBgn0052983	FBtr0079737	151
chr2L	8868853	8869053	Distal Intergenic	8867875	8868747	873	FBgn0265587	FBtr0340257	978
chr2L	8872360	8872560	Distal Intergenic	8867875	8868747	873	FBgn0265587	FBtr0340257	4485
chr2L	8874788	8874988	Distal Intergenic	8867875	8868747	873	FBgn0265587	FBtr0340257	6913
chr2L	8875954	8876154	Distal Intergenic	8867875	8868747	873	FBgn0265587	FBtr0340257	8079
chr2L	8881127	8881327	Distal Intergenic	8886134	8888028	1895	FBgn0265588	FBtr0347027	6701
chr2L	8896162	8896362	Distal Intergenic	8898786	8932700	33915	FBgn0085427	FBtr0112648	-2424
chr2L	8914839	8915039	Intron (FBtr0112648/FBgn0085427, intron 1 of 10)	8898786	8933594	34809	FBgn0085427	FBtr0303889	16053
chr2L	8919267	8919467	Intron (FBtr0112648/FBgn0085427, intron 2 of 10)	8933962	8936096	2135	FBgn0032074	FBtr0300289	-14495
chr2L	8936531	8936731	Distal Intergenic	8937390	8939743	2354	FBgn0032075	FBtr0079755	-659
chr2L	8937719	8937919	Intron (FBtr0079755/FBgn0032075, intron 2 of 4)	8937390	8939743	2354	FBgn0032075	FBtr0273420	329
chr2L	8949877	8950077	Intron (FBtr0079788/FBgn0032078, intron 1 of 3)	8943455	8951216	7762	FBgn0032078	FBtr0079788	1139
chr2L	8950559	8950759	Intron (FBtr0079788/FBgn0032078, intron 1 of 3)	8943455	8951216	7762	FBgn0032078	FBtr0079788	457
chr2L	8950807	8951007	5' UTR	8943455	8951216	7762	FBgn0032078	FBtr0079788	209
chr2L	8951437	8951637	Promoter	8943455	8951216	7762	FBgn0032078	FBtr0079789	-221
chr2L	8958035	8958235	Promoter	8953481	8958113	4633	FBgn0032079	FBtr0079787	0
chr2L	8972115	8972315	Exon (FBtr0332207/FBgn0032083, exon 5 of 8)	8970520	8974976	4457	FBgn0032083	FBtr0332207	2661
chr2L	8972882	8973082	Exon (FBtr0332207/FBgn0032083, exon 3 of 8)	8970520	8974976	4457	FBgn0032083	FBtr0332207	1894
chr2L	8975620	8975820	Promoter	8970520	8975428	4909	FBgn0032083	FBtr0332206	-192
chr2L	8979817	8980017	Intron (FBtr0079784/FBgn0032084, intron 3 of 6)	8980659	8981432	774	FBgn0040963	FBtr0079760	-642
chr2L	8984878	8985078	Promoter	8977962	8984872	6911	FBgn0032084	FBtr0079783	-6
chr2L	8985254	8985454	Promoter	8977962	8984872	6911	FBgn0032084	FBtr0079783	-382
chr2L	9012379	9012579	Exon (FBtr0079766/FBgn0032088, exon 2 of 3)	9012188	9014149	1962	FBgn0032088	FBtr0309842	191
chr2L	9025625	9025825	Promoter	9024450	9025432	983	FBgn0032090	FBtr0079778	-193
chr2L	9033188	9033388	Distal Intergenic	9025634	9031836	6203	FBgn0265452	FBtr0339809	-1352
chr2L	9045752	9045952	Distal Intergenic	9025634	9031836	6203	FBgn0265452	FBtr0339809	-13916
chr2L	9088273	9088473	Exon (FBtr0079768/FBgn0032095, exon 4 of 4)	9084107	9089440	5334	FBgn0032095	FBtr0079768	4166
chr2L	9088968	9089168	Exon (FBtr0079768/FBgn0032095, exon 4 of 4)	9084107	9089440	5334	FBgn0032095	FBtr0079768	4861
chr2L	9117520	9117720	Downstream (2-3kb)	9119582	9120040	459	FBgn0265828	FBtr0342661	-1862
chr2L	9121093	9121293	Downstream (<1kb)	9121571	9121923	353	FBgn0265827	FBtr0342663	630
chr2L	9126157	9126357	Intron (FBtr0079771/FBgn0052982, intron 1 of 8)	9125737	9163721	37985	FBgn0052982	FBtr0330219	420
chr2L	9128651	9128851	Intron (FBtr0079771/FBgn0052982, intron 2 of 8)	9125737	9163721	37985	FBgn0052982	FBtr0330219	2914
chr2L	9138258	9138458	Intron (FBtr0079771/FBgn0052982, intron 2 of 8)	9125737	9163721	37985	FBgn0052982	FBtr0330219	12521
chr2L	9139288	9139488	Intron (FBtr0079771/FBgn0052982, intron 2 of 8)	9151199	9163721	12523	FBgn0052982	FBtr0110960	-11711
chr2L	9145797	9145997	Intron (FBtr0079771/FBgn0052982, intron 2 of 8)	9151199	9163721	12523	FBgn0052982	FBtr0110960	-5202
chr2L	9146326	9146526	Intron (FBtr0079771/FBgn0052982, intron 2 of 8)	9151199	9163721	12523	FBgn0052982	FBtr0110960	-4673
chr2L	9146596	9146796	Intron (FBtr0079771/FBgn0052982, intron 2 of 8)	9151199	9163721	12523	FBgn0052982	FBtr0110960	-4403
chr2L	9150172	9150372	Intron (FBtr0079771/FBgn0052982, intron 2 of 8)	9151199	9163721	12523	FBgn0052982	FBtr0110960	-827
chr2L	9150861	9151061	Promoter	9151199	9163721	12523	FBgn0052982	FBtr0110960	-138
chr2L	9158425	9158625	Intron (FBtr0079771/FBgn0052982, intron 4 of 8)	9164235	9165426	1192	FBgn0032100	FBtr0079773	-5610
chr2L	9159042	9159242	Intron (FBtr0079771/FBgn0052982, intron 4 of 8)	9164235	9165426	1192	FBgn0032100	FBtr0079773	-4993
chr2L	9166986	9167186	5' UTR	9166778	9250211	83434	FBgn0041092	FBtr0304974	208
chr2L	9170186	9170386	Intron (FBtr0303871/FBgn0041092, intron 1 of 13)	9166778	9250211	83434	FBgn0041092	FBtr0304974	3408
chr2L	9176200	9176400	Promoter	9176358	9247186	70829	FBgn0041092	FBtr0303870	0
chr2L	9176474	9176674	Promoter	9176358	9250211	73854	FBgn0041092	FBtr0303873	116
chr2L	9180190	9180390	Intron (FBtr0303871/FBgn0041092, intron 1 of 13)	9176358	9250211	73854	FBgn0041092	FBtr0303873	3832
chr2L	9182427	9182627	Intron (FBtr0303871/FBgn0041092, intron 1 of 13)	9176358	9250211	73854	FBgn0041092	FBtr0303873	6069
chr2L	9186854	9187054	Intron (FBtr0303871/FBgn0041092, intron 1 of 13)	9176358	9250211	73854	FBgn0041092	FBtr0303873	10496
chr2L	9206306	9206506	Intron (FBtr0303871/FBgn0041092, intron 2 of 13)	9176358	9250211	73854	FBgn0041092	FBtr0303873	29948
chr2L	9224301	9224501	Intron (FBtr0303871/FBgn0041092, intron 2 of 13)	9236521	9236594	74	FBgn0051885	FBtr0079820	12093
chr2L	9226373	9226573	Intron (FBtr0303871/FBgn0041092, intron 2 of 13)	9236521	9236594	74	FBgn0051885	FBtr0079820	10021
chr2L	9233950	9234150	Exon (FBtr0303871/FBgn0041092, exon 3 of 14)	9236521	9236594	74	FBgn0051885	FBtr0079820	2444
chr2L	9275297	9275497	Intron (FBtr0079796/FBgn0267252, intron 2 of 2)	9272502	9291798	19297	FBgn0267252	FBtr0336620	2795
chr2L	9276075	9276275	Intron (FBtr0079796/FBgn0267252, intron 2 of 2)	9272502	9291798	19297	FBgn0267252	FBtr0336620	3573
chr2L	9330930	9331130	5' UTR	9330763	9331981	1219	FBgn0010314	FBtr0079799	167
chr2L	9331337	9331537	3' UTR	9330763	9331981	1219	FBgn0010314	FBtr0079799	574
chr2L	9339152	9339352	Intron (FBtr0079800/FBgn0026439, intron 5 of 10)	9337806	9341925	4120	FBgn0026439	FBtr0079802	1346
chr2L	9347070	9347270	Downstream (1-2kb)	9348726	9349212	487	FBgn0266037	FBtr0343254	1942
chr2L	9388207	9388407	Intron (FBtr0079806/FBgn0012036, intron 1 of 3)	9387559	9391567	4009	FBgn0012036	FBtr0332597	648
chr2L	9389523	9389723	Intron (FBtr0079806/FBgn0012036, intron 1 of 3)	9387559	9391567	4009	FBgn0012036	FBtr0332597	1964
chr2L	9415827	9416027	Distal Intergenic	9416588	9426342	9755	FBgn0032116	FBtr0079807	-561
chr2L	9416315	9416515	Promoter	9416588	9426342	9755	FBgn0032116	FBtr0079807	-73
chr2L	9421372	9421572	Intron (FBtr0079807/FBgn0032116, intron 2 of 4)	9416588	9426342	9755	FBgn0032116	FBtr0303897	4784
chr2L	9422698	9422898	Intron (FBtr0079807/FBgn0032116, intron 2 of 4)	9426784	9427917	1134	FBgn0000640	FBtr0343428	-3886
chr2L	9431497	9431697	Promoter	9431405	9435341	3937	FBgn0011232	FBtr0079809	92
chr2L	9431921	9432121	Intron (FBtr0079809/FBgn0011232, intron 1 of 1)	9431405	9435341	3937	FBgn0011232	FBtr0079809	516
chr2L	9432798	9432998	Exon (FBtr0079809/FBgn0011232, exon 2 of 2)	9431405	9435341	3937	FBgn0011232	FBtr0079809	1393
chr2L	9437226	9437426	Promoter	9437469	9463123	25655	FBgn0002973	FBtr0079821	-43
chr2L	9442677	9442877	Intron (FBtr0079821/FBgn0002973, intron 1 of 3)	9440011	9440740	730	FBgn0053723	FBtr0091721	-1937
chr2L	9445486	9445686	Intron (FBtr0079821/FBgn0002973, intron 1 of 3)	9449830	9463123	13294	FBgn0002973	FBtr0079822	-4144
chr2L	9448153	9448353	Intron (FBtr0079821/FBgn0002973, intron 2 of 3)	9449830	9463123	13294	FBgn0002973	FBtr0079822	-1477
chr2L	9449153	9449353	Promoter	9449830	9463123	13294	FBgn0002973	FBtr0079822	-477
chr2L	9449691	9449891	Promoter	9449830	9463123	13294	FBgn0002973	FBtr0079822	0
chr2L	9453124	9453324	Intron (FBtr0079821/FBgn0002973, intron 2 of 3)	9449830	9464184	14355	FBgn0002973	FBtr0339526	3294
chr2L	9454535	9454735	Intron (FBtr0079821/FBgn0002973, intron 2 of 3)	9449830	9464184	14355	FBgn0002973	FBtr0339526	4705
chr2L	9455213	9455413	Intron (FBtr0079821/FBgn0002973, intron 2 of 3)	9449830	9464184	14355	FBgn0002973	FBtr0339526	5383
chr2L	9460177	9460377	5' UTR	9470326	9470861	536	FBgn0264269	FBtr0331293	-9949
chr2L	9460584	9460784	Exon (FBtr0079821/FBgn0002973, exon 3 of 4)	9470326	9470861	536	FBgn0264269	FBtr0331293	-9542
chr2L	9485283	9485483	Distal Intergenic	9491176	9494796	3621	FBgn0004868	FBtr0306169	9313
chr2L	9495926	9496126	5' UTR	9495474	9520696	25223	FBgn0032120	FBtr0301065	452
chr2L	9496378	9496578	Intron (FBtr0089853/FBgn0032120, intron 1 of 14)	9495474	9520696	25223	FBgn0032120	FBtr0301065	904
chr2L	9497020	9497220	Intron (FBtr0089853/FBgn0032120, intron 1 of 14)	9495474	9520696	25223	FBgn0032120	FBtr0301065	1546
chr2L	9508054	9508254	Intron (FBtr0089853/FBgn0032120, intron 2 of 14)	9495474	9520696	25223	FBgn0032120	FBtr0301065	12580
chr2L	9516668	9516868	Exon (FBtr0089853/FBgn0032120, exon 6 of 15)	9521210	9540045	18836	FBgn0032123	FBtr0079827	-4342
chr2L	9521591	9521791	Intron (FBtr0079827/FBgn0032123, intron 1 of 7)	9521210	9540060	18851	FBgn0032123	FBtr0079826	381
chr2L	9522868	9523068	Intron (FBtr0079827/FBgn0032123, intron 1 of 7)	9521210	9540060	18851	FBgn0032123	FBtr0079826	1658
chr2L	9538330	9538530	Exon (FBtr0079827/FBgn0032123, exon 8 of 8)	9540523	9542480	1958	FBgn0032124	FBtr0079830	-1993
chr2L	9566159	9566359	Intron (FBtr0079860/FBgn0032129, intron 1 of 8)	9547720	9566750	19031	FBgn0032129	FBtr0079860	391
chr2L	9567751	9567951	Downstream (<1kb)	9568155	9568785	631	FBgn0264998	FBtr0335493	834
chr2L	9568165	9568365	Exon (FBtr0335493/FBgn0264998, exon 1 of 1)	9568155	9568785	631	FBgn0264998	FBtr0335493	420
chr2L	9568788	9568988	Promoter	9568890	9573572	4683	FBgn0032130	FBtr0079834	0
chr2L	9570332	9570532	Promoter	9570271	9573572	3302	FBgn0032130	FBtr0079835	61
chr2L	9576415	9576615	5' UTR	9573563	9576769	3207	FBgn0028479	FBtr0079857	154
chr2L	9581705	9581905	Promoter	9579498	9581745	2248	FBgn0014179	FBtr0335492	0
chr2L	9583092	9583292	Downstream (1-2kb)	9579760	9581745	1986	FBgn0014179	FBtr0079855	-1347
chr2L	9583372	9583572	Downstream (1-2kb)	9579760	9581745	1986	FBgn0014179	FBtr0079855	-1627
chr2L	9585102	9585302	Intron (FBtr0309975/FBgn0263612, intron 1 of 1)	9584670	9586044	1375	FBgn0263612	FBtr0309975	742
chr2L	9585585	9585785	Exon (FBtr0309976/FBgn0263612, exon 2 of 3)	9584670	9586044	1375	FBgn0263612	FBtr0309975	259
chr2L	9601214	9601414	Promoter	9598880	9600872	1993	FBgn0032132	FBtr0114535	-342
chr2L	9601454	9601654	Distal Intergenic	9598880	9600872	1993	FBgn0032132	FBtr0114535	-582
chr2L	9602081	9602281	Distal Intergenic	9598880	9600872	1993	FBgn0032132	FBtr0114535	-1209
chr2L	9602794	9602994	Distal Intergenic	9598880	9600872	1993	FBgn0032132	FBtr0114535	-1922
chr2L	9608176	9608376	Promoter	9608562	9612706	4145	FBgn0019809	FBtr0079837	-186
chr2L	9608473	9608673	Promoter	9608562	9612706	4145	FBgn0019809	FBtr0079837	0
chr2L	9613319	9613519	Promoter	9613414	9616047	2634	FBgn0040070	FBtr0079840	0
chr2L	9629747	9629947	Distal Intergenic	9634179	9656026	21848	FBgn0032136	FBtr0303874	-4232
chr2L	9637564	9637764	Intron (FBtr0303874/FBgn0032136, intron 1 of 19)	9634179	9656026	21848	FBgn0032136	FBtr0303874	3385
chr2L	9686160	9686360	Intron (FBtr0079851/FBgn0000273, intron 2 of 2)	9682315	9699297	16983	FBgn0000273	FBtr0079851	12937
chr2L	9696949	9697149	Exon (FBtr0079851/FBgn0000273, exon 2 of 3)	9682315	9699297	16983	FBgn0000273	FBtr0079851	2148
chr2L	9698525	9698725	5' UTR	9682315	9699297	16983	FBgn0000273	FBtr0079851	572
chr2L	9698707	9698907	5' UTR	9682315	9699297	16983	FBgn0000273	FBtr0079851	390
chr2L	9699223	9699423	Promoter	9682315	9699297	16983	FBgn0000273	FBtr0079851	0
chr2L	9705452	9705652	Intron (FBtr0079847/FBgn0011207, intron 3 of 4)	9702442	9705954	3513	FBgn0051710	FBtr0339523	302
chr2L	9706086	9706286	Promoter	9702964	9705954	2991	FBgn0051710	FBtr0079849	-132
chr2L	9731227	9731427	Intron (FBtr0335506/FBgn0028704, intron 3 of 7)	9729940	9730945	1006	FBgn0032139	FBtr0079863	1287
chr2L	9758234	9758434	Promoter	9758342	9762375	4034	FBgn0270924	FBtr0079865	0
chr2L	9758523	9758723	5' UTR	9758342	9762375	4034	FBgn0270924	FBtr0079865	181
chr2L	9758881	9759081	Intron (FBtr0079865/FBgn0270924, intron 1 of 3)	9758342	9762375	4034	FBgn0270924	FBtr0079865	539
chr2L	9761743	9761943	Exon (FBtr0079865/FBgn0270924, exon 4 of 4)	9762424	9763262	839	FBgn0011291	FBtr0079924	1319
chr2L	9765818	9766018	Exon (FBtr0335505/FBgn0265001, exon 6 of 8)	9767058	9768727	1670	FBgn0032143	FBtr0079867	-1040
chr2L	9778998	9779198	Distal Intergenic	9782384	9788499	6116	FBgn0032147	FBtr0079869	-3186
chr2L	9779655	9779855	Distal Intergenic	9782384	9788499	6116	FBgn0032147	FBtr0079869	-2529
chr2L	9789458	9789658	Exon (FBtr0472915/FBgn0285991, exon 3 of 5)	9787294	9790745	3452	FBgn0285991	FBtr0472915	1087
chr2L	9790551	9790751	Promoter	9787294	9790745	3452	FBgn0285991	FBtr0472915	0
chr2L	9792364	9792564	Exon (FBtr0079917/FBgn0032150, exon 2 of 2)	9791961	9793107	1147	FBgn0032150	FBtr0079917	543
chr2L	9792610	9792810	5' UTR	9791961	9793107	1147	FBgn0032150	FBtr0079917	297
chr2L	9799425	9799625	Intron (FBtr0079914/FBgn0032151, intron 9 of 12)	9791961	9793107	1147	FBgn0032150	FBtr0331286	-6318
chr2L	9815688	9815888	Exon (FBtr0079914/FBgn0032151, exon 5 of 13)	9791961	9793107	1147	FBgn0032150	FBtr0331286	-22581
chr2L	9834634	9834834	Intron (FBtr0079914/FBgn0032151, intron 2 of 12)	9848289	9848794	506	FBgn0264266	FBtr0331283	-13455
chr2L	9868541	9868741	Intron (FBtr0079914/FBgn0032151, intron 2 of 12)	9793317	9886250	92934	FBgn0032151	FBtr0079914	17509
chr2L	9872219	9872419	Intron (FBtr0079914/FBgn0032151, intron 1 of 12)	9793317	9886250	92934	FBgn0032151	FBtr0079914	13831
chr2L	9872435	9872635	Intron (FBtr0079914/FBgn0032151, intron 1 of 12)	9793317	9886250	92934	FBgn0032151	FBtr0079914	13615
chr2L	9897410	9897610	Promoter	9896265	9897521	1257	FBgn0004867	FBtr0079905	0
chr2L	9907335	9907535	5' UTR	9903279	9908633	5355	FBgn0032156	FBtr0300871	1098
chr2L	9909699	9909899	Exon (FBtr0079901/FBgn0032157, exon 8 of 8)	9903386	9908633	5248	FBgn0032156	FBtr0290197	-1066
chr2L	9912847	9913047	Promoter	9912911	9915044	2134	FBgn0024285	FBtr0079875	0
chr2L	9917494	9917694	Exon (FBtr0079900/FBgn0025700, exon 2 of 2)	9917221	9918176	956	FBgn0025700	FBtr0079900	482
chr2L	9924880	9925080	Promoter	9922737	9924865	2129	FBgn0032163	FBtr0079898	-15
chr2L	9930033	9930233	Promoter	9930580	9931131	552	FBgn0259713	FBtr0331634	-347
chr2L	9935130	9935330	3' UTR	9937232	9938833	1602	FBgn0266359	FBtr0344106	-1902
chr2L	9938041	9938241	Promoter	9934767	9938134	3368	FBgn0051712	FBtr0079896	0
chr2L	9938387	9938587	Exon (FBtr0344106/FBgn0266359, exon 1 of 1)	9938178	9938790	613	FBgn0051713	FBtr0079895	203
chr2L	9938655	9938855	Promoter	9938178	9938790	613	FBgn0051713	FBtr0079895	0
chr2L	9946019	9946219	Intron (FBtr0079894/FBgn0032167, intron 1 of 9)	9940773	9947407	6635	FBgn0032167	FBtr0079894	1188
chr2L	9948206	9948406	Downstream (2-3kb)	9948908	9951122	2215	FBgn0267611	FBtr0347040	-502
chr2L	9950581	9950781	Promoter	9950418	9950516	99	FBgn0262428	FBtr0304394	-65
chr2L	9962817	9963017	Exon (FBtr0309209/FBgn0032172, exon 2 of 6)	9959248	9963755	4508	FBgn0032172	FBtr0309209	738
chr2L	9963608	9963808	Promoter	9959248	9963755	4508	FBgn0032172	FBtr0309209	0
chr2L	9969342	9969542	Distal Intergenic	9967330	9968645	1316	FBgn0011272	FBtr0310482	2012
chr2L	9969734	9969934	Distal Intergenic	9967330	9968645	1316	FBgn0011272	FBtr0310482	2404
chr2L	9970496	9970696	Distal Intergenic	9967330	9968645	1316	FBgn0011272	FBtr0310482	3166
chr2L	9981441	9981641	Downstream (2-3kb)	9984645	9995538	10894	FBgn0000180	FBtr0079929	-3004
chr2L	9983353	9983553	Downstream (<1kb)	9984645	9995538	10894	FBgn0000180	FBtr0079929	-1092
chr2L	9984494	9984694	Promoter	9984645	9995538	10894	FBgn0000180	FBtr0079929	0
chr2L	9988397	9988597	Intron (FBtr0079929/FBgn0000180, intron 3 of 4)	9983671	9984743	1073	FBgn0040965	FBtr0344476	-3654
chr2L	9989771	9989971	Intron (FBtr0079929/FBgn0000180, intron 3 of 4)	9983671	9984743	1073	FBgn0040965	FBtr0344476	-5028
chr2L	9992582	9992782	Intron (FBtr0079929/FBgn0000180, intron 4 of 4)	9995561	9996572	1012	FBgn0051875	FBtr0079973	3790
chr2L	9993170	9993370	Exon (FBtr0079929/FBgn0000180, exon 5 of 5)	9995561	9996572	1012	FBgn0051875	FBtr0079973	3202
chr2L	10001059	10001259	Exon (FBtr0303882/FBgn0051755, exon 5 of 6)	9996706	10002736	6031	FBgn0051755	FBtr0303882	1477
chr2L	10002405	10002605	Promoter	9996706	10002736	6031	FBgn0051755	FBtr0303882	131
chr2L	10003051	10003251	Promoter	9995561	10002736	7176	FBgn0051875	FBtr0308121	-315
chr2L	10003758	10003958	Promoter	10003832	10007861	4030	FBgn0043456	FBtr0343740	0
chr2L	10004489	10004689	Exon (FBtr0343740/FBgn0043456, exon 2 of 9)	10004310	10005043	734	FBgn0266167	FBtr0343745	354
chr2L	10009470	10009670	Promoter	10009381	10013170	3790	FBgn0011584	FBtr0079931	89
chr2L	10009954	10010154	Promoter	10010354	10012118	1765	FBgn0011584	FBtr0305986	-200
chr2L	10056914	10057114	Promoter	10056900	10060095	3196	FBgn0267727	FBtr0079937	14
chr2L	10057675	10057875	5' UTR	10056900	10060095	3196	FBgn0267727	FBtr0079937	775
chr2L	10058905	10059105	Exon (FBtr0079937/FBgn0267727, exon 5 of 5)	10060816	10063925	3110	FBgn0032178	FBtr0079938	-1711
chr2L	10080371	10080571	Exon (FBtr0335510/FBgn0265002, exon 11 of 21)	10091208	10092389	1182	FBgn0032181	FBtr0079969	11818
chr2L	10088621	10088821	Intron (FBtr0335510/FBgn0265002, intron 8 of 20)	10091208	10092389	1182	FBgn0032181	FBtr0079969	3568
chr2L	10101343	10101543	Intron (FBtr0300423/FBgn0083945, intron 2 of 12)	10094088	10125736	31649	FBgn0083945	FBtr0300423	7255
chr2L	10126481	10126681	Intron (FBtr0335510/FBgn0265002, intron 5 of 20)	10122196	10122771	576	FBgn0032184	FBtr0079966	-3710
chr2L	10147435	10147635	Intron (FBtr0079943/FBgn0032187, intron 2 of 10)	10144776	10156407	11632	FBgn0032187	FBtr0079944	2659
chr2L	10150348	10150548	Exon (FBtr0079943/FBgn0032187, exon 3 of 11)	10144776	10156407	11632	FBgn0032187	FBtr0079944	5572
chr2L	10180384	10180584	Promoter	10064340	10180256	115917	FBgn0265002	FBtr0335509	-128
chr2L	10200969	10201169	Promoter	10201004	10202321	1318	FBgn0005593	FBtr0343653	0
chr2L	10206110	10206310	Exon (FBtr0079960/FBgn0032191, exon 1 of 1)	10204757	10206961	2205	FBgn0032191	FBtr0079960	651
chr2L	10206533	10206733	Exon (FBtr0079960/FBgn0032191, exon 1 of 1)	10204757	10206961	2205	FBgn0032191	FBtr0079960	228
chr2L	10209011	10209211	Promoter	10209000	10209786	787	FBgn0266139	FBtr0343654	11
chr2L	10215127	10215327	Exon (FBtr0303907/FBgn0024320, exon 10 of 12)	10211170	10213721	2552	FBgn0032194	FBtr0445414	3957
chr2L	10217437	10217637	Exon (FBtr0303907/FBgn0024320, exon 6 of 12)	10213812	10220952	7141	FBgn0024320	FBtr0303907	3315
chr2L	10225181	10225381	Exon (FBtr0343607/FBgn0032196, exon 4 of 6)	10224457	10226808	2352	FBgn0032196	FBtr0343607	1427
chr2L	10226197	10226397	Intron (FBtr0343607/FBgn0032196, intron 1 of 5)	10224457	10226808	2352	FBgn0032196	FBtr0343607	411
chr2L	10235967	10236167	3' UTR	10234585	10238317	3733	FBgn0051720	FBtr0301973	2150
chr2L	10239963	10240163	Promoter	10239939	10242172	2234	FBgn0004419	FBtr0079976	24
chr2L	10246791	10246991	Promoter	10242512	10247078	4567	FBgn0024248	FBtr0080088	87
chr2L	10249738	10249938	Promoter	10247502	10249742	2241	FBgn0000229	FBtr0302378	0
chr2L	10260036	10260236	Promoter	10256319	10259987	3669	FBgn0026379	FBtr0089902	-49
chr2L	10266970	10267170	Exon (FBtr0079984/FBgn0032204, exon 2 of 5)	10266703	10268748	2046	FBgn0032204	FBtr0079984	267
chr2L	10291939	10292139	Intron (FBtr0080074/FBgn0032208, intron 1 of 7)	10281943	10292365	10423	FBgn0032208	FBtr0080074	226
chr2L	10295386	10295586	Promoter	10292679	10295385	2707	FBgn0032209	FBtr0080073	-1
chr2L	10295910	10296110	3' UTR	10292679	10295385	2707	FBgn0032209	FBtr0080073	-525
chr2L	10297683	10297883	Promoter	10297730	10298413	684	FBgn0266303	FBtr0344031	0
chr2L	10298405	10298605	Promoter	10295866	10298267	2402	FBgn0032210	FBtr0080072	-138
chr2L	10306806	10307006	Promoter	10306922	10308045	1124	FBgn0032214	FBtr0079987	0
chr2L	10307807	10308007	3' UTR	10306922	10308045	1124	FBgn0032214	FBtr0079987	885
chr2L	10315680	10315880	Exon (FBtr0079988/FBgn0032217, exon 3 of 6)	10314792	10317569	2778	FBgn0032217	FBtr0079988	888
chr2L	10321618	10321818	Promoter	10317497	10321802	4306	FBgn0032218	FBtr0080060	0
chr2L	10326506	10326706	Exon (FBtr0080059/FBgn0011703, exon 4 of 4)	10325026	10327943	2918	FBgn0011703	FBtr0080059	1237
chr2L	10331743	10331943	Exon (FBtr0079992/FBgn0032222, exon 2 of 4)	10331471	10333129	1659	FBgn0032222	FBtr0079992	272
chr2L	10332775	10332975	3' UTR	10333734	10338441	4708	FBgn0032223	FBtr0333097	-759
chr2L	10334799	10334999	Exon (FBtr0333097/FBgn0032223, exon 1 of 8)	10333914	10339185	5272	FBgn0032223	FBtr0333098	885
chr2L	10335061	10335261	Intron (FBtr0333097/FBgn0032223, intron 1 of 7)	10333914	10339185	5272	FBgn0032223	FBtr0333098	1147
chr2L	10339690	10339890	Intron (FBtr0079994/FBgn0019932, intron 1 of 6)	10339457	10341503	2047	FBgn0019932	FBtr0079994	233
chr2L	10348575	10348775	Exon (FBtr0301049/FBgn0085396, exon 3 of 4)	10347851	10352091	4241	FBgn0085396	FBtr0301049	3316
chr2L	10354009	10354209	Promoter	10347851	10353905	6055	FBgn0085396	FBtr0112592	-104
chr2L	10385919	10386119	Promoter	10384739	10386262	1524	FBgn0004106	FBtr0080051	143
chr2L	10386582	10386782	Promoter	10386662	10387524	863	FBgn0032236	FBtr0080007	0
chr2L	10388023	10388223	Promoter	10388105	10392728	4624	FBgn0267821	FBtr0332196	0
chr2L	10389272	10389472	Intron (FBtr0332196/FBgn0267821, intron 1 of 1)	10388105	10393228	5124	FBgn0267821	FBtr0332195	1167
chr2L	10397404	10397604	5' UTR	10397179	10402882	5704	FBgn0051716	FBtr0331637	225
chr2L	10397696	10397896	Promoter	10398001	10402882	4882	FBgn0051716	FBtr0080014	-105
chr2L	10398106	10398306	Promoter	10398001	10402882	4882	FBgn0051716	FBtr0080014	105
chr2L	10398657	10398857	Exon (FBtr0080009/FBgn0051716, exon 5 of 17)	10398001	10402882	4882	FBgn0051716	FBtr0080014	656
chr2L	10413869	10414069	Promoter	10414017	10418991	4975	FBgn0032243	FBtr0080018	0
chr2L	10417454	10417654	Exon (FBtr0080018/FBgn0032243, exon 10 of 12)	10419190	10420612	1423	FBgn0032244	FBtr0080019	-1536
chr2L	10425004	10425204	Exon (FBtr0304117/FBgn0032246, exon 7 of 7)	10425483	10426627	1145	FBgn0262601	FBtr0304118	1423
chr2L	10427205	10427405	Exon (FBtr0080021/FBgn0267330, exon 2 of 2)	10426887	10428632	1746	FBgn0267330	FBtr0080023	318
chr2L	10433548	10433748	Exon (FBtr0080043/FBgn0032249, exon 2 of 2)	10432687	10435656	2970	FBgn0032249	FBtr0080043	1908
chr2L	10440088	10440288	Exon (FBtr0301167/FBgn0032251, exon 3 of 5)	10439440	10441047	1608	FBgn0032251	FBtr0273339	648
chr2L	10444695	10444895	5' UTR	10442725	10450080	7356	FBgn0032252	FBtr0080029	1970
chr2L	10451300	10451500	Exon (FBtr0100097/FBgn0065110, exon 4 of 11)	10450134	10452396	2263	FBgn0065110	FBtr0100097	896
chr2L	10457190	10457390	Promoter	10452677	10457241	4565	FBgn0032253	FBtr0321259	0
chr2L	10457546	10457746	Promoter	10457658	10462472	4815	FBgn0027611	FBtr0080030	0
chr2L	10457836	10458036	5' UTR	10457658	10462472	4815	FBgn0027611	FBtr0080031	178
chr2L	10465177	10465377	Exon (FBtr0080039/FBgn0051719, exon 6 of 11)	10457658	10462472	4815	FBgn0027611	FBtr0080031	7519
chr2L	10474199	10474399	Promoter	10463340	10474349	11010	FBgn0051719	FBtr0080039	0
chr2L	10474914	10475114	Distal Intergenic	10463340	10474349	11010	FBgn0051719	FBtr0337008	-565
chr2L	10483519	10483719	Exon (FBtr0080033/FBgn0026431, exon 2 of 8)	10483295	10485857	2563	FBgn0026431	FBtr0080033	224
chr2L	10486725	10486925	Exon (FBtr0080038/FBgn0032258, exon 5 of 8)	10485538	10488622	3085	FBgn0032258	FBtr0080038	1697
chr2L	10506029	10506229	Promoter	10506301	10507015	715	FBgn0265155	FBtr0337005	-72
chr2L	10506706	10506906	Promoter	10491814	10506779	14966	FBgn0086347	FBtr0080035	0
chr2L	10525353	10525553	Distal Intergenic	10527572	10531778	4207	FBgn0032264	FBtr0331672	-2019
chr2L	10543971	10544171	Promoter	10542860	10543522	663	FBgn0265829	FBtr0342714	-449
chr2L	10547413	10547613	Intron (FBtr0080096/FBgn0051721, intron 1 of 8)	10544883	10628054	83172	FBgn0051721	FBtr0304114	2530
chr2L	10548758	10548958	Intron (FBtr0080096/FBgn0051721, intron 1 of 8)	10544883	10628054	83172	FBgn0051721	FBtr0304114	3875
chr2L	10550156	10550356	Intron (FBtr0080096/FBgn0051721, intron 1 of 8)	10544883	10628054	83172	FBgn0051721	FBtr0304114	5273
chr2L	10560265	10560465	Intron (FBtr0080096/FBgn0051721, intron 1 of 8)	10567255	10568012	758	FBgn0032268	FBtr0080098	-6790
chr2L	10609037	10609237	Intron (FBtr0080096/FBgn0051721, intron 1 of 8)	10629352	10631191	1840	FBgn0032271	FBtr0080131	21954
chr2L	10609727	10609927	Intron (FBtr0080096/FBgn0051721, intron 1 of 8)	10629352	10631191	1840	FBgn0032271	FBtr0080131	21264
chr2L	10611583	10611783	Intron (FBtr0080096/FBgn0051721, intron 1 of 8)	10629352	10631191	1840	FBgn0032271	FBtr0080131	19408
chr2L	10663801	10664001	Intron (FBtr0080104/FBgn0051871, intron 1 of 4)	10662081	10671487	9407	FBgn0051871	FBtr0080104	1720
chr2L	10664161	10664361	Intron (FBtr0080104/FBgn0051871, intron 1 of 4)	10662081	10671487	9407	FBgn0051871	FBtr0080104	2080
chr2L	10665854	10666054	Intron (FBtr0080104/FBgn0051871, intron 1 of 4)	10662081	10671487	9407	FBgn0051871	FBtr0080104	3773
chr2L	10685842	10686042	Downstream (<1kb)	10686391	10686989	599	FBgn0032283	FBtr0080129	947
chr2L	10687309	10687509	Promoter	10686124	10687066	943	FBgn0032283	FBtr0336850	-243
chr2L	10689205	10689405	Promoter	10688734	10689271	538	FBgn0032284	FBtr0080128	0
chr2L	10733027	10733227	3' UTR	10732653	10733307	655	FBgn0032293	FBtr0080112	374
chr2L	10743492	10743692	Exon (FBtr0080119/FBgn0032296, exon 2 of 4)	10740782	10743935	3154	FBgn0032296	FBtr0080119	243
chr2L	10771806	10772006	Downstream (<1kb)	10770931	10771370	440	FBgn0032299	FBtr0080136	875
chr2L	10840939	10841139	Promoter	10840345	10840476	132	FBgn0263560	FBtr0309697	-463
chr2L	10841898	10842098	Exon (FBtr0080187/FBgn0032305, exon 2 of 6)	10837732	10842597	4866	FBgn0032305	FBtr0080187	499
chr2L	10842170	10842370	5' UTR	10837732	10842597	4866	FBgn0032305	FBtr0080187	227
chr2L	10850293	10850493	Promoter	10847227	10850340	3114	FBgn0004363	FBtr0080183	0
chr2L	10858721	10858921	5' UTR	10858536	10862006	3471	FBgn0027363	FBtr0080143	185
chr2L	10916582	10916782	Downstream (<1kb)	10910051	10910648	598	FBgn0032315	FBtr0340557	-5934
chr2L	10967408	10967608	Intron (FBtr0080170/FBgn0053129, intron 1 of 4)	10964905	10968166	3262	FBgn0053129	FBtr0080170	558
chr2L	10967783	10967983	5' UTR	10964905	10968166	3262	FBgn0053129	FBtr0080170	183
chr2L	10969134	10969334	Exon (FBtr0340550/FBgn0053129, exon 3 of 8)	10964905	10970203	5299	FBgn0053129	FBtr0340550	869
chr2L	10970085	10970285	Promoter	10964905	10970203	5299	FBgn0053129	FBtr0340550	0
chr2L	10974946	10975146	Promoter	10973443	10975293	1851	FBgn0000018	FBtr0080168	147
chr2L	10976261	10976461	Promoter	10975522	10976399	878	FBgn0010612	FBtr0305994	0
chr2L	10989237	10989437	Promoter	10989401	10995006	5606	FBgn0026147	FBtr0304948	0
chr2L	10989595	10989795	5' UTR	10989401	10997897	8497	FBgn0026147	FBtr0304952	194
chr2L	10990454	10990654	Exon (FBtr0304948/FBgn0026147, exon 3 of 10)	10989401	10997897	8497	FBgn0026147	FBtr0304952	1053
chr2L	10992802	10993002	Exon (FBtr0304948/FBgn0026147, exon 7 of 10)	10989401	10997897	8497	FBgn0026147	FBtr0304952	3401
chr2L	11004765	11004965	Promoter	11004820	11009872	5053	FBgn0021761	FBtr0089881	0
chr2L	11005283	11005483	Exon (FBtr0089881/FBgn0021761, exon 2 of 12)	11004820	11010921	6102	FBgn0021761	FBtr0340225	463
chr2L	11010470	11010670	3' UTR	11009821	11011086	1266	FBgn0032329	FBtr0080162	416
chr2L	11014186	11014386	3' UTR	11015620	11016571	952	FBgn0023415	FBtr0080158	-1234
chr2L	11015573	11015773	Promoter	11015620	11016571	952	FBgn0023415	FBtr0080158	0
chr2L	11020980	11021180	Intron (FBtr0331197/FBgn0032330, intron 6 of 6)	11016995	11018778	1784	FBgn0032331	FBtr0113035	3985
chr2L	11026871	11027071	Intron (FBtr0331197/FBgn0032330, intron 6 of 6)	11034795	11035308	514	FBgn0040967	FBtr0080160	-7724
chr2L	11028903	11029103	Exon (FBtr0331197/FBgn0032330, exon 6 of 7)	11034795	11035308	514	FBgn0040967	FBtr0080160	-5692
chr2L	11036151	11036351	Exon (FBtr0331197/FBgn0032330, exon 3 of 7)	11034795	11035308	514	FBgn0040967	FBtr0080160	1356
chr2L	11036518	11036718	Intron (FBtr0331197/FBgn0032330, intron 2 of 6)	11034795	11035308	514	FBgn0040967	FBtr0080160	1723
chr2L	11037168	11037368	Intron (FBtr0331197/FBgn0032330, intron 2 of 6)	11034795	11035308	514	FBgn0040967	FBtr0080160	2373
chr2L	11038217	11038417	Intron (FBtr0331197/FBgn0032330, intron 2 of 6)	11034795	11035308	514	FBgn0040967	FBtr0080160	3422
chr2L	11040912	11041112	Intron (FBtr0331197/FBgn0032330, intron 2 of 6)	11034795	11035308	514	FBgn0040967	FBtr0080160	6117
chr2L	11045263	11045463	Intron (FBtr0331197/FBgn0032330, intron 2 of 6)	11034795	11035308	514	FBgn0040967	FBtr0080160	10468
chr2L	11053820	11054020	Intron (FBtr0331197/FBgn0032330, intron 2 of 6)	11013206	11057464	44259	FBgn0032330	FBtr0331197	3444
chr2L	11058936	11059136	Intron (FBtr0080161/FBgn0032330, intron 1 of 6)	11028784	11057464	28681	FBgn0032330	FBtr0347160	-1472
chr2L	11059092	11059292	Intron (FBtr0080161/FBgn0032330, intron 1 of 6)	11028784	11057464	28681	FBgn0032330	FBtr0347160	-1628
chr2L	11059425	11059625	Intron (FBtr0080161/FBgn0032330, intron 1 of 6)	11028784	11057464	28681	FBgn0032330	FBtr0347160	-1961
chr2L	11061181	11061381	Intron (FBtr0080161/FBgn0032330, intron 1 of 6)	11028784	11057464	28681	FBgn0032330	FBtr0347160	-3717
chr2L	11063246	11063446	Intron (FBtr0080161/FBgn0032330, intron 1 of 6)	11013206	11066998	53793	FBgn0032330	FBtr0080161	3552
chr2L	11065753	11065953	Intron (FBtr0080161/FBgn0032330, intron 1 of 6)	11013206	11066998	53793	FBgn0032330	FBtr0080161	1045
chr2L	11068941	11069141	Downstream (1-2kb)	11071027	11071532	506	FBgn0032335	FBtr0080193	-1886
chr2L	11070867	11071067	Promoter	11071027	11071532	506	FBgn0032335	FBtr0080193	0
chr2L	11075111	11075311	Promoter	11075513	11075962	450	FBgn0263971	FBtr0329904	-202
chr2L	11078392	11078592	Intron (FBtr0080234/FBgn0032336, intron 1 of 3)	11076165	11081399	5235	FBgn0032336	FBtr0080234	2807
chr2L	11082101	11082301	Downstream (1-2kb)	11076165	11081399	5235	FBgn0032336	FBtr0301761	-702
chr2L	11091070	11091270	Promoter	11091444	11095001	3558	FBgn0032339	FBtr0080196	-174
chr2L	11103365	11103565	Exon (FBtr0080230/FBgn0032341, exon 6 of 7)	11095353	11100888	5536	FBgn0283682	FBtr0080231	-2477
chr2L	11106564	11106764	Promoter	11100963	11106645	5683	FBgn0032341	FBtr0080230	0
chr2L	11116634	11116834	Exon (FBtr0080228/FBgn0027582, exon 4 of 7)	11114014	11115823	1810	FBgn0041246	FBtr0080198	2620
chr2L	11119172	11119372	Exon (FBtr0080228/FBgn0027582, exon 1 of 7)	11115635	11120319	4685	FBgn0027582	FBtr0080228	947
chr2L	11119885	11120085	Exon (FBtr0080228/FBgn0027582, exon 1 of 7)	11115635	11120319	4685	FBgn0027582	FBtr0080228	234
chr2L	11128179	11128379	Exon (FBtr0343613/FBgn0262647, exon 12 of 14)	11128932	11130317	1386	FBgn0028700	FBtr0080225	1938
chr2L	11128508	11128708	Exon (FBtr0343613/FBgn0262647, exon 13 of 14)	11128932	11130317	1386	FBgn0028700	FBtr0080225	1609
chr2L	11138792	11138992	3' UTR	11136393	11138565	2173	FBgn0040211	FBtr0080201	2399
chr2L	11140831	11141031	Exon (FBtr0112856/FBgn0010197, exon 16 of 23)	11144579	11145417	839	FBgn0051867	FBtr0080224	4386
chr2L	11162876	11163076	Exon (FBtr0306386/FBgn0259822, exon 7 of 9)	11157195	11167896	10702	FBgn0259822	FBtr0343617	4820
chr2L	11172396	11172596	Intron (FBtr0310280/FBgn0259822, intron 3 of 11)	11171229	11171665	437	FBgn0014076	FBtr0080216	-731
chr2L	11176371	11176571	Intron (FBtr0310280/FBgn0259822, intron 2 of 11)	11179032	11180231	1200	FBgn0032354	FBtr0343614	-2461
chr2L	11181343	11181543	Intron (FBtr0310280/FBgn0259822, intron 2 of 11)	11179032	11180430	1399	FBgn0032354	FBtr0080202	2311
chr2L	11184559	11184759	Intron (FBtr0310280/FBgn0259822, intron 2 of 11)	11179032	11180430	1399	FBgn0032354	FBtr0080202	5527
chr2L	11184755	11184955	Intron (FBtr0310280/FBgn0259822, intron 2 of 11)	11179032	11180430	1399	FBgn0032354	FBtr0080202	5723
chr2L	11185075	11185275	Intron (FBtr0310280/FBgn0259822, intron 2 of 11)	11179032	11180430	1399	FBgn0032354	FBtr0080202	6043
chr2L	11188345	11188545	Intron (FBtr0310280/FBgn0259822, intron 2 of 11)	11179032	11180430	1399	FBgn0032354	FBtr0080202	9313
chr2L	11189070	11189270	Intron (FBtr0310280/FBgn0259822, intron 2 of 11)	11179032	11180430	1399	FBgn0032354	FBtr0080202	10038
chr2L	11189395	11189595	Intron (FBtr0310280/FBgn0259822, intron 2 of 11)	11179032	11180430	1399	FBgn0032354	FBtr0080202	10363
chr2L	11194001	11194201	Intron (FBtr0310280/FBgn0259822, intron 2 of 11)	11157195	11203544	46350	FBgn0259822	FBtr0310280	9343
chr2L	11194553	11194753	Intron (FBtr0310280/FBgn0259822, intron 2 of 11)	11157195	11203544	46350	FBgn0259822	FBtr0310280	8791
chr2L	11195970	11196170	Intron (FBtr0310280/FBgn0259822, intron 2 of 11)	11157195	11203544	46350	FBgn0259822	FBtr0310280	7374
chr2L	11196279	11196479	Intron (FBtr0310280/FBgn0259822, intron 2 of 11)	11157195	11203544	46350	FBgn0259822	FBtr0310280	7065
chr2L	11196467	11196667	Intron (FBtr0310280/FBgn0259822, intron 2 of 11)	11157195	11203544	46350	FBgn0259822	FBtr0310280	6877
chr2L	11205841	11206041	Promoter	11205528	11206092	565	FBgn0264441	FBtr0332563	51
chr2L	11206998	11207198	Distal Intergenic	11205528	11206092	565	FBgn0264441	FBtr0332563	-906
chr2L	11211026	11211226	Intron (FBtr0332557/FBgn0264442, intron 1 of 8)	11210678	11261080	50403	FBgn0264442	FBtr0332558	348
chr2L	11211563	11211763	Promoter	11211797	11257466	45670	FBgn0264442	FBtr0332561	-34
chr2L	11214658	11214858	Intron (FBtr0332557/FBgn0264442, intron 2 of 8)	11211797	11257466	45670	FBgn0264442	FBtr0332561	2861
chr2L	11219037	11219237	Intron (FBtr0332557/FBgn0264442, intron 2 of 8)	11211797	11257466	45670	FBgn0264442	FBtr0332561	7240
chr2L	11222743	11222943	Intron (FBtr0332557/FBgn0264442, intron 2 of 8)	11211797	11257466	45670	FBgn0264442	FBtr0332561	10946
chr2L	11224529	11224729	Intron (FBtr0332557/FBgn0264442, intron 2 of 8)	11234835	11234912	78	FBgn0086035	FBtr0114311	-10106
chr2L	11224968	11225168	Intron (FBtr0332557/FBgn0264442, intron 2 of 8)	11234835	11234912	78	FBgn0086035	FBtr0114311	-9667
chr2L	11225360	11225560	Intron (FBtr0332557/FBgn0264442, intron 2 of 8)	11234835	11234912	78	FBgn0086035	FBtr0114311	-9275
chr2L	11243727	11243927	Intron (FBtr0332557/FBgn0264442, intron 7 of 8)	11234851	11260808	25958	FBgn0264442	FBtr0332562	8876
chr2L	11252202	11252402	Intron (FBtr0332557/FBgn0264442, intron 7 of 8)	11261026	11269002	7977	FBgn0040232	FBtr0332202	16600
chr2L	11264164	11264364	Exon (FBtr0332202/FBgn0040232, exon 6 of 12)	11261026	11269002	7977	FBgn0040232	FBtr0332202	4638
chr2L	11269041	11269241	Promoter	11261026	11269002	7977	FBgn0040232	FBtr0332205	-39
chr2L	11269434	11269634	Promoter	11269780	11277846	8067	FBgn0040233	FBtr0091678	-146
chr2L	11278203	11278403	Promoter	11278279	11279847	1569	FBgn0052831	FBtr0091681	0
chr2L	11280232	11280432	Promoter	11280298	11281920	1623	FBgn0032358	FBtr0080212	0
chr2L	11281136	11281336	Exon (FBtr0080212/FBgn0032358, exon 4 of 5)	11280057	11280577	521	FBgn0265071	FBtr0336865	-559
chr2L	11310759	11310959	Distal Intergenic	11307753	11308038	286	FBgn0263874	FBtr0329848	3006
chr2L	11313017	11313217	Distal Intergenic	11307753	11308038	286	FBgn0263874	FBtr0329848	5264
chr2L	11318005	11318205	Downstream (1-2kb)	11318944	11319259	316	FBgn0265794	FBtr0342587	-739
chr2L	11326323	11326523	Distal Intergenic	11331889	11332736	848	FBgn0265795	FBtr0342590	6213
chr2L	11338024	11338224	Downstream (<1kb)	11338551	11338920	370	FBgn0265796	FBtr0342589	696
chr2L	11338548	11338748	Exon (FBtr0342589/FBgn0265796, exon 1 of 1)	11338551	11338920	370	FBgn0265796	FBtr0342589	172
chr2L	11344082	11344282	Distal Intergenic	11342301	11343318	1018	FBgn0032360	FBtr0345463	-764
chr2L	11353724	11353924	Promoter	11354001	11354329	329	FBgn0265797	FBtr0342588	-77
chr2L	11355230	11355430	Distal Intergenic	11354001	11354329	329	FBgn0265797	FBtr0342588	1229
chr2L	11358383	11358583	Promoter	11358873	11373636	14764	FBgn0000287	FBtr0307093	-290
chr2L	11358849	11359049	Promoter	11358873	11373636	14764	FBgn0000287	FBtr0307093	0
chr2L	11359088	11359288	5' UTR	11358873	11373636	14764	FBgn0000287	FBtr0307093	215
chr2L	11362997	11363197	Intron (FBtr0307093/FBgn0000287, intron 1 of 6)	11365289	11373397	8109	FBgn0000287	FBtr0080235	-2092
chr2L	11378232	11378432	Distal Intergenic	11365289	11373397	8109	FBgn0000287	FBtr0080236	12943
chr2L	11400724	11400924	Distal Intergenic	11387870	11392320	4451	FBgn0263764	FBtr0344212	-8404
chr2L	11405519	11405719	Distal Intergenic	11387870	11392320	4451	FBgn0263764	FBtr0344212	-13199
chr2L	11410928	11411128	Distal Intergenic	11387870	11392320	4451	FBgn0263764	FBtr0344212	-18608
chr2L	11418735	11418935	Distal Intergenic	11387870	11392320	4451	FBgn0263764	FBtr0344212	-26415
chr2L	11423164	11423364	Distal Intergenic	11434311	11445614	11304	FBgn0261648	FBtr0089913	22250
chr2L	11433059	11433259	Downstream (1-2kb)	11434311	11445614	11304	FBgn0261648	FBtr0089913	12355
chr2L	11438952	11439152	Exon (FBtr0089913/FBgn0261648, exon 2 of 4)	11434311	11445614	11304	FBgn0261648	FBtr0089913	6462
chr2L	11445853	11446053	Promoter	11434311	11445614	11304	FBgn0261648	FBtr0343619	-239
chr2L	11447499	11447699	Distal Intergenic	11434311	11445614	11304	FBgn0261648	FBtr0343619	-1885
chr2L	11447752	11447952	Distal Intergenic	11434311	11445614	11304	FBgn0261648	FBtr0343619	-2138
chr2L	11450769	11450969	Distal Intergenic	11434311	11445614	11304	FBgn0261648	FBtr0343619	-5155
chr2L	11452633	11452833	Distal Intergenic	11434311	11445614	11304	FBgn0261648	FBtr0343619	-7019
chr2L	11455256	11455456	Distal Intergenic	11434311	11445614	11304	FBgn0261648	FBtr0343619	-9642
chr2L	11455530	11455730	Distal Intergenic	11434311	11445614	11304	FBgn0261648	FBtr0343619	-9916
chr2L	11461915	11462115	Distal Intergenic	11434311	11445614	11304	FBgn0261648	FBtr0343619	-16301
chr2L	11462396	11462596	Distal Intergenic	11434311	11445614	11304	FBgn0261648	FBtr0343619	-16782
chr2L	11469839	11470039	Distal Intergenic	11484707	11486949	2243	FBgn0003313	FBtr0308136	-14668
chr2L	11470189	11470389	Distal Intergenic	11484707	11486949	2243	FBgn0003313	FBtr0308136	-14318
chr2L	11480649	11480849	Distal Intergenic	11484707	11486949	2243	FBgn0003313	FBtr0308136	-3858
chr2L	11482432	11482632	Distal Intergenic	11484707	11486949	2243	FBgn0003313	FBtr0308136	-2075
chr2L	11485553	11485753	Promoter	11486182	11486949	768	FBgn0003313	FBtr0080237	-429
chr2L	11486004	11486204	Promoter	11486182	11486949	768	FBgn0003313	FBtr0080237	0
chr2L	11491222	11491422	Distal Intergenic	11486182	11486949	768	FBgn0003313	FBtr0080237	5040
chr2L	11498604	11498804	Promoter	11496804	11498948	2145	FBgn0032361	FBtr0080248	144
chr2L	11504333	11504533	Intron (FBtr0305261/FBgn0032362, intron 1 of 2)	11501715	11508649	6935	FBgn0032362	FBtr0305261	2618
chr2L	11512386	11512586	Exon (FBtr0080247/FBgn0032363, exon 5 of 12)	11508399	11517081	8683	FBgn0032363	FBtr0080247	4495
chr2L	11516699	11516899	5' UTR	11508399	11517081	8683	FBgn0032363	FBtr0080247	182
chr2L	11532900	11533100	Exon (FBtr0302420/FBgn0085191, exon 4 of 5)	11531820	11533756	1937	FBgn0085191	FBtr0302420	1080
chr2L	11581843	11582043	Promoter	11581937	11626883	44947	FBgn0015400	FBtr0080252	0
chr2L	11582153	11582353	5' UTR	11581937	11626883	44947	FBgn0015400	FBtr0080252	216
chr2L	11609178	11609378	Intron (FBtr0080252/FBgn0015400, intron 3 of 3)	11610510	11611772	1263	FBgn0032368	FBtr0340563	2394
chr2L	11639842	11640042	Distal Intergenic	11644619	11648839	4221	FBgn0032369	FBtr0340571	8797
chr2L	11686052	11686252	Distal Intergenic	11694804	11696107	1304	FBgn0032372	FBtr0080254	-8552
chr2L	11696272	11696472	Distal Intergenic	11694804	11696107	1304	FBgn0032372	FBtr0080254	1468
chr2L	11705556	11705756	Distal Intergenic	11694804	11696107	1304	FBgn0032372	FBtr0080254	10752
chr2L	11722582	11722782	Distal Intergenic	11721286	11722098	813	FBgn0264992	FBtr0335469	1296
chr2L	11748990	11749190	Distal Intergenic	11752973	11753555	583	FBgn0259960	FBtr0300308	4365
chr2L	11756229	11756429	Distal Intergenic	11754085	11754502	418	FBgn0259962	FBtr0300306	-1727
chr2L	11756724	11756924	Distal Intergenic	11754085	11754502	418	FBgn0259962	FBtr0300306	-2222
chr2L	11772951	11773151	Distal Intergenic	11788334	11789475	1142	FBgn0032374	FBtr0335472	-15183
chr2L	11785741	11785941	Distal Intergenic	11788334	11789475	1142	FBgn0032374	FBtr0335472	-2393
chr2L	11794036	11794236	Promoter	11792412	11794086	1675	FBgn0032377	FBtr0080264	0
chr2L	11797414	11797614	Exon (FBtr0080260/FBgn0020309, exon 8 of 8)	11798105	11798195	91	FBgn0086036	FBtr0114312	581
chr2L	11797985	11798185	Promoter	11798105	11798195	91	FBgn0086036	FBtr0114312	10
chr2L	11800189	11800389	Exon (FBtr0335473/FBgn0020309, exon 4 of 8)	11798105	11798195	91	FBgn0086036	FBtr0114312	-1994
chr2L	11806739	11806939	Intron (FBtr0080260/FBgn0020309, intron 1 of 7)	11795172	11808972	13801	FBgn0020309	FBtr0080262	2033
chr2L	11807060	11807260	Intron (FBtr0080260/FBgn0020309, intron 1 of 7)	11795172	11808972	13801	FBgn0020309	FBtr0080262	1712
chr2L	11807691	11807891	Intron (FBtr0080260/FBgn0020309, intron 1 of 7)	11795172	11808972	13801	FBgn0020309	FBtr0080262	1081
chr2L	11808076	11808276	5' UTR	11795172	11808972	13801	FBgn0020309	FBtr0080262	696
chr2L	11808768	11808968	Promoter	11795172	11808972	13801	FBgn0020309	FBtr0080262	4
chr2L	11809070	11809270	Promoter	11795496	11808972	13477	FBgn0020309	FBtr0080261	-98
chr2L	11813620	11813820	Promoter	11810092	11813780	3689	FBgn0032378	FBtr0333425	0
chr2L	11831413	11831613	Intron (FBtr0334140/FBgn0264815, intron 6 of 9)	11827204	11829405	2202	FBgn0000588	FBtr0080325	-2008
chr2L	11855253	11855453	Intron (FBtr0334140/FBgn0264815, intron 3 of 9)	11853430	11853925	496	FBgn0261805	FBtr0303281	1823
chr2L	11871708	11871908	Intron (FBtr0334140/FBgn0264815, intron 3 of 9)	11814930	11874459	59530	FBgn0264815	FBtr0334138	2551
chr2L	11886897	11887097	Intron (FBtr0334140/FBgn0264815, intron 3 of 9)	11814930	11877237	62308	FBgn0264815	FBtr0344148	-9660
chr2L	11955846	11956046	Exon (FBtr0306899/FBgn0263019, exon 2 of 2)	11953410	11953503	94	FBgn0263107	FBtr0304300	-2343
chr2L	11960674	11960874	Exon (FBtr0306899/FBgn0263019, exon 2 of 2)	11953410	11953503	94	FBgn0263107	FBtr0304300	-7171
chr2L	11963001	11963201	Intron (FBtr0306899/FBgn0263019, intron 1 of 1)	11952200	11971094	18895	FBgn0263019	FBtr0306899	7893
chr2L	11965553	11965753	Intron (FBtr0306899/FBgn0263019, intron 1 of 1)	11952200	11971094	18895	FBgn0263019	FBtr0306899	5341
chr2L	11967800	11968000	Intron (FBtr0306899/FBgn0263019, intron 1 of 1)	11952200	11971094	18895	FBgn0263019	FBtr0306899	3094
chr2L	11968897	11969097	Intron (FBtr0306899/FBgn0263019, intron 1 of 1)	11952200	11971094	18895	FBgn0263019	FBtr0306899	1997
chr2L	11971099	11971299	Promoter	11956230	11971094	14865	FBgn0263019	FBtr0306898	-5
chr2L	11973299	11973499	Distal Intergenic	11956230	11971094	14865	FBgn0263019	FBtr0306898	-2205
chr2L	11977580	11977780	Distal Intergenic	11981591	11984380	2790	FBgn0032387	FBtr0310149	-3811
chr2L	11977848	11978048	Distal Intergenic	11981591	11984380	2790	FBgn0032387	FBtr0310149	-3543
chr2L	11980515	11980715	Distal Intergenic	11981591	11984380	2790	FBgn0032387	FBtr0310149	-876
chr2L	11981598	11981798	Promoter	11981591	11984380	2790	FBgn0032387	FBtr0310149	7
chr2L	11987352	11987552	Exon (FBtr0089572/FBgn0032388, exon 2 of 7)	11984327	11988039	3713	FBgn0032388	FBtr0089572	487
chr2L	12003228	12003428	Distal Intergenic	12001234	12002266	1033	FBgn0032394	FBtr0080313	-962
chr2L	12003738	12003938	Distal Intergenic	12001234	12002266	1033	FBgn0032394	FBtr0080313	-1472
chr2L	12004107	12004307	Distal Intergenic	12001234	12002266	1033	FBgn0032394	FBtr0080313	-1841
chr2L	12007471	12007671	Promoter	12008153	12009832	1680	FBgn0014019	FBtr0342591	-482
chr2L	12010269	12010469	Distal Intergenic	12008378	12009832	1455	FBgn0014019	FBtr0080291	1891
chr2L	12010599	12010799	Distal Intergenic	12008378	12009832	1455	FBgn0014019	FBtr0080291	2221
chr2L	12011003	12011203	Downstream (2-3kb)	12013528	12013899	372	FBgn0265799	FBtr0342592	-2325
chr2L	12011516	12011716	Downstream (2-3kb)	12013528	12013899	372	FBgn0265799	FBtr0342592	-1812
chr2L	12012295	12012495	Downstream (1-2kb)	12013528	12013899	372	FBgn0265799	FBtr0342592	-1033
chr2L	12026188	12026388	Distal Intergenic	12024056	12025202	1147	FBgn0265798	FBtr0342597	-986
chr2L	12026520	12026720	Distal Intergenic	12027438	12034122	6685	FBgn0010497	FBtr0080292	-718
chr2L	12028312	12028512	Intron (FBtr0080292/FBgn0010497, intron 1 of 4)	12027438	12034122	6685	FBgn0010497	FBtr0080292	874
chr2L	12040640	12040840	Promoter	12038631	12040689	2059	FBgn0032398	FBtr0080308	0
chr2L	12044003	12044203	Promoter	12041054	12044349	3296	FBgn0032399	FBtr0342595	146
chr2L	12044679	12044879	5' UTR	12041054	12045200	4147	FBgn0032399	FBtr0080307	321
chr2L	12054261	12054461	Exon (FBtr0305089/FBgn0028425, exon 3 of 8)	12051755	12055587	3833	FBgn0028425	FBtr0305089	1126
chr2L	12055882	12056082	Promoter	12051755	12055949	4195	FBgn0028425	FBtr0089656	0
chr2L	12056571	12056771	5' UTR	12056348	12058251	1904	FBgn0085193	FBtr0112355	223
chr2L	12059102	12059302	Exon (FBtr0080301/FBgn0027505, exon 6 of 8)	12057778	12058251	474	FBgn0085193	FBtr0342598	1324
chr2L	12063104	12063304	Promoter	12058304	12063184	4881	FBgn0027505	FBtr0080301	0
chr2L	12065990	12066190	5' UTR	12063457	12066775	3319	FBgn0032405	FBtr0305265	585
chr2L	12076122	12076322	Promoter	12076100	12077739	1640	FBgn0032406	FBtr0080297	22
chr2L	12080049	12080249	Exon (FBtr0342599/FBgn0265802, exon 1 of 1)	12079604	12080568	965	FBgn0265802	FBtr0342599	445
chr2L	12081082	12081282	Exon (FBtr0342606/FBgn0265801, exon 1 of 1)	12080805	12082074	1270	FBgn0265801	FBtr0342606	792
chr2L	12081530	12081730	Exon (FBtr0342606/FBgn0265801, exon 1 of 1)	12080805	12082074	1270	FBgn0265801	FBtr0342606	344
chr2L	12082233	12082433	Promoter	12080805	12082074	1270	FBgn0265801	FBtr0342606	-159
chr2L	12085058	12085258	Promoter	12082995	12085378	2384	FBgn0003145	FBtr0080299	120
chr2L	12085800	12086000	Promoter	12082995	12085827	2833	FBgn0003145	FBtr0080298	0
chr2L	12087665	12087865	Exon (FBtr0342601/FBgn0265804, exon 1 of 1)	12086621	12088025	1405	FBgn0265804	FBtr0342601	1044
chr2L	12089474	12089674	Distal Intergenic	12091822	12095250	3429	FBgn0032407	FBtr0342602	-2148
chr2L	12092028	12092228	Promoter	12092009	12092358	350	FBgn0265805	FBtr0342605	130
chr2L	12092737	12092937	Promoter	12092009	12092358	350	FBgn0265805	FBtr0342605	-379
chr2L	12098252	12098452	Exon (FBtr0080330/FBgn0032409, exon 2 of 4)	12097838	12100839	3002	FBgn0032409	FBtr0080330	414
chr2L	12103875	12104075	Promoter	12103751	12107170	3420	FBgn0027081	FBtr0346436	124
chr2L	12133706	12133906	Promoter	12130516	12133411	2896	FBgn0032415	FBtr0342604	-295
chr2L	12141598	12141798	Distal Intergenic	12142780	12170217	27438	FBgn0051760	FBtr0301019	-982
chr2L	12143998	12144198	Intron (FBtr0301019/FBgn0051760, intron 1 of 13)	12145049	12170508	25460	FBgn0051760	FBtr0331997	-851
chr2L	12159708	12159908	Intron (FBtr0301019/FBgn0051760, intron 4 of 13)	12161767	12162605	839	FBgn0051861	FBtr0302986	-1859
chr2L	12169133	12169333	3' UTR	12170550	12171232	683	FBgn0032419	FBtr0080341	-1217
chr2L	12173005	12173205	Promoter	12172981	12174091	1111	FBgn0032421	FBtr0080342	24
chr2L	12179582	12179782	Intron (FBtr0331998/FBgn0000114, intron 1 of 8)	12175451	12177886	2436	FBgn0032422	FBtr0273342	-1696
chr2L	12187011	12187211	Intron (FBtr0331998/FBgn0000114, intron 1 of 8)	12175451	12177886	2436	FBgn0032422	FBtr0273342	-9125
chr2L	12252371	12252571	Intron (FBtr0331998/FBgn0000114, intron 1 of 8)	12270932	12311104	40173	FBgn0000114	FBtr0300567	-18361
chr2L	12260455	12260655	Intron (FBtr0331998/FBgn0000114, intron 1 of 8)	12270932	12311104	40173	FBgn0000114	FBtr0300567	-10277
chr2L	12263561	12263761	Intron (FBtr0331998/FBgn0000114, intron 1 of 8)	12270932	12311104	40173	FBgn0000114	FBtr0300567	-7171
chr2L	12293032	12293232	Intron (FBtr0331998/FBgn0000114, intron 4 of 8)	12287223	12311203	23981	FBgn0000114	FBtr0080347	5809
chr2L	12324844	12325044	Distal Intergenic	12316272	12317313	1042	FBgn0266821	FBtr0345548	-7531
chr2L	12335917	12336117	Distal Intergenic	12338848	12339477	630	FBgn0051862	FBtr0080350	-2731
chr2L	12346191	12346391	Intron (FBtr0304856/FBgn0262475, intron 1 of 9)	12347741	12397528	49788	FBgn0262475	FBtr0332232	-1350
chr2L	12347874	12348074	Promoter	12348117	12397528	49412	FBgn0262475	FBtr0304858	-43
chr2L	12352217	12352417	Exon (FBtr0304856/FBgn0262475, exon 2 of 10)	12356441	12357906	1466	FBgn0032424	FBtr0080354	-4024
chr2L	12359761	12359961	Intron (FBtr0304856/FBgn0262475, intron 4 of 9)	12356441	12357906	1466	FBgn0032424	FBtr0080354	3320
chr2L	12360618	12360818	Intron (FBtr0304856/FBgn0262475, intron 4 of 9)	12356441	12357906	1466	FBgn0032424	FBtr0080354	4177
chr2L	12366200	12366400	Promoter	12366366	12397528	31163	FBgn0262475	FBtr0304861	0
chr2L	12369214	12369414	Promoter	12369836	12397528	27693	FBgn0262475	FBtr0304863	-422
chr2L	12421841	12422041	Promoter	12403270	12421862	18593	FBgn0043841	FBtr0080390	0
chr2L	12427247	12427447	Exon (FBtr0333094/FBgn0032429, exon 2 of 2)	12426631	12427709	1079	FBgn0032429	FBtr0333094	262
chr2L	12432843	12433043	Promoter	12432798	12432950	153	FBgn0263468	FBtr0309767	0
chr2L	12433676	12433876	5' UTR	12431075	12434038	2964	FBgn0265298	FBtr0302910	162
chr2L	12434446	12434646	Promoter	12434452	12440602	6151	FBgn0020443	FBtr0080369	0
chr2L	12435451	12435651	Intron (FBtr0080369/FBgn0020443, intron 1 of 6)	12434892	12440602	5711	FBgn0020443	FBtr0344859	559
chr2L	12444862	12445062	Intron (FBtr0333092/FBgn0032433, intron 1 of 6)	12441401	12445924	4524	FBgn0032433	FBtr0333092	862
chr2L	12446021	12446221	Promoter	12441475	12445924	4450	FBgn0032433	FBtr0080384	-97
chr2L	12446294	12446494	Promoter	12441475	12445924	4450	FBgn0032433	FBtr0080384	-370
chr2L	12457422	12457622	3' UTR	12460004	12460100	97	FBgn0262203	FBtr0304238	2478
chr2L	12458623	12458823	Intron (FBtr0299652/FBgn0259176, intron 2 of 2)	12460004	12460100	97	FBgn0262203	FBtr0304238	1277
chr2L	12459413	12459613	Intron (FBtr0299652/FBgn0259176, intron 2 of 2)	12460004	12460100	97	FBgn0262203	FBtr0304238	487
chr2L	12459884	12460084	Promoter	12460004	12460100	97	FBgn0262203	FBtr0304238	16
chr2L	12460082	12460282	Promoter	12460004	12460100	97	FBgn0262203	FBtr0304238	0
chr2L	12461264	12461464	Promoter	12457138	12461256	4119	FBgn0259176	FBtr0299657	-8
chr2L	12466673	12466873	Intron (FBtr0299652/FBgn0259176, intron 2 of 2)	12457138	12461256	4119	FBgn0259176	FBtr0299657	-5417
chr2L	12469271	12469471	Intron (FBtr0299652/FBgn0259176, intron 2 of 2)	12457138	12461256	4119	FBgn0259176	FBtr0299657	-8015
chr2L	12469855	12470055	Intron (FBtr0299652/FBgn0259176, intron 2 of 2)	12457138	12461256	4119	FBgn0259176	FBtr0299657	-8599
chr2L	12472783	12472983	Intron (FBtr0299652/FBgn0259176, intron 2 of 2)	12456577	12483589	27013	FBgn0259176	FBtr0299656	10606
chr2L	12473195	12473395	Intron (FBtr0299652/FBgn0259176, intron 2 of 2)	12456577	12483589	27013	FBgn0259176	FBtr0299656	10194
chr2L	12473490	12473690	Intron (FBtr0299652/FBgn0259176, intron 2 of 2)	12456577	12483589	27013	FBgn0259176	FBtr0299656	9899
chr2L	12478583	12478783	Intron (FBtr0299652/FBgn0259176, intron 1 of 2)	12456577	12483589	27013	FBgn0259176	FBtr0299656	4806
chr2L	12485480	12485680	Intron (FBtr0299652/FBgn0259176, intron 1 of 2)	12456577	12483589	27013	FBgn0259176	FBtr0299656	-1891
chr2L	12489505	12489705	Intron (FBtr0299652/FBgn0259176, intron 1 of 2)	12455540	12492620	37081	FBgn0259176	FBtr0299652	2915
chr2L	12501630	12501830	Intron (FBtr0339528/FBgn0259176, intron 1 of 2)	12455540	12504832	49293	FBgn0259176	FBtr0339528	3002
chr2L	12504212	12504412	5' UTR	12455540	12504832	49293	FBgn0259176	FBtr0339528	420
chr2L	12507873	12508073	Promoter	12507939	12508504	566	FBgn0262353	FBtr0334410	0
chr2L	12509774	12509974	Intron (FBtr0300523/FBgn0259176, intron 5 of 6)	12508108	12508254	147	FBgn0263458	FBtr0309757	1666
chr2L	12516387	12516587	Exon (FBtr0299658/FBgn0259176, exon 6 of 8)	12508108	12508254	147	FBgn0263458	FBtr0309757	8279
chr2L	12521059	12521259	Intron (FBtr0300523/FBgn0259176, intron 5 of 6)	12508108	12508254	147	FBgn0263458	FBtr0309757	12951
chr2L	12525523	12525723	Intron (FBtr0300523/FBgn0259176, intron 5 of 6)	12456577	12540902	84326	FBgn0259176	FBtr0346622	15179
chr2L	12529760	12529960	Intron (FBtr0300523/FBgn0259176, intron 5 of 6)	12456577	12540902	84326	FBgn0259176	FBtr0346622	10942
chr2L	12539866	12540066	5' UTR	12456577	12540902	84326	FBgn0259176	FBtr0346622	836
chr2L	12540373	12540573	5' UTR	12456577	12540902	84326	FBgn0259176	FBtr0346622	329
chr2L	12543156	12543356	Promoter	12543176	12544343	1168	FBgn0261709	FBtr0303215	0
chr2L	12543915	12544115	Exon (FBtr0303215/FBgn0261709, exon 2 of 2)	12543176	12544343	1168	FBgn0261709	FBtr0303215	739
chr2L	12545332	12545532	Intron (FBtr0300523/FBgn0259176, intron 1 of 6)	12455540	12546611	91072	FBgn0259176	FBtr0300523	1079
chr2L	12545705	12545905	5' UTR	12455540	12546611	91072	FBgn0259176	FBtr0300523	706
chr2L	12545967	12546167	5' UTR	12455540	12546611	91072	FBgn0259176	FBtr0300523	444
chr2L	12546251	12546451	5' UTR	12455540	12546611	91072	FBgn0259176	FBtr0300523	160
chr2L	12554674	12554874	Distal Intergenic	12456887	12546611	89725	FBgn0259176	FBtr0300521	-8063
chr2L	12573095	12573295	Distal Intergenic	12571160	12571606	447	FBgn0265808	FBtr0342629	-1489
chr2L	12575348	12575548	Distal Intergenic	12571160	12571606	447	FBgn0265808	FBtr0342629	-3742
chr2L	12580766	12580966	Promoter	12581445	12582858	1414	FBgn0265807	FBtr0342626	-479
chr2L	12587309	12587509	Promoter	12587625	12628135	40511	FBgn0085424	FBtr0112642	-116
chr2L	12590393	12590593	Intron (FBtr0112642/FBgn0085424, intron 1 of 5)	12587625	12628135	40511	FBgn0085424	FBtr0112642	2768
chr2L	12592466	12592666	Intron (FBtr0112642/FBgn0085424, intron 1 of 5)	12587625	12628135	40511	FBgn0085424	FBtr0112642	4841
chr2L	12595970	12596170	Intron (FBtr0112642/FBgn0085424, intron 2 of 5)	12587625	12628135	40511	FBgn0085424	FBtr0112642	8345
chr2L	12596503	12596703	Intron (FBtr0112642/FBgn0085424, intron 2 of 5)	12587625	12628135	40511	FBgn0085424	FBtr0112642	8878
chr2L	12600514	12600714	Intron (FBtr0112642/FBgn0085424, intron 2 of 5)	12610517	12611476	960	FBgn0032439	FBtr0080376	10762
chr2L	12607429	12607629	Intron (FBtr0112642/FBgn0085424, intron 2 of 5)	12610517	12611476	960	FBgn0032439	FBtr0080376	3847
chr2L	12609967	12610167	Intron (FBtr0112642/FBgn0085424, intron 2 of 5)	12610517	12611476	960	FBgn0032439	FBtr0080376	1309
chr2L	12614824	12615024	Intron (FBtr0112642/FBgn0085424, intron 3 of 5)	12618345	12628135	9791	FBgn0085424	FBtr0112643	-3321
chr2L	12615979	12616179	Intron (FBtr0112642/FBgn0085424, intron 3 of 5)	12618345	12628135	9791	FBgn0085424	FBtr0112643	-2166
chr2L	12616896	12617096	Intron (FBtr0112642/FBgn0085424, intron 3 of 5)	12618345	12628135	9791	FBgn0085424	FBtr0112643	-1249
chr2L	12618577	12618777	Promoter	12618783	12628135	9353	FBgn0085424	FBtr0342628	-6
chr2L	12622006	12622206	Intron (FBtr0112642/FBgn0085424, intron 3 of 5)	12618783	12628135	9353	FBgn0085424	FBtr0342628	3223
chr2L	12623158	12623358	Intron (FBtr0112642/FBgn0085424, intron 4 of 5)	12618783	12628135	9353	FBgn0085424	FBtr0342628	4375
chr2L	12632782	12632982	Intron (FBtr0308800/FBgn0032439, intron 2 of 2)	12610517	12646356	35840	FBgn0032439	FBtr0308800	13374
chr2L	12633111	12633311	Intron (FBtr0308800/FBgn0032439, intron 2 of 2)	12610517	12646356	35840	FBgn0032439	FBtr0308800	13045
chr2L	12650555	12650755	Distal Intergenic	12610517	12646356	35840	FBgn0032439	FBtr0308801	-4199
chr2L	12663002	12663202	Intron (FBtr0340540/FBgn0004394, intron 2 of 4)	12657824	12686306	28483	FBgn0004394	FBtr0080392	5178
chr2L	12665089	12665289	Intron (FBtr0340540/FBgn0004394, intron 2 of 4)	12667248	12669354	2107	FBgn0032442	FBtr0340546	4065
chr2L	12666107	12666307	Intron (FBtr0340540/FBgn0004394, intron 2 of 4)	12667248	12669354	2107	FBgn0032442	FBtr0340546	3047
chr2L	12670513	12670713	Intron (FBtr0340540/FBgn0004394, intron 2 of 4)	12667248	12669714	2467	FBgn0032442	FBtr0080412	-799
chr2L	12671525	12671725	Intron (FBtr0340540/FBgn0004394, intron 2 of 4)	12667248	12669714	2467	FBgn0032442	FBtr0080412	-1811
chr2L	12675443	12675643	Intron (FBtr0340540/FBgn0004394, intron 3 of 4)	12678604	12686306	7703	FBgn0004394	FBtr0080393	-2961
chr2L	12678138	12678338	Promoter	12678604	12686306	7703	FBgn0004394	FBtr0080393	-266
chr2L	12679209	12679409	Intron (FBtr0340540/FBgn0004394, intron 3 of 4)	12678604	12686306	7703	FBgn0004394	FBtr0080393	605
chr2L	12679490	12679690	Intron (FBtr0340540/FBgn0004394, intron 3 of 4)	12678604	12686306	7703	FBgn0004394	FBtr0080393	886
chr2L	12680756	12680956	Exon (FBtr0340540/FBgn0004394, exon 4 of 5)	12678604	12686306	7703	FBgn0004394	FBtr0080393	2152
chr2L	12680995	12681195	Intron (FBtr0340540/FBgn0004394, intron 4 of 4)	12678604	12686306	7703	FBgn0004394	FBtr0080393	2391
chr2L	12687565	12687765	Downstream (2-3kb)	12690336	12692934	2599	FBgn0032444	FBtr0080411	5169
chr2L	12700011	12700211	Exon (FBtr0080408/FBgn0032449, exon 1 of 2)	12698918	12700644	1727	FBgn0032449	FBtr0080408	433
chr2L	12700267	12700467	Exon (FBtr0080408/FBgn0032449, exon 1 of 2)	12698918	12700644	1727	FBgn0032449	FBtr0080408	177
chr2L	12704915	12705115	Exon (FBtr0080397/FBgn0032451, exon 1 of 2)	12704725	12706683	1959	FBgn0032451	FBtr0329924	190
chr2L	12705181	12705381	Intron (FBtr0080397/FBgn0032451, intron 1 of 1)	12704725	12706683	1959	FBgn0032451	FBtr0329924	456
chr2L	12707049	12707249	Promoter	12707661	12708680	1020	FBgn0032453	FBtr0080398	-412
chr2L	12719294	12719494	Intron (FBtr0090015/FBgn0032456, intron 1 of 12)	12719045	12766546	47502	FBgn0032456	FBtr0347485	249
chr2L	12721344	12721544	Exon (FBtr0089908/FBgn0032455, exon 2 of 5)	12713276	12721843	8568	FBgn0032455	FBtr0089908	299
chr2L	12722193	12722393	Promoter	12722273	12744807	22535	FBgn0032456	FBtr0090013	0
chr2L	12722536	12722736	Exon (FBtr0090015/FBgn0032456, exon 3 of 13)	12722277	12744807	22531	FBgn0032456	FBtr0090029	259
chr2L	12724163	12724363	Exon (FBtr0090015/FBgn0032456, exon 4 of 13)	12724957	12725025	69	FBgn0283550	FBtr0445456	-594
chr2L	12730773	12730973	Exon (FBtr0090027/FBgn0032456, exon 9 of 13)	12724957	12725025	69	FBgn0283550	FBtr0445456	5816
chr2L	12736539	12736739	Exon (FBtr0090028/FBgn0032456, exon 9 of 13)	12724957	12725025	69	FBgn0283550	FBtr0445456	11582
chr2L	12769050	12769250	Promoter	12767717	12768765	1049	FBgn0267925	FBtr0347486	-285
chr2L	12790586	12790786	Distal Intergenic	12774054	12775252	1199	FBgn0284416	FBtr0452183	-15334
chr2L	12806556	12806756	Downstream (<1kb)	12807643	12808340	698	FBgn0264366	FBtr0332211	1584
chr2L	12807951	12808151	Exon (FBtr0332211/FBgn0264366, exon 1 of 2)	12807643	12808340	698	FBgn0264366	FBtr0332211	189
chr2L	12810888	12811088	Distal Intergenic	12807643	12808340	698	FBgn0264366	FBtr0332211	-2548
chr2L	12811037	12811237	Distal Intergenic	12807643	12808340	698	FBgn0264366	FBtr0332211	-2697
chr2L	12813408	12813608	Distal Intergenic	12807643	12808340	698	FBgn0264366	FBtr0332211	-5068
[truncated: 16,765 more rows]

## Sheet: Shared
chr	start	end	annotation	geneStart	geneEnd	geneLength	geneId	transcriptId	distanceToTSS
[truncated: 4,269 more rows]

[truncated: 2 more sheets: NB_unique, embryo_unique]
