# Supplementary material for: Cell-type-specific chromatin occupancy by the pioneer factor Zelda drives key developmental transitions in Drosophila
Source: Nat Commun. 2021 Dec 9;12:7153. doi: 10.1038/s41467-021-27506-y (PMC8660810; doi:10.1038/s41467-021-27506-y)
Supplement: Supplementary file 8 — Source Data [file 41467_2021_27506_MOESM8_ESM.xlsx]

## Sheet: Figure1B
Type II NB clones																						Type II NB clone	wt	zld294	NRNAi	NRNAi, zld294
wild-type	Normal	Normal	Normal	Normal	Normal	Normal	Normal	Normal	Normal	Normal	Normal	Normal	Normal	Normal								One Ase- neuroblast	100	100	44.5	38.5
zld[294]	Normal	Normal	Normal	Normal	Normal	Normal	Normal	Normal	Normal	Normal	Normal	Normal	Normal	Normal	Normal	Normal						One Ase+ neuroblast	0	0	33.3	23
NotchRNAi	Normal	Lost	Lost	Normal	Ase+	Normal	Ase+	Normal	Ase+													No neuroblast	0	0	22.2	38.5
NotchRNAi, zld[294]	Normal	Ase+	Lost	Lost	Normal	Ase+	Ase+	Lost	Normal	Lost	Lost	Normal	Normal
																									77.8	61.5
Normal = NB exits in a clone without phenotype
Ase+ = NB is still exist in a clone, but Ase is expressed in type II neuroblast
Lost = NB does not exist in a type II neuroblast clone.

## Sheet: Figure1D
		zld WT	zld Znf5	zld Znf3-6
	8	73	37	46
	8	59	29	39
	8	51	39	46
	8	76	35	28
	8	81	58	29
	8	49	42	25
	8	53	36	38
	8	48	20	31
	8	49	32	32
	8	72	45	21
Average	8	61.1	37.3	33.5
StDev	0	12.9739	10.089	8.50163		calculated stdev of a sample
One-way Anova		<0.0001	<0.0001	<0.0001		versus WT -Tukey's HSD comparsion test
			<0.0001	<0.0001		versus zld OE - Tukey's HSD comparison test
				0.7952		versus Znf5 alone - Tukey's HSD comparison tests

## Sheet: Figure2A
		Wor-Gal4>zld	9D11(II)>zld	9D11(III)>zld	opa-Gal4>zld
	8	51	26	10	8
	8	24	25	14	8
	8	41	13	10	8
	8	38	15	11	8
	8	28	37	9	8
	8	57	19	9	9
	8	40	39	14	9
	8	55	21	12	9
	8	49	27	9
	8	62	32	13
Average	8	44.5	25.4	11.1	8.375
StDev	0	12.4833	8.74579	2.02485	0.517549		calculated stdev of a sample
One-way Anova		<0.0001	<0.0001	0.7269	0.9998		verus WT - Dunnett's multiple comparisons test

## Sheet: Figure2D
	9D11(II)>zld dpn+/+	9D11(II)>zld dpn+/-
	27	10
	20	17
	22	13
	18	11
	25	13
	17	11
	31	15
	24	11
	28	14
	27	13
Average	23.9	12.8
StDev	4.58136	2.14994		calculated stdev of a sample
p-value	1.7565e-06			calculated significance using two-tailed t.test (2) with equal variance (2)

## Sheet: Figure6D
peak_id	seqnames	start	end	motif_group	timepoint	z_score
TG_merged_macs2_peak_2b	chr2L	5713	5913	bound_NB_wo_motif	0	-1.66476
TG_merged_macs2_peak_27a	chr2L	35506	35706	bound_NB_wo_motif	0	-0.406551
TG_merged_macs2_peak_27b	chr2L	35650	35850	bound_NB_w_motif	0	-0.367295
TG_merged_macs2_peak_59a	chr2L	67191	67391	bound_NB_wo_motif	0	-1.03581
TG_merged_macs2_peak_74b	chr2L	88689	88889	bound_NB_wo_motif	0	2.20922
TG_merged_macs2_peak_136	chr2L	155497	155697	bound_NB_wo_motif	0	-0.63283
TG_merged_macs2_peak_142c	chr2L	160768	160968	bound_NB_wo_motif	0	-0.306266
TG_merged_macs2_peak_143c	chr2L	161934	162134	bound_NB_wo_motif	0	-1.30981
TG_merged_macs2_peak_146	chr2L	165695	165895	bound_NB_wo_motif	0	0.507013
TG_merged_macs2_peak_147a	chr2L	166156	166356	bound_NB_w_motif	0	1.30058
TG_merged_macs2_peak_147c	chr2L	166466	166666	bound_NB_wo_motif	0	0.415848
TG_merged_macs2_peak_148d	chr2L	168596	168796	bound_NB_wo_motif	0	-0.607896
TG_merged_macs2_peak_150a	chr2L	171596	171796	bound_NB_w_motif	0	2.25472
TG_merged_macs2_peak_150b	chr2L	171778	171978	bound_NB_wo_motif	0	2.05595
TG_merged_macs2_peak_158	chr2L	181486	181686	bound_NB_wo_motif	0	-1.40518
TG_merged_macs2_peak_160b	chr2L	182977	183177	bound_NB_wo_motif	0	-0.696178
TG_merged_macs2_peak_188a	chr2L	220394	220594	bound_NB_wo_motif	0	0.353698
TG_merged_macs2_peak_188b	chr2L	220547	220747	bound_NB_wo_motif	0	1.76044
TG_merged_macs2_peak_192c	chr2L	224538	224738	bound_NB_wo_motif	0	-0.063903
TG_merged_macs2_peak_193d	chr2L	225325	225525	bound_NB_wo_motif	0	0.29969
TG_merged_macs2_peak_204c	chr2L	246849	247049	bound_NB_wo_motif	0	-0.042442
TG_merged_macs2_peak_205	chr2L	247607	247807	bound_NB_wo_motif	0	0.261781
TG_merged_macs2_peak_207	chr2L	249267	249467	bound_NB_wo_motif	0	-1.09318
TG_merged_macs2_peak_208	chr2L	249878	250078	bound_NB_wo_motif	0	-0.342816
TG_merged_macs2_peak_249b	chr2L	298362	298562	bound_NB_wo_motif	0	-0.833094
TG_merged_macs2_peak_326b	chr2L	414220	414420	bound_NB_wo_motif	0	0.068825
TG_merged_macs2_peak_338b	chr2L	427529	427729	bound_NB_wo_motif	0	1.96906
TG_merged_macs2_peak_343	chr2L	429965	430165	bound_NB_wo_motif	0	1.51731
TG_merged_macs2_peak_346	chr2L	431682	431882	bound_NB_wo_motif	0	-0.447276
TG_merged_macs2_peak_355	chr2L	440668	440868	bound_NB_wo_motif	0	2.81074
TG_merged_macs2_peak_356b	chr2L	441332	441532	bound_NB_wo_motif	0	1.02782
TG_merged_macs2_peak_357	chr2L	441883	442083	bound_NB_w_motif	0	2.85493
TG_merged_macs2_peak_382	chr2L	470942	471142	bound_NB_wo_motif	0	-0.714466
TG_merged_macs2_peak_388a	chr2L	478747	478947	bound_NB_wo_motif	0	-1.77303
TG_merged_macs2_peak_388b	chr2L	479087	479287	bound_NB_wo_motif	0	-0.232298
TG_merged_macs2_peak_391b	chr2L	480817	481017	bound_NB_wo_motif	0	0.824621
TG_merged_macs2_peak_392	chr2L	481243	481443	bound_NB_wo_motif	0	-0.544357
TG_merged_macs2_peak_420a	chr2L	507145	507345	bound_NB_wo_motif	0	1.23558
TG_merged_macs2_peak_420b	chr2L	507256	507456	bound_NB_wo_motif	0	-0.789779
TG_merged_macs2_peak_423b	chr2L	510613	510813	bound_NB_wo_motif	0	1.65358
TG_merged_macs2_peak_423c	chr2L	510729	510929	bound_NB_wo_motif	0	1.53417
TG_merged_macs2_peak_424b	chr2L	514496	514696	bound_NB_wo_motif	0	-0.174966
TG_merged_macs2_peak_431a	chr2L	521060	521260	bound_NB_wo_motif	0	1.6205
TG_merged_macs2_peak_431b	chr2L	521123	521323	bound_NB_wo_motif	0	-0.522662
TG_merged_macs2_peak_436c	chr2L	525774	525974	bound_NB_wo_motif	0	-2.2662
TG_merged_macs2_peak_436d	chr2L	525940	526140	bound_NB_wo_motif	0	-2.16391
TG_merged_macs2_peak_444a	chr2L	540649	540849	bound_NB_wo_motif	0	0.196695
TG_merged_macs2_peak_444c	chr2L	540966	541166	bound_NB_wo_motif	0	0.0810695
TG_merged_macs2_peak_451a	chr2L	548040	548240	bound_NB_wo_motif	0	1.92087
TG_merged_macs2_peak_451b	chr2L	548239	548439	bound_NB_wo_motif	0	1.97782
TG_merged_macs2_peak_477b	chr2L	585293	585493	bound_NB_wo_motif	0	0.995518
TG_merged_macs2_peak_484a	chr2L	597863	598063	bound_NB_wo_motif	0	-1.63535
TG_merged_macs2_peak_504	chr2L	623222	623422	bound_NB_wo_motif	0	2.81717
TG_merged_macs2_peak_511	chr2L	634910	635110	bound_NB_wo_motif	0	2.42164
TG_merged_macs2_peak_542	chr2L	669767	669967	bound_NB_wo_motif	0	2.61556
TG_merged_macs2_peak_545c	chr2L	671501	671701	bound_NB_w_motif	0	2.64329
TG_merged_macs2_peak_565c	chr2L	702195	702395	bound_NB_wo_motif	0	-0.110443
TG_merged_macs2_peak_567	chr2L	708248	708448	bound_NB_w_motif	0	2.47151
TG_merged_macs2_peak_583	chr2L	740124	740324	bound_NB_wo_motif	0	0.895956
TG_merged_macs2_peak_648d	chr2L	826585	826785	bound_NB_wo_motif	0	-1.63561
TG_merged_macs2_peak_648f	chr2L	827077	827277	bound_NB_wo_motif	0	0.49005
TG_merged_macs2_peak_660	chr2L	840763	840963	bound_NB_wo_motif	0	0.673894
TG_merged_macs2_peak_665b	chr2L	847868	848068	bound_NB_wo_motif	0	-0.220438
TG_merged_macs2_peak_665c	chr2L	848138	848338	bound_NB_wo_motif	0	-0.495553
TG_merged_macs2_peak_675	chr2L	867017	867217	bound_NB_wo_motif	0	0.0491116
TG_merged_macs2_peak_684a	chr2L	871367	871567	bound_NB_wo_motif	0	-0.903324
TG_merged_macs2_peak_709b	chr2L	918878	919078	bound_NB_wo_motif	0	-0.851246
TG_merged_macs2_peak_760a	chr2L	976099	976299	bound_NB_wo_motif	0	-1.29904
TG_merged_macs2_peak_760b	chr2L	976225	976425	bound_NB_wo_motif	0	-1.10746
TG_merged_macs2_peak_768	chr2L	1006555	1006755	bound_NB_wo_motif	0	0.317409
TG_merged_macs2_peak_769a	chr2L	1007247	1007447	bound_NB_wo_motif	0	-1.97785
TG_merged_macs2_peak_769c	chr2L	1007876	1008076	bound_NB_wo_motif	0	-1.61357
TG_merged_macs2_peak_796d	chr2L	1055175	1055375	bound_NB_wo_motif	0	-1.06277
TG_merged_macs2_peak_800b	chr2L	1062637	1062837	bound_NB_wo_motif	0	-0.960912
TG_merged_macs2_peak_801	chr2L	1063147	1063347	bound_NB_wo_motif	0	-0.908341
TG_merged_macs2_peak_812	chr2L	1077058	1077258	bound_NB_wo_motif	0	-0.425959
TG_merged_macs2_peak_813a	chr2L	1077413	1077613	bound_NB_w_motif	0	-0.991714
TG_merged_macs2_peak_862	chr2L	1157553	1157753	bound_NB_wo_motif	0	0.385831
TG_merged_macs2_peak_863a	chr2L	1157830	1158030	bound_NB_wo_motif	0	-0.631408
TG_merged_macs2_peak_865	chr2L	1158820	1159020	bound_NB_wo_motif	0	-0.197249
TG_merged_macs2_peak_943b	chr2L	1271297	1271497	bound_NB_wo_motif	0	0.47737
TG_merged_macs2_peak_943c	chr2L	1271474	1271674	bound_NB_wo_motif	0	-0.784244
TG_merged_macs2_peak_1032b	chr2L	1386246	1386446	bound_NB_wo_motif	0	-2.03759
TG_merged_macs2_peak_1038a	chr2L	1390194	1390394	bound_NB_wo_motif	0	0.601807
TG_merged_macs2_peak_1038b	chr2L	1390306	1390506	bound_NB_wo_motif	0	0.0295755
TG_merged_macs2_peak_1050a	chr2L	1405025	1405225	bound_NB_wo_motif	0	-0.67315
TG_merged_macs2_peak_1051a	chr2L	1405888	1406088	bound_NB_wo_motif	0	-0.0636197
TG_merged_macs2_peak_1051b	chr2L	1406012	1406212	bound_NB_wo_motif	0	1.23733
TG_merged_macs2_peak_1057	chr2L	1412643	1412843	bound_NB_wo_motif	0	1.40413
TG_merged_macs2_peak_1080a	chr2L	1444907	1445107	bound_NB_wo_motif	0	-0.524106
TG_merged_macs2_peak_1096	chr2L	1460957	1461157	bound_NB_w_motif	0	0.505012
TG_merged_macs2_peak_1099c	chr2L	1463355	1463555	bound_NB_wo_motif	0	0.160801
TG_merged_macs2_peak_1111a	chr2L	1473208	1473408	bound_NB_wo_motif	0	-2.07684
TG_merged_macs2_peak_1111c	chr2L	1473716	1473916	bound_NB_wo_motif	0	-2.29139
TG_merged_macs2_peak_1157a	chr2L	1556643	1556843	bound_NB_wo_motif	0	-0.0736722
TG_merged_macs2_peak_1157b	chr2L	1556765	1556965	bound_NB_wo_motif	0	-0.911214
TG_merged_macs2_peak_1162a	chr2L	1573718	1573918	bound_NB_wo_motif	0	1.21445
TG_merged_macs2_peak_1196	chr2L	1632941	1633141	bound_NB_wo_motif	0	1.39278
TG_merged_macs2_peak_1200b	chr2L	1643639	1643839	bound_NB_wo_motif	0	0.154387
TG_merged_macs2_peak_1201	chr2L	1644455	1644655	bound_NB_wo_motif	0	-0.0340458
TG_merged_macs2_peak_1203	chr2L	1646796	1646996	bound_NB_wo_motif	0	-1.97873
TG_merged_macs2_peak_1204b	chr2L	1649072	1649272	bound_NB_wo_motif	0	-1.11227
TG_merged_macs2_peak_1205	chr2L	1649515	1649715	bound_NB_wo_motif	0	-1.53011
TG_merged_macs2_peak_1206a	chr2L	1649836	1650036	bound_NB_wo_motif	0	-0.361789
TG_merged_macs2_peak_1206b	chr2L	1649956	1650156	bound_NB_wo_motif	0	0.486969
TG_merged_macs2_peak_1210b	chr2L	1652023	1652223	bound_NB_wo_motif	0	-0.473054
TG_merged_macs2_peak_1211b	chr2L	1654324	1654524	bound_NB_wo_motif	0	-1.15184
TG_merged_macs2_peak_1213b	chr2L	1658265	1658465	bound_NB_wo_motif	0	0.781024
TG_merged_macs2_peak_1216a	chr2L	1662520	1662720	bound_NB_wo_motif	0	-1.11456
TG_merged_macs2_peak_1216c	chr2L	1662919	1663119	bound_NB_wo_motif	0	-1.6037
TG_merged_macs2_peak_1216g	chr2L	1663678	1663878	bound_NB_wo_motif	0	-1.21502
TG_merged_macs2_peak_1221	chr2L	1669708	1669908	bound_NB_wo_motif	0	-1.32914
TG_merged_macs2_peak_1222d	chr2L	1670668	1670868	bound_NB_wo_motif	0	-0.652848
TG_merged_macs2_peak_1232b	chr2L	1688409	1688609	bound_NB_w_motif	0	0.634131
TG_merged_macs2_peak_1232c	chr2L	1688716	1688916	bound_NB_wo_motif	0	1.18585
TG_merged_macs2_peak_1259	chr2L	1723750	1723950	bound_NB_wo_motif	0	-0.267598
TG_merged_macs2_peak_1335	chr2L	1884946	1885146	bound_NB_wo_motif	0	-0.159119
TG_merged_macs2_peak_1336a	chr2L	1885305	1885505	bound_NB_wo_motif	0	-0.28229
TG_merged_macs2_peak_1336b	chr2L	1885395	1885595	bound_NB_wo_motif	0	0.143744
TG_merged_macs2_peak_1346a	chr2L	1909805	1910005	bound_NB_wo_motif	0	-0.753913
TG_merged_macs2_peak_1364b	chr2L	1944644	1944844	bound_NB_wo_motif	0	-1.02835
TG_merged_macs2_peak_1364c	chr2L	1944822	1945022	bound_NB_wo_motif	0	-0.815274
TG_merged_macs2_peak_1378b	chr2L	1962145	1962345	bound_NB_wo_motif	0	-0.864004
TG_merged_macs2_peak_1380a	chr2L	1963482	1963682	bound_NB_wo_motif	0	-0.67184
TG_merged_macs2_peak_1380b	chr2L	1963610	1963810	bound_NB_wo_motif	0	-0.240342
TG_merged_macs2_peak_1380c	chr2L	1963810	1964010	bound_NB_wo_motif	0	-0.4114
TG_merged_macs2_peak_1385b	chr2L	1967335	1967535	bound_NB_wo_motif	0	-1.42086
TG_merged_macs2_peak_1392a	chr2L	1972675	1972875	bound_NB_wo_motif	0	-1.24055
TG_merged_macs2_peak_1407a	chr2L	1987409	1987609	bound_NB_wo_motif	0	0.0498419
TG_merged_macs2_peak_1444a	chr2L	2037864	2038064	bound_NB_w_motif	0	0.178706
TG_merged_macs2_peak_1484	chr2L	2127536	2127736	bound_NB_wo_motif	0	1.86483
TG_merged_macs2_peak_1508	chr2L	2163759	2163959	bound_NB_w_motif	0	1.67114
TG_merged_macs2_peak_1509b	chr2L	2164990	2165190	bound_NB_w_motif	0	0.103765
TG_merged_macs2_peak_1510	chr2L	2166725	2166925	bound_NB_wo_motif	0	1.35297
TG_merged_macs2_peak_1515c	chr2L	2174934	2175134	bound_NB_wo_motif	0	-0.280696
TG_merged_macs2_peak_1516	chr2L	2175395	2175595	bound_NB_wo_motif	0	1.60794
TG_merged_macs2_peak_1519a	chr2L	2178030	2178230	bound_NB_wo_motif	0	0.21285
TG_merged_macs2_peak_1519b	chr2L	2178236	2178436	bound_NB_wo_motif	0	-1.46564
TG_merged_macs2_peak_1522c	chr2L	2182167	2182367	bound_NB_wo_motif	0	2.07469
TG_merged_macs2_peak_1530a	chr2L	2194489	2194689	bound_NB_wo_motif	0	0.992063
TG_merged_macs2_peak_1531b	chr2L	2196666	2196866	bound_NB_wo_motif	0	-0.718397
TG_merged_macs2_peak_1531c	chr2L	2197007	2197207	bound_NB_wo_motif	0	-0.278079
TG_merged_macs2_peak_1536	chr2L	2200326	2200526	bound_NB_wo_motif	0	-0.977919
TG_merged_macs2_peak_1538	chr2L	2202114	2202314	bound_NB_wo_motif	0	-1.24064
TG_merged_macs2_peak_1539a	chr2L	2202434	2202634	bound_NB_wo_motif	0	-1.04943
TG_merged_macs2_peak_1539f	chr2L	2203408	2203608	bound_NB_wo_motif	0	-0.317992
TG_merged_macs2_peak_1556a	chr2L	2226835	2227035	bound_NB_wo_motif	0	-1.01097
TG_merged_macs2_peak_1617	chr2L	2364322	2364522	bound_NB_wo_motif	0	-0.280633
TG_merged_macs2_peak_1674	chr2L	2448505	2448705	bound_NB_wo_motif	0	1.71276
TG_merged_macs2_peak_1687	chr2L	2480784	2480984	bound_NB_wo_motif	0	2.01454
TG_merged_macs2_peak_1688	chr2L	2481425	2481625	bound_NB_wo_motif	0	2.24778
TG_merged_macs2_peak_1689	chr2L	2481763	2481963	bound_NB_wo_motif	0	1.45937
TG_merged_macs2_peak_1767	chr2L	2636953	2637153	bound_NB_wo_motif	0	-0.526044
TG_merged_macs2_peak_1832c	chr2L	2753416	2753616	bound_NB_wo_motif	0	-1.7546
TG_merged_macs2_peak_1835b	chr2L	2755172	2755372	bound_NB_wo_motif	0	-0.573679
TG_merged_macs2_peak_1835d	chr2L	2755291	2755491	bound_NB_w_motif	0	-1.00429
TG_merged_macs2_peak_1879	chr2L	2829760	2829960	bound_NB_wo_motif	0	0.553843
TG_merged_macs2_peak_1892a	chr2L	2858053	2858253	bound_NB_wo_motif	0	0.722765
TG_merged_macs2_peak_1919a	chr2L	2886111	2886311	bound_NB_wo_motif	0	0.144569
TG_merged_macs2_peak_1920b	chr2L	2886772	2886972	bound_NB_wo_motif	0	-0.0966252
TG_merged_macs2_peak_1923b	chr2L	2888876	2889076	bound_NB_wo_motif	0	0.410502
TG_merged_macs2_peak_1926a	chr2L	2894114	2894314	bound_NB_wo_motif	0	0.186176
TG_merged_macs2_peak_1926b	chr2L	2894416	2894616	bound_NB_wo_motif	0	0.256516
TG_merged_macs2_peak_1926c	chr2L	2894574	2894774	bound_NB_wo_motif	0	0.788075
TG_merged_macs2_peak_1929	chr2L	2896155	2896355	bound_NB_wo_motif	0	-0.318289
TG_merged_macs2_peak_1931	chr2L	2897229	2897429	bound_NB_wo_motif	0	-1.14616
TG_merged_macs2_peak_1932	chr2L	2898326	2898526	bound_NB_wo_motif	0	-1.95802
TG_merged_macs2_peak_1941	chr2L	2908838	2909038	bound_NB_wo_motif	0	-0.926322
TG_merged_macs2_peak_1942a	chr2L	2909567	2909767	bound_NB_wo_motif	0	-1.85657
TG_merged_macs2_peak_1942b	chr2L	2909717	2909917	bound_NB_wo_motif	0	-0.138149
TG_merged_macs2_peak_1950	chr2L	2919797	2919997	bound_NB_wo_motif	0	-0.138161
TG_merged_macs2_peak_1953a	chr2L	2920843	2921043	bound_NB_wo_motif	0	0.553146
TG_merged_macs2_peak_1953b	chr2L	2920964	2921164	bound_NB_wo_motif	0	-0.280886
TG_merged_macs2_peak_1957a	chr2L	2925080	2925280	bound_NB_wo_motif	0	1.85149
TG_merged_macs2_peak_1957b	chr2L	2925198	2925398	bound_NB_wo_motif	0	2.68471
TG_merged_macs2_peak_1982a	chr2L	2955721	2955921	bound_NB_wo_motif	0	-1.17617
TG_merged_macs2_peak_1985	chr2L	2957898	2958098	bound_NB_wo_motif	0	-1.88764
TG_merged_macs2_peak_2018b	chr2L	2999751	2999951	bound_NB_wo_motif	0	0.172126
TG_merged_macs2_peak_2020	chr2L	3004628	3004828	bound_NB_wo_motif	0	1.35421
TG_merged_macs2_peak_2089	chr2L	3107557	3107757	bound_NB_wo_motif	0	0.711661
TG_merged_macs2_peak_2098a	chr2L	3124653	3124853	bound_NB_wo_motif	0	-1.17149
TG_merged_macs2_peak_2098b	chr2L	3124766	3124966	bound_NB_wo_motif	0	-0.196332
TG_merged_macs2_peak_2101	chr2L	3130576	3130776	bound_NB_wo_motif	0	-1.41218
TG_merged_macs2_peak_2127a	chr2L	3159119	3159319	bound_NB_wo_motif	0	0.973385
TG_merged_macs2_peak_2127b	chr2L	3159264	3159464	bound_NB_wo_motif	0	-0.0495506
TG_merged_macs2_peak_2153	chr2L	3199139	3199339	bound_NB_wo_motif	0	0.425538
TG_merged_macs2_peak_2164	chr2L	3231355	3231555	bound_NB_wo_motif	0	2.2687
TG_merged_macs2_peak_2183	chr2L	3293757	3293957	bound_NB_wo_motif	0	1.27712
TG_merged_macs2_peak_2188a	chr2L	3301947	3302147	bound_NB_wo_motif	0	-0.0119567
TG_merged_macs2_peak_2210a	chr2L	3339461	3339661	bound_NB_wo_motif	0	0.0905444
TG_merged_macs2_peak_2210b	chr2L	3339615	3339815	bound_NB_wo_motif	0	-0.930707
TG_merged_macs2_peak_2213	chr2L	3345920	3346120	bound_NB_wo_motif	0	2.06895
TG_merged_macs2_peak_2245a	chr2L	3426132	3426332	bound_NB_wo_motif	0	-0.409369
TG_merged_macs2_peak_2257	chr2L	3441222	3441422	bound_NB_wo_motif	0	-0.120931
TG_merged_macs2_peak_2296a	chr2L	3504812	3505012	bound_NB_wo_motif	0	-2.11146
TG_merged_macs2_peak_2314a	chr2L	3534144	3534344	bound_NB_wo_motif	0	0.900645
TG_merged_macs2_peak_2314b	chr2L	3534401	3534601	bound_NB_wo_motif	0	1.16503
TG_merged_macs2_peak_2318	chr2L	3540084	3540284	bound_NB_wo_motif	0	-0.629348
TG_merged_macs2_peak_2332	chr2L	3564699	3564899	bound_NB_wo_motif	0	-0.63604
TG_merged_macs2_peak_2333a	chr2L	3571497	3571697	bound_NB_wo_motif	0	-2.07977
TG_merged_macs2_peak_2355a	chr2L	3610738	3610938	bound_NB_w_motif	0	-1.11585
TG_merged_macs2_peak_2357b	chr2L	3612117	3612317	bound_NB_wo_motif	0	-0.628966
TG_merged_macs2_peak_2381	chr2L	3655592	3655792	bound_NB_wo_motif	0	-0.239154
TG_merged_macs2_peak_2404b	chr2L	3682737	3682937	bound_NB_wo_motif	0	0.729657
TG_merged_macs2_peak_2405b	chr2L	3685568	3685768	bound_NB_wo_motif	0	-0.328904
TG_merged_macs2_peak_2466	chr2L	3772942	3773142	bound_NB_wo_motif	0	1.92883
TG_merged_macs2_peak_2467a	chr2L	3773554	3773754	bound_NB_wo_motif	0	2.52904
TG_merged_macs2_peak_2468a	chr2L	3775675	3775875	bound_NB_wo_motif	0	2.45611
TG_merged_macs2_peak_2468b	chr2L	3775857	3776057	bound_NB_wo_motif	0	2.30982
TG_merged_macs2_peak_2469b	chr2L	3776424	3776624	bound_NB_wo_motif	0	1.88822
TG_merged_macs2_peak_2473	chr2L	3781067	3781267	bound_NB_wo_motif	0	2.48455
TG_merged_macs2_peak_2479	chr2L	3786344	3786544	bound_NB_wo_motif	0	0.623651
TG_merged_macs2_peak_2487b	chr2L	3803869	3804069	bound_NB_wo_motif	0	0.105029
TG_merged_macs2_peak_2510	chr2L	3832133	3832333	bound_NB_wo_motif	0	-1.37335
TG_merged_macs2_peak_2512	chr2L	3833131	3833331	bound_NB_wo_motif	0	0.540775
TG_merged_macs2_peak_2514	chr2L	3835341	3835541	bound_NB_wo_motif	0	1.44527
TG_merged_macs2_peak_2522a	chr2L	3845174	3845374	bound_NB_wo_motif	0	-1.20407
TG_merged_macs2_peak_2522b	chr2L	3845323	3845523	bound_NB_wo_motif	0	-1.2532
TG_merged_macs2_peak_2525a	chr2L	3849012	3849212	bound_NB_wo_motif	0	1.017
TG_merged_macs2_peak_2525e	chr2L	3849627	3849827	bound_NB_wo_motif	0	0.430145
TG_merged_macs2_peak_2576a	chr2L	3933665	3933865	bound_NB_wo_motif	0	1.97396
TG_merged_macs2_peak_2619	chr2L	4028769	4028969	bound_NB_wo_motif	0	1.90257
TG_merged_macs2_peak_2622	chr2L	4031739	4031939	bound_NB_w_motif	0	0.360863
TG_merged_macs2_peak_2625b	chr2L	4038217	4038417	bound_NB_wo_motif	0	0.714698
TG_merged_macs2_peak_2634a	chr2L	4054166	4054366	bound_NB_wo_motif	0	2.17807
TG_merged_macs2_peak_2644	chr2L	4069995	4070195	bound_NB_wo_motif	0	1.96591
TG_merged_macs2_peak_2683a	chr2L	4118781	4118981	bound_NB_wo_motif	0	-0.712729
TG_merged_macs2_peak_2689a	chr2L	4128555	4128755	bound_NB_wo_motif	0	0.0275391
TG_merged_macs2_peak_2689c	chr2L	4128720	4128920	bound_NB_wo_motif	0	-0.747923
TG_merged_macs2_peak_2704	chr2L	4160985	4161185	bound_NB_wo_motif	0	-1.19251
TG_merged_macs2_peak_2734a	chr2L	4211570	4211770	bound_NB_wo_motif	0	-0.0751115
TG_merged_macs2_peak_2734b	chr2L	4211721	4211921	bound_NB_wo_motif	0	0.163528
TG_merged_macs2_peak_2734c	chr2L	4211852	4212052	bound_NB_wo_motif	0	-0.422944
TG_merged_macs2_peak_2802b	chr2L	4286883	4287083	bound_NB_wo_motif	0	3.12504
TG_merged_macs2_peak_2837a	chr2L	4334463	4334663	bound_NB_wo_motif	0	-1.5686
TG_merged_macs2_peak_2843	chr2L	4345859	4346059	bound_NB_wo_motif	0	0.454025
TG_merged_macs2_peak_2864	chr2L	4370763	4370963	bound_NB_wo_motif	0	0.418934
TG_merged_macs2_peak_2869a	chr2L	4375167	4375367	bound_NB_w_motif	0	2.42804
TG_merged_macs2_peak_2996	chr2L	4588751	4588951	bound_NB_wo_motif	0	2.65015
TG_merged_macs2_peak_3008	chr2L	4661041	4661241	bound_NB_wo_motif	0	0.35378
TG_merged_macs2_peak_3027	chr2L	4726118	4726318	bound_NB_wo_motif	0	1.27342
TG_merged_macs2_peak_3060a	chr2L	4810128	4810328	bound_NB_wo_motif	0	0.627438
TG_merged_macs2_peak_3060e	chr2L	4810886	4811086	bound_NB_wo_motif	0	-1.62442
TG_merged_macs2_peak_3061a	chr2L	4811366	4811566	bound_NB_wo_motif	0	-1.7239
TG_merged_macs2_peak_3068	chr2L	4822336	4822536	bound_NB_wo_motif	0	-2.23099
TG_merged_macs2_peak_3088	chr2L	4853120	4853320	bound_NB_wo_motif	0	-1.52587
TG_merged_macs2_peak_3089	chr2L	4853542	4853742	bound_NB_wo_motif	0	-0.714024
TG_merged_macs2_peak_3092b	chr2L	4856723	4856923	bound_NB_wo_motif	0	-0.146316
TG_merged_macs2_peak_3100c	chr2L	4867843	4868043	bound_NB_wo_motif	0	0.156898
TG_merged_macs2_peak_3101	chr2L	4868462	4868662	bound_NB_wo_motif	0	1.51499
TG_merged_macs2_peak_3119b	chr2L	4892221	4892421	bound_NB_wo_motif	0	-2.2536
TG_merged_macs2_peak_3179b	chr2L	5004011	5004211	bound_NB_wo_motif	0	-1.27574
TG_merged_macs2_peak_3184	chr2L	5009391	5009591	bound_NB_wo_motif	0	-0.39607
TG_merged_macs2_peak_3206a	chr2L	5043571	5043771	bound_NB_wo_motif	0	-1.65945
TG_merged_macs2_peak_3214	chr2L	5052421	5052621	bound_NB_wo_motif	0	0.805852
TG_merged_macs2_peak_3234	chr2L	5075707	5075907	bound_NB_wo_motif	0	-0.863786
TG_merged_macs2_peak_3236c	chr2L	5078205	5078405	bound_NB_wo_motif	0	-1.48039
TG_merged_macs2_peak_3250a	chr2L	5092953	5093153	bound_NB_wo_motif	0	-0.643082
TG_merged_macs2_peak_3250b	chr2L	5093197	5093397	bound_NB_wo_motif	0	-1.51359
TG_merged_macs2_peak_3270c	chr2L	5145156	5145356	bound_NB_wo_motif	0	1.87158
TG_merged_macs2_peak_3301a	chr2L	5223895	5224095	bound_NB_wo_motif	0	0.301955
TG_merged_macs2_peak_3301b	chr2L	5223934	5224134	bound_NB_wo_motif	0	0.469601
TG_merged_macs2_peak_3314a	chr2L	5236577	5236777	bound_NB_wo_motif	0	2.53856
TG_merged_macs2_peak_3314b	chr2L	5236821	5237021	bound_NB_wo_motif	0	0.795188
TG_merged_macs2_peak_3329c	chr2L	5254020	5254220	bound_NB_w_motif	0	2.42779
TG_merged_macs2_peak_3330	chr2L	5254367	5254567	bound_NB_wo_motif	0	1.91157
TG_merged_macs2_peak_3335	chr2L	5259100	5259300	bound_NB_wo_motif	0	1.97133
TG_merged_macs2_peak_3336	chr2L	5259276	5259476	bound_NB_wo_motif	0	-0.335962
TG_merged_macs2_peak_3368b	chr2L	5292325	5292525	bound_NB_wo_motif	0	-1.76017
TG_merged_macs2_peak_3369b	chr2L	5293076	5293276	bound_NB_wo_motif	0	-2.42746
TG_merged_macs2_peak_3370	chr2L	5293388	5293588	bound_NB_wo_motif	0	-1.35502
TG_merged_macs2_peak_3372	chr2L	5294564	5294764	bound_NB_wo_motif	0	1.40574
TG_merged_macs2_peak_3373a	chr2L	5294907	5295107	bound_NB_wo_motif	0	1.14228
TG_merged_macs2_peak_3373b	chr2L	5295104	5295304	bound_NB_wo_motif	0	0.262979
TG_merged_macs2_peak_3374	chr2L	5296947	5297147	bound_NB_wo_motif	0	-2.36114
TG_merged_macs2_peak_3376c	chr2L	5301415	5301615	bound_NB_w_motif	0	-1.10957
TG_merged_macs2_peak_3378a	chr2L	5306505	5306705	bound_NB_wo_motif	0	-1.18291
TG_merged_macs2_peak_3406c	chr2L	5362476	5362676	bound_NB_wo_motif	0	-0.782364
TG_merged_macs2_peak_3410	chr2L	5365966	5366166	bound_NB_wo_motif	0	-0.725858
TG_merged_macs2_peak_3421b	chr2L	5376621	5376821	bound_NB_wo_motif	0	1.66511
TG_merged_macs2_peak_3436	chr2L	5402527	5402727	bound_NB_wo_motif	0	-0.792623
TG_merged_macs2_peak_3452a	chr2L	5427267	5427467	bound_NB_wo_motif	0	0.375282
TG_merged_macs2_peak_3461a	chr2L	5445527	5445727	bound_NB_wo_motif	0	-0.785716
TG_merged_macs2_peak_3461b	chr2L	5445641	5445841	bound_NB_wo_motif	0	-0.200179
TG_merged_macs2_peak_3462a	chr2L	5446273	5446473	bound_NB_wo_motif	0	-1.0035
TG_merged_macs2_peak_3462b	chr2L	5446514	5446714	bound_NB_wo_motif	0	-0.885729
TG_merged_macs2_peak_3467a	chr2L	5455597	5455797	bound_NB_wo_motif	0	-0.852703
TG_merged_macs2_peak_3467b	chr2L	5455698	5455898	bound_NB_wo_motif	0	-0.966099
TG_merged_macs2_peak_3470	chr2L	5458077	5458277	bound_NB_wo_motif	0	-0.0698779
TG_merged_macs2_peak_3471	chr2L	5458473	5458673	bound_NB_wo_motif	0	0.774143
TG_merged_macs2_peak_3491a	chr2L	5489205	5489405	bound_NB_wo_motif	0	-1.63905
TG_merged_macs2_peak_3492	chr2L	5489811	5490011	bound_NB_wo_motif	0	0.407585
TG_merged_macs2_peak_3502	chr2L	5501642	5501842	bound_NB_wo_motif	0	0.670375
TG_merged_macs2_peak_3508	chr2L	5508158	5508358	bound_NB_wo_motif	0	0.638031
TG_merged_macs2_peak_3658a	chr2L	5725824	5726024	bound_NB_wo_motif	0	-0.872201
TG_merged_macs2_peak_3658b	chr2L	5725944	5726144	bound_NB_wo_motif	0	-0.405446
TG_merged_macs2_peak_3661c	chr2L	5730104	5730304	bound_NB_wo_motif	0	-1.56751
TG_merged_macs2_peak_3667	chr2L	5739201	5739401	bound_NB_wo_motif	0	1.40253
TG_merged_macs2_peak_3670a	chr2L	5748537	5748737	bound_NB_wo_motif	0	0.175481
TG_merged_macs2_peak_3670b	chr2L	5748696	5748896	bound_NB_wo_motif	0	0.656245
TG_merged_macs2_peak_3674a	chr2L	5750938	5751138	bound_NB_wo_motif	0	0.529453
TG_merged_macs2_peak_3674b	chr2L	5751094	5751294	bound_NB_wo_motif	0	-0.801562
TG_merged_macs2_peak_3690	chr2L	5771231	5771431	bound_NB_wo_motif	0	-0.864382
TG_merged_macs2_peak_3714	chr2L	5799631	5799831	bound_NB_wo_motif	0	-0.806251
TG_merged_macs2_peak_3768a	chr2L	5907411	5907611	bound_NB_wo_motif	0	-1.34267
TG_merged_macs2_peak_3805a	chr2L	5977240	5977440	bound_NB_wo_motif	0	-1.71055
TG_merged_macs2_peak_3805b	chr2L	5977503	5977703	bound_NB_w_motif	0	0.11074
TG_merged_macs2_peak_3806a	chr2L	5978367	5978567	bound_NB_wo_motif	0	2.91196
TG_merged_macs2_peak_3806b	chr2L	5978437	5978637	bound_NB_wo_motif	0	1.55261
TG_merged_macs2_peak_3806c	chr2L	5978769	5978969	bound_NB_wo_motif	0	-0.706886
TG_merged_macs2_peak_3806d	chr2L	5979032	5979232	bound_NB_wo_motif	0	-1.15145
TG_merged_macs2_peak_3811	chr2L	5981954	5982154	bound_NB_wo_motif	0	1.54268
TG_merged_macs2_peak_3813a	chr2L	5983026	5983226	bound_NB_wo_motif	0	1.16697
TG_merged_macs2_peak_3813c	chr2L	5983334	5983534	bound_NB_wo_motif	0	-1.59406
TG_merged_macs2_peak_3895a	chr2L	6085654	6085854	bound_NB_wo_motif	0	0.0432232
TG_merged_macs2_peak_3896a	chr2L	6086764	6086964	bound_NB_wo_motif	0	-1.74589
TG_merged_macs2_peak_3896b	chr2L	6086902	6087102	bound_NB_wo_motif	0	-1.56199
TG_merged_macs2_peak_3896f	chr2L	6087509	6087709	bound_NB_wo_motif	0	1.58082
TG_merged_macs2_peak_3897	chr2L	6087962	6088162	bound_NB_wo_motif	0	-0.531273
TG_merged_macs2_peak_3899	chr2L	6089075	6089275	bound_NB_wo_motif	0	-1.89673
TG_merged_macs2_peak_3906	chr2L	6100597	6100797	bound_NB_wo_motif	0	-2.55159
TG_merged_macs2_peak_3960	chr2L	6165647	6165847	bound_NB_wo_motif	0	1.92275
TG_merged_macs2_peak_3961	chr2L	6166341	6166541	bound_NB_wo_motif	0	0.341531
TG_merged_macs2_peak_3973b	chr2L	6184944	6185144	bound_NB_wo_motif	0	0.62164
TG_merged_macs2_peak_3973c	chr2L	6185185	6185385	bound_NB_wo_motif	0	0.131083
TG_merged_macs2_peak_3973d	chr2L	6185278	6185478	bound_NB_wo_motif	0	1.23316
TG_merged_macs2_peak_3975b	chr2L	6186486	6186686	bound_NB_wo_motif	0	0.105815
TG_merged_macs2_peak_3984	chr2L	6194059	6194259	bound_NB_wo_motif	0	2.15429
TG_merged_macs2_peak_3994e	chr2L	6205045	6205245	bound_NB_wo_motif	0	-1.07243
TG_merged_macs2_peak_3994f	chr2L	6205244	6205444	bound_NB_wo_motif	0	-0.254531
TG_merged_macs2_peak_3998c	chr2L	6213572	6213772	bound_NB_w_motif	0	-0.830508
TG_merged_macs2_peak_3999	chr2L	6214347	6214547	bound_NB_wo_motif	0	-0.4322
TG_merged_macs2_peak_4018a	chr2L	6233998	6234198	bound_NB_wo_motif	0	-1.54326
TG_merged_macs2_peak_4018b	chr2L	6234100	6234300	bound_NB_wo_motif	0	-0.947152
TG_merged_macs2_peak_4020a	chr2L	6238351	6238551	bound_NB_wo_motif	0	-0.227328
TG_merged_macs2_peak_4023	chr2L	6241989	6242189	bound_NB_wo_motif	0	-0.806532
TG_merged_macs2_peak_4084c	chr2L	6316773	6316973	bound_NB_wo_motif	0	-1.36185
TG_merged_macs2_peak_4086a	chr2L	6319098	6319298	bound_NB_wo_motif	0	-0.939462
TG_merged_macs2_peak_4086b	chr2L	6319282	6319482	bound_NB_wo_motif	0	-1.84983
TG_merged_macs2_peak_4089a	chr2L	6323927	6324127	bound_NB_wo_motif	0	-0.533689
TG_merged_macs2_peak_4090	chr2L	6324398	6324598	bound_NB_wo_motif	0	-0.52738
TG_merged_macs2_peak_4103	chr2L	6356776	6356976	bound_NB_wo_motif	0	0.910491
TG_merged_macs2_peak_4104	chr2L	6357042	6357242	bound_NB_wo_motif	0	-1.51683
TG_merged_macs2_peak_4156a	chr2L	6455149	6455349	bound_NB_wo_motif	0	-0.359133
TG_merged_macs2_peak_4156c	chr2L	6455393	6455593	bound_NB_wo_motif	0	-1.40266
TG_merged_macs2_peak_4171a	chr2L	6473368	6473568	bound_NB_wo_motif	0	0.695733
TG_merged_macs2_peak_4175	chr2L	6479377	6479577	bound_NB_wo_motif	0	-0.708394
TG_merged_macs2_peak_4207	chr2L	6527048	6527248	bound_NB_wo_motif	0	0.939655
TG_merged_macs2_peak_4208a	chr2L	6528089	6528289	bound_NB_wo_motif	0	-0.0459446
TG_merged_macs2_peak_4208b	chr2L	6528147	6528347	bound_NB_wo_motif	0	0.978265
TG_merged_macs2_peak_4213b	chr2L	6533683	6533883	bound_NB_wo_motif	0	-0.222915
TG_merged_macs2_peak_4216	chr2L	6537838	6538038	bound_NB_wo_motif	0	-0.191012
TG_merged_macs2_peak_4223a	chr2L	6544082	6544282	bound_NB_wo_motif	0	-0.385545
TG_merged_macs2_peak_4223b	chr2L	6544181	6544381	bound_NB_wo_motif	0	1.37032
TG_merged_macs2_peak_4225	chr2L	6545160	6545360	bound_NB_wo_motif	0	1.12518
TG_merged_macs2_peak_4230	chr2L	6549603	6549803	bound_NB_wo_motif	0	-0.564317
TG_merged_macs2_peak_4236c	chr2L	6554532	6554732	bound_NB_wo_motif	0	1.67771
TG_merged_macs2_peak_4246b	chr2L	6562490	6562690	bound_NB_wo_motif	0	-0.175498
TG_merged_macs2_peak_4270	chr2L	6612404	6612604	bound_NB_wo_motif	0	0.25026
TG_merged_macs2_peak_4271a	chr2L	6612748	6612948	bound_NB_wo_motif	0	1.12709
TG_merged_macs2_peak_4334c	chr2L	6724272	6724472	bound_NB_wo_motif	0	-0.54123
TG_merged_macs2_peak_4368a	chr2L	6792074	6792274	bound_NB_wo_motif	0	-0.121421
TG_merged_macs2_peak_4368b	chr2L	6792205	6792405	bound_NB_wo_motif	0	1.08977
TG_merged_macs2_peak_4371b	chr2L	6793839	6794039	bound_NB_wo_motif	0	0.642195
TG_merged_macs2_peak_4371d	chr2L	6794174	6794374	bound_NB_wo_motif	0	0.210433
TG_merged_macs2_peak_4374	chr2L	6797508	6797708	bound_NB_wo_motif	0	0.325485
TG_merged_macs2_peak_4383	chr2L	6815018	6815218	bound_NB_wo_motif	0	-1.6795
TG_merged_macs2_peak_4387a	chr2L	6817417	6817617	bound_NB_wo_motif	0	-0.0525356
TG_merged_macs2_peak_4393a	chr2L	6829973	6830173	bound_NB_wo_motif	0	-0.54642
TG_merged_macs2_peak_4393b	chr2L	6830083	6830283	bound_NB_wo_motif	0	-0.422776
TG_merged_macs2_peak_4394	chr2L	6830642	6830842	bound_NB_wo_motif	0	-0.44208
TG_merged_macs2_peak_4395a	chr2L	6833425	6833625	bound_NB_wo_motif	0	0.20259
TG_merged_macs2_peak_4395c	chr2L	6833850	6834050	bound_NB_wo_motif	0	-1.54966
TG_merged_macs2_peak_4398b	chr2L	6841619	6841819	bound_NB_wo_motif	0	-1.47079
TG_merged_macs2_peak_4451b	chr2L	6919553	6919753	bound_NB_wo_motif	0	-2.67849
TG_merged_macs2_peak_4458b	chr2L	6922175	6922375	bound_NB_wo_motif	0	-1.83774
TG_merged_macs2_peak_4491	chr2L	6966534	6966734	bound_NB_wo_motif	0	-2.05875
TG_merged_macs2_peak_4515	chr2L	7029145	7029345	bound_NB_wo_motif	0	0.763945
TG_merged_macs2_peak_4520	chr2L	7033379	7033579	bound_NB_wo_motif	0	-0.700458
TG_merged_macs2_peak_4525a	chr2L	7038368	7038568	bound_NB_wo_motif	0	-0.163305
TG_merged_macs2_peak_4532	chr2L	7049454	7049654	bound_NB_wo_motif	0	0.288988
TG_merged_macs2_peak_4535a	chr2L	7050553	7050753	bound_NB_wo_motif	0	0.78783
TG_merged_macs2_peak_4537c	chr2L	7056680	7056880	bound_NB_wo_motif	0	-0.941487
TG_merged_macs2_peak_4682	chr2L	7258204	7258404	bound_NB_w_motif	0	0.359177
TG_merged_macs2_peak_4700b	chr2L	7281572	7281772	bound_NB_w_motif	0	-1.37541
TG_merged_macs2_peak_4712	chr2L	7302437	7302637	bound_NB_wo_motif	0	-1.93351
TG_merged_macs2_peak_4721a	chr2L	7319898	7320098	bound_NB_wo_motif	0	1.60756
TG_merged_macs2_peak_4737	chr2L	7334208	7334408	bound_NB_wo_motif	0	2.3104
TG_merged_macs2_peak_4747	chr2L	7354795	7354995	bound_NB_wo_motif	0	1.92333
TG_merged_macs2_peak_4749b	chr2L	7358922	7359122	bound_NB_wo_motif	0	-1.65327
TG_merged_macs2_peak_4791	chr2L	7418421	7418621	bound_NB_wo_motif	0	-1.08147
TG_merged_macs2_peak_4793	chr2L	7419692	7419892	bound_NB_wo_motif	0	-1.10496
TG_merged_macs2_peak_4794	chr2L	7420052	7420252	bound_NB_wo_motif	0	-1.88416
TG_merged_macs2_peak_4795	chr2L	7420552	7420752	bound_NB_wo_motif	0	-0.445926
TG_merged_macs2_peak_4796	chr2L	7420958	7421158	bound_NB_wo_motif	0	-0.247284
TG_merged_macs2_peak_4797a	chr2L	7422428	7422628	bound_NB_wo_motif	0	-0.591937
TG_merged_macs2_peak_4800	chr2L	7424564	7424764	bound_NB_wo_motif	0	0.530766
TG_merged_macs2_peak_4806	chr2L	7427176	7427376	bound_NB_w_motif	0	-0.990192
TG_merged_macs2_peak_4836b	chr2L	7495520	7495720	bound_NB_wo_motif	0	0.628676
TG_merged_macs2_peak_4836c	chr2L	7495684	7495884	bound_NB_wo_motif	0	-1.80719
TG_merged_macs2_peak_4851a	chr2L	7512777	7512977	bound_NB_wo_motif	0	1.77989
TG_merged_macs2_peak_4873a	chr2L	7534966	7535166	bound_NB_wo_motif	0	-2.34219
TG_merged_macs2_peak_4873b	chr2L	7535066	7535266	bound_NB_wo_motif	0	1.66602
TG_merged_macs2_peak_4884	chr2L	7546928	7547128	bound_NB_wo_motif	0	-2.15286
TG_merged_macs2_peak_4892	chr2L	7559498	7559698	bound_NB_wo_motif	0	0.959923
TG_merged_macs2_peak_4901	chr2L	7573504	7573704	bound_NB_wo_motif	0	0.223468
TG_merged_macs2_peak_4915b	chr2L	7590496	7590696	bound_NB_w_motif	0	-0.240395
TG_merged_macs2_peak_4916	chr2L	7590998	7591198	bound_NB_wo_motif	0	0.442794
TG_merged_macs2_peak_4917	chr2L	7591823	7592023	bound_NB_wo_motif	0	0.686855
TG_merged_macs2_peak_4960a	chr2L	7637132	7637332	bound_NB_wo_motif	0	0.370144
TG_merged_macs2_peak_4961b	chr2L	7638215	7638415	bound_NB_wo_motif	0	-1.67625
TG_merged_macs2_peak_4966	chr2L	7641684	7641884	bound_NB_wo_motif	0	0.233339
TG_merged_macs2_peak_5038a	chr2L	7809577	7809777	bound_NB_wo_motif	0	-1.33852
TG_merged_macs2_peak_5056b	chr2L	7828243	7828443	bound_NB_wo_motif	0	-0.159883
TG_merged_macs2_peak_5058b	chr2L	7829021	7829221	bound_NB_wo_motif	0	1.59763
TG_merged_macs2_peak_5079	chr2L	7854783	7854983	bound_NB_wo_motif	0	-1.15186
TG_merged_macs2_peak_5127b	chr2L	7908859	7909059	bound_NB_w_motif	0	0.961653
TG_merged_macs2_peak_5128	chr2L	7909122	7909322	bound_NB_w_motif	0	2.15273
TG_merged_macs2_peak_5132b	chr2L	7911219	7911419	bound_NB_wo_motif	0	-0.588028
TG_merged_macs2_peak_5141	chr2L	7916538	7916738	bound_NB_wo_motif	0	2.17989
TG_merged_macs2_peak_5151	chr2L	7929179	7929379	bound_NB_wo_motif	0	-0.197032
TG_merged_macs2_peak_5152b	chr2L	7931029	7931229	bound_NB_wo_motif	0	0.342256
TG_merged_macs2_peak_5153a	chr2L	7932129	7932329	bound_NB_wo_motif	0	1.58031
TG_merged_macs2_peak_5154a	chr2L	7932731	7932931	bound_NB_wo_motif	0	-0.277131
TG_merged_macs2_peak_5160	chr2L	7936572	7936772	bound_NB_wo_motif	0	0.229616
TG_merged_macs2_peak_5163c	chr2L	7940610	7940810	bound_NB_wo_motif	0	0.421072
TG_merged_macs2_peak_5183b	chr2L	7962353	7962553	bound_NB_wo_motif	0	0.0588573
TG_merged_macs2_peak_5184a	chr2L	7963202	7963402	bound_NB_wo_motif	0	-0.968431
TG_merged_macs2_peak_5184b	chr2L	7963295	7963495	bound_NB_wo_motif	0	-1.01011
TG_merged_macs2_peak_5188b	chr2L	7966651	7966851	bound_NB_wo_motif	0	-0.0338133
TG_merged_macs2_peak_5192a	chr2L	7973510	7973710	bound_NB_wo_motif	0	0.184436
TG_merged_macs2_peak_5193	chr2L	7974079	7974279	bound_NB_wo_motif	0	1.20224
TG_merged_macs2_peak_5224	chr2L	8031452	8031652	bound_NB_wo_motif	0	0.560084
TG_merged_macs2_peak_5254	chr2L	8083673	8083873	bound_NB_wo_motif	0	-0.39755
TG_merged_macs2_peak_5255a	chr2L	8084392	8084592	bound_NB_wo_motif	0	-0.573311
TG_merged_macs2_peak_5275a	chr2L	8104065	8104265	bound_NB_wo_motif	0	-0.777974
TG_merged_macs2_peak_5294a	chr2L	8142666	8142866	bound_NB_wo_motif	0	2.0553
TG_merged_macs2_peak_5294b	chr2L	8142726	8142926	bound_NB_wo_motif	0	1.55639
TG_merged_macs2_peak_5321b	chr2L	8171517	8171717	bound_NB_wo_motif	0	0.0950053
TG_merged_macs2_peak_5381	chr2L	8266842	8267042	bound_NB_wo_motif	0	2.07319
TG_merged_macs2_peak_5388	chr2L	8277081	8277281	bound_NB_wo_motif	0	1.04373
TG_merged_macs2_peak_5392b	chr2L	8279515	8279715	bound_NB_wo_motif	0	3.13455
TG_merged_macs2_peak_5393b	chr2L	8280426	8280626	bound_NB_wo_motif	0	2.00714
TG_merged_macs2_peak_5404a	chr2L	8296384	8296584	bound_NB_wo_motif	0	1.45423
TG_merged_macs2_peak_5404b	chr2L	8296482	8296682	bound_NB_wo_motif	0	0.0471936
TG_merged_macs2_peak_5409b	chr2L	8299634	8299834	bound_NB_wo_motif	0	-0.739688
TG_merged_macs2_peak_5437	chr2L	8334898	8335098	bound_NB_wo_motif	0	0.945546
TG_merged_macs2_peak_5447	chr2L	8361411	8361611	bound_NB_wo_motif	0	-0.598492
TG_merged_macs2_peak_5459	chr2L	8366430	8366630	bound_NB_wo_motif	0	-0.964819
TG_merged_macs2_peak_5503a	chr2L	8416355	8416555	bound_NB_wo_motif	0	-2.09454
TG_merged_macs2_peak_5503b	chr2L	8416905	8417105	bound_NB_wo_motif	0	-2.49333
TG_merged_macs2_peak_5531b	chr2L	8463376	8463576	bound_NB_wo_motif	0	-1.25169
TG_merged_macs2_peak_5546	chr2L	8475585	8475785	bound_NB_wo_motif	0	1.84565
TG_merged_macs2_peak_5551b	chr2L	8479407	8479607	bound_NB_wo_motif	0	1.28426
TG_merged_macs2_peak_5599a	chr2L	8543882	8544082	bound_NB_wo_motif	0	-0.123103
TG_merged_macs2_peak_5602b	chr2L	8550720	8550920	bound_NB_wo_motif	0	-0.887952
TG_merged_macs2_peak_5606a	chr2L	8555572	8555772	bound_NB_wo_motif	0	1.75967
TG_merged_macs2_peak_5607a	chr2L	8556192	8556392	bound_NB_wo_motif	0	0.852419
TG_merged_macs2_peak_5607b	chr2L	8556321	8556521	bound_NB_wo_motif	0	-0.0319031
TG_merged_macs2_peak_5608	chr2L	8556957	8557157	bound_NB_wo_motif	0	0.748314
TG_merged_macs2_peak_5635b	chr2L	8584877	8585077	bound_NB_wo_motif	0	-2.03029
TG_merged_macs2_peak_5636a	chr2L	8585398	8585598	bound_NB_wo_motif	0	-2.28981
TG_merged_macs2_peak_5637c	chr2L	8588041	8588241	bound_NB_wo_motif	0	-2.58499
TG_merged_macs2_peak_5648	chr2L	8603934	8604134	bound_NB_wo_motif	0	0.863933
TG_merged_macs2_peak_5657a	chr2L	8612169	8612369	bound_NB_wo_motif	0	-0.779505
TG_merged_macs2_peak_5731b	chr2L	8691712	8691912	bound_NB_wo_motif	0	0.797583
TG_merged_macs2_peak_5746a	chr2L	8717937	8718137	bound_NB_w_motif	0	-0.0564905
TG_merged_macs2_peak_5753a	chr2L	8739942	8740142	bound_NB_w_motif	0	0.0421382
TG_merged_macs2_peak_5753b	chr2L	8740004	8740204	bound_NB_w_motif	0	0.462208
TG_merged_macs2_peak_5761a	chr2L	8746541	8746741	bound_NB_wo_motif	0	-1.14866
TG_merged_macs2_peak_5762	chr2L	8747607	8747807	bound_NB_wo_motif	0	-0.639146
TG_merged_macs2_peak_5775a	chr2L	8762456	8762656	bound_NB_wo_motif	0	0.611638
TG_merged_macs2_peak_5775b	chr2L	8762636	8762836	bound_NB_wo_motif	0	0.103138
TG_merged_macs2_peak_5795b	chr2L	8787494	8787694	bound_NB_wo_motif	0	-1.3144
TG_merged_macs2_peak_5797	chr2L	8788399	8788599	bound_NB_wo_motif	0	-0.0712563
TG_merged_macs2_peak_5806a	chr2L	8800211	8800411	bound_NB_wo_motif	0	-1.28843
TG_merged_macs2_peak_5806b	chr2L	8800301	8800501	bound_NB_wo_motif	0	-0.630913
TG_merged_macs2_peak_5814b	chr2L	8809188	8809388	bound_NB_wo_motif	0	1.38468
TG_merged_macs2_peak_5815b	chr2L	8809861	8810061	bound_NB_wo_motif	0	-0.665762
TG_merged_macs2_peak_5816b	chr2L	8810473	8810673	bound_NB_wo_motif	0	-0.159032
TG_merged_macs2_peak_5819a	chr2L	8817469	8817669	bound_NB_wo_motif	0	0.223834
TG_merged_macs2_peak_5819b	chr2L	8817882	8818082	bound_NB_wo_motif	0	-0.409401
TG_merged_macs2_peak_5819c	chr2L	8818188	8818388	bound_NB_wo_motif	0	-1.57533
TG_merged_macs2_peak_5820b	chr2L	8819383	8819583	bound_NB_wo_motif	0	-0.146544
TG_merged_macs2_peak_5822b	chr2L	8822364	8822564	bound_NB_wo_motif	0	0.444051
TG_merged_macs2_peak_5834a	chr2L	8836812	8837012	bound_NB_wo_motif	0	-1.40618
TG_merged_macs2_peak_5834c	chr2L	8837142	8837342	bound_NB_wo_motif	0	-0.856317
TG_merged_macs2_peak_5835	chr2L	8838383	8838583	bound_NB_wo_motif	0	-0.407312
TG_merged_macs2_peak_5838	chr2L	8844840	8845040	bound_NB_wo_motif	0	-0.686911
TG_merged_macs2_peak_5856	chr2L	8868341	8868541	bound_NB_wo_motif	0	-0.00239983
TG_merged_macs2_peak_5860d	chr2L	8871887	8872087	bound_NB_wo_motif	0	-0.984299
TG_merged_macs2_peak_5866a	chr2L	8881205	8881405	bound_NB_wo_motif	0	-0.0651645
TG_merged_macs2_peak_5878	chr2L	8899425	8899625	bound_NB_wo_motif	0	0.666811
TG_merged_macs2_peak_5900b	chr2L	8950040	8950240	bound_NB_wo_motif	0	-1.57298
TG_merged_macs2_peak_5901	chr2L	8950524	8950724	bound_NB_wo_motif	0	-0.0611755
TG_merged_macs2_peak_5905a	chr2L	8952773	8952973	bound_NB_wo_motif	0	-0.304227
TG_merged_macs2_peak_5950	chr2L	9019474	9019674	bound_NB_wo_motif	0	1.77463
TG_merged_macs2_peak_5986	chr2L	9082858	9083058	bound_NB_wo_motif	0	0.0295931
TG_merged_macs2_peak_5992	chr2L	9089642	9089842	bound_NB_wo_motif	0	0.587262
TG_merged_macs2_peak_6006	chr2L	9124502	9124702	bound_NB_wo_motif	0	1.52505
TG_merged_macs2_peak_6030	chr2L	9158403	9158603	bound_NB_wo_motif	0	0.719448
TG_merged_macs2_peak_6036b	chr2L	9167091	9167291	bound_NB_wo_motif	0	-1.03603
TG_merged_macs2_peak_6036c	chr2L	9167221	9167421	bound_NB_wo_motif	0	-1.97568
TG_merged_macs2_peak_6046b	chr2L	9176493	9176693	bound_NB_wo_motif	0	-0.442361
TG_merged_macs2_peak_6047	chr2L	9176806	9177006	bound_NB_wo_motif	0	0.097208
TG_merged_macs2_peak_6048c	chr2L	9178590	9178790	bound_NB_wo_motif	0	2.02026
TG_merged_macs2_peak_6050a	chr2L	9182447	9182647	bound_NB_w_motif	0	2.12543
TG_merged_macs2_peak_6051b	chr2L	9183241	9183441	bound_NB_wo_motif	0	1.35842
TG_merged_macs2_peak_6054	chr2L	9188978	9189178	bound_NB_w_motif	0	1.9328
TG_merged_macs2_peak_6063	chr2L	9198543	9198743	bound_NB_wo_motif	0	-0.106617
TG_merged_macs2_peak_6066b	chr2L	9203542	9203742	bound_NB_wo_motif	0	1.32428
TG_merged_macs2_peak_6067b	chr2L	9205339	9205539	bound_NB_wo_motif	0	1.11893
TG_merged_macs2_peak_6067d	chr2L	9205753	9205953	bound_NB_wo_motif	0	-0.49983
TG_merged_macs2_peak_6070	chr2L	9211043	9211243	bound_NB_wo_motif	0	-0.589202
TG_merged_macs2_peak_6071	chr2L	9211530	9211730	bound_NB_wo_motif	0	0.455764
TG_merged_macs2_peak_6075a	chr2L	9217383	9217583	bound_NB_wo_motif	0	0.709748
TG_merged_macs2_peak_6076a	chr2L	9222892	9223092	bound_NB_wo_motif	0	-1.11609
TG_merged_macs2_peak_6076c	chr2L	9223119	9223319	bound_NB_wo_motif	0	0.892437
TG_merged_macs2_peak_6077b	chr2L	9224320	9224520	bound_NB_w_motif	0	1.77999
TG_merged_macs2_peak_6077c	chr2L	9224626	9224826	bound_NB_wo_motif	0	2.72217
TG_merged_macs2_peak_6077d	chr2L	9224717	9224917	bound_NB_wo_motif	0	-0.819073
TG_merged_macs2_peak_6079	chr2L	9225551	9225751	bound_NB_wo_motif	0	2.294
TG_merged_macs2_peak_6089d	chr2L	9237757	9237957	bound_NB_wo_motif	0	1.52193
TG_merged_macs2_peak_6220	chr2L	9448162	9448362	bound_NB_w_motif	0	0.0706552
TG_merged_macs2_peak_6224b	chr2L	9454433	9454633	bound_NB_wo_motif	0	-0.815331
TG_merged_macs2_peak_6225	chr2L	9455217	9455417	bound_NB_wo_motif	0	-1.42233
TG_merged_macs2_peak_6228	chr2L	9460167	9460367	bound_NB_wo_motif	0	-2.09083
TG_merged_macs2_peak_6232	chr2L	9464474	9464674	bound_NB_wo_motif	0	-0.258068
TG_merged_macs2_peak_6249	chr2L	9490785	9490985	bound_NB_wo_motif	0	-1.43027
TG_merged_macs2_peak_6251a	chr2L	9493987	9494187	bound_NB_wo_motif	0	0.771828
TG_merged_macs2_peak_6257a	chr2L	9496409	9496609	bound_NB_w_motif	0	1.96197
TG_merged_macs2_peak_6262	chr2L	9506656	9506856	bound_NB_wo_motif	0	-0.842981
TG_merged_macs2_peak_6263b	chr2L	9508679	9508879	bound_NB_wo_motif	0	1.00814
TG_merged_macs2_peak_6272c	chr2L	9521562	9521762	bound_NB_w_motif	0	0.569514
TG_merged_macs2_peak_6301	chr2L	9578045	9578245	bound_NB_wo_motif	0	0.542613
TG_merged_macs2_peak_6305	chr2L	9585181	9585381	bound_NB_wo_motif	0	-2.13599
TG_merged_macs2_peak_6329d	chr2L	9613998	9614198	bound_NB_wo_motif	0	-0.447959
TG_merged_macs2_peak_6354a	chr2L	9657389	9657589	bound_NB_wo_motif	0	0.764175
TG_merged_macs2_peak_6383b	chr2L	9698681	9698881	bound_NB_wo_motif	0	0.0854639
TG_merged_macs2_peak_6399a	chr2L	9715124	9715324	bound_NB_wo_motif	0	-0.474473
TG_merged_macs2_peak_6400b	chr2L	9717572	9717772	bound_NB_wo_motif	0	-0.214978
TG_merged_macs2_peak_6406a	chr2L	9731295	9731495	bound_NB_wo_motif	0	0.061424
TG_merged_macs2_peak_6406b	chr2L	9731439	9731639	bound_NB_wo_motif	0	-0.603473
TG_merged_macs2_peak_6429d	chr2L	9758953	9759153	bound_NB_w_motif	0	-1.23682
TG_merged_macs2_peak_6484b	chr2L	9850134	9850334	bound_NB_wo_motif	0	0.0364817
TG_merged_macs2_peak_6490	chr2L	9856364	9856564	bound_NB_wo_motif	0	-0.470658
TG_merged_macs2_peak_6499	chr2L	9864660	9864860	bound_NB_wo_motif	0	0.498925
TG_merged_macs2_peak_6536	chr2L	9907420	9907620	bound_NB_wo_motif	0	-0.209461
TG_merged_macs2_peak_6566b	chr2L	9946128	9946328	bound_NB_wo_motif	0	0.248315
TG_merged_macs2_peak_6589	chr2L	9969761	9969961	bound_NB_wo_motif	0	0.0502643
TG_merged_macs2_peak_6592b	chr2L	9972674	9972874	bound_NB_wo_motif	0	-0.560148
TG_merged_macs2_peak_6592c	chr2L	9972820	9973020	bound_NB_wo_motif	0	-1.21484
TG_merged_macs2_peak_6595c	chr2L	9982993	9983193	bound_NB_wo_motif	0	0.996941
TG_merged_macs2_peak_6602	chr2L	9988661	9988861	bound_NB_wo_motif	0	1.89714
TG_merged_macs2_peak_6603	chr2L	9989847	9990047	bound_NB_wo_motif	0	2.11223
TG_merged_macs2_peak_6613b	chr2L	10004541	10004741	bound_NB_wo_motif	0	-0.757243
TG_merged_macs2_peak_6640a	chr2L	10057230	10057430	bound_NB_wo_motif	0	-0.261585
TG_merged_macs2_peak_6676	chr2L	10143564	10143764	bound_NB_wo_motif	0	-0.775858
TG_merged_macs2_peak_6732	chr2L	10230777	10230977	bound_NB_wo_motif	0	1.494
TG_merged_macs2_peak_6733	chr2L	10230979	10231179	bound_NB_wo_motif	0	0.50954
TG_merged_macs2_peak_6734b	chr2L	10231337	10231537	bound_NB_wo_motif	0	1.44285
TG_merged_macs2_peak_6834b	chr2L	10334851	10335051	bound_NB_w_motif	0	-0.464896
TG_merged_macs2_peak_6868	chr2L	10372387	10372587	bound_NB_wo_motif	0	1.31364
TG_merged_macs2_peak_6887b	chr2L	10391415	10391615	bound_NB_wo_motif	0	-0.387975
TG_merged_macs2_peak_6888	chr2L	10392043	10392243	bound_NB_wo_motif	0	-0.882455
TG_merged_macs2_peak_6901	chr2L	10406710	10406910	bound_NB_wo_motif	0	0.516996
TG_merged_macs2_peak_7022	chr2L	10549076	10549276	bound_NB_wo_motif	0	-2.21937
TG_merged_macs2_peak_7066c	chr2L	10613191	10613391	bound_NB_wo_motif	0	0.636099
TG_merged_macs2_peak_7071	chr2L	10615746	10615946	bound_NB_wo_motif	0	1.07371
TG_merged_macs2_peak_7107	chr2L	10685821	10686021	bound_NB_wo_motif	0	0.98968
TG_merged_macs2_peak_7167	chr2L	10774155	10774355	bound_NB_wo_motif	0	1.82108
TG_merged_macs2_peak_7175	chr2L	10794230	10794430	bound_NB_wo_motif	0	2.73652
TG_merged_macs2_peak_7198	chr2L	10842256	10842456	bound_NB_wo_motif	0	-0.00614464
TG_merged_macs2_peak_7245	chr2L	10965600	10965800	bound_NB_wo_motif	0	0.080074
TG_merged_macs2_peak_7248a	chr2L	10967605	10967805	bound_NB_wo_motif	0	-1.77866
TG_merged_macs2_peak_7285a	chr2L	11014159	11014359	bound_NB_wo_motif	0	-1.62256
TG_merged_macs2_peak_7312c	chr2L	11052936	11053136	bound_NB_wo_motif	0	1.00332
TG_merged_macs2_peak_7321b	chr2L	11061177	11061377	bound_NB_wo_motif	0	-0.634468
TG_merged_macs2_peak_7322	chr2L	11061930	11062130	bound_NB_wo_motif	0	1.19157
TG_merged_macs2_peak_7367b	chr2L	11130907	11131107	bound_NB_wo_motif	0	-1.17847
TG_merged_macs2_peak_7397	chr2L	11175562	11175762	bound_NB_wo_motif	0	1.9615
TG_merged_macs2_peak_7399	chr2L	11177040	11177240	bound_NB_wo_motif	0	1.4372
TG_merged_macs2_peak_7406	chr2L	11182553	11182753	bound_NB_wo_motif	0	2.92359
TG_merged_macs2_peak_7407	chr2L	11183103	11183303	bound_NB_wo_motif	0	2.93212
TG_merged_macs2_peak_7408a	chr2L	11184547	11184747	bound_NB_wo_motif	0	1.99499
TG_merged_macs2_peak_7408b	chr2L	11184592	11184792	bound_NB_wo_motif	0	2.51743
TG_merged_macs2_peak_7409	chr2L	11185185	11185385	bound_NB_wo_motif	0	1.34345
TG_merged_macs2_peak_7411b	chr2L	11189025	11189225	bound_NB_w_motif	0	2.70243
TG_merged_macs2_peak_7427	chr2L	11211092	11211292	bound_NB_wo_motif	0	0.699412
TG_merged_macs2_peak_7428b	chr2L	11219048	11219248	bound_NB_wo_motif	0	0.931746
TG_merged_macs2_peak_7431b	chr2L	11221422	11221622	bound_NB_wo_motif	0	2.22352
TG_merged_macs2_peak_7450b	chr2L	11247606	11247806	bound_NB_wo_motif	0	-1.81011
TG_merged_macs2_peak_7481c	chr2L	11300788	11300988	bound_NB_wo_motif	0	-1.18841
TG_merged_macs2_peak_7527	chr2L	11357034	11357234	bound_NB_wo_motif	0	1.20194
TG_merged_macs2_peak_7528a	chr2L	11357424	11357624	bound_NB_wo_motif	0	-1.00422
TG_merged_macs2_peak_7561a	chr2L	11413948	11414148	bound_NB_wo_motif	0	-0.498588
TG_merged_macs2_peak_7586b	chr2L	11447618	11447818	bound_NB_wo_motif	0	-0.938902
TG_merged_macs2_peak_7586c	chr2L	11447759	11447959	bound_NB_wo_motif	0	-1.10192
TG_merged_macs2_peak_7588b	chr2L	11456899	11457099	bound_NB_wo_motif	0	-0.70958
TG_merged_macs2_peak_7611b	chr2L	11488680	11488880	bound_NB_wo_motif	0	-0.564671
TG_merged_macs2_peak_7629a	chr2L	11516692	11516892	bound_NB_wo_motif	0	0.508121
TG_merged_macs2_peak_7698a	chr2L	11650909	11651109	bound_NB_wo_motif	0	0.320459
TG_merged_macs2_peak_7744b	chr2L	11756224	11756424	bound_NB_wo_motif	0	0.477772
TG_merged_macs2_peak_7769a	chr2L	11804837	11805037	bound_NB_wo_motif	0	0.279345
TG_merged_macs2_peak_7769b	chr2L	11804987	11805187	bound_NB_wo_motif	0	1.18142
TG_merged_macs2_peak_7770a	chr2L	11805905	11806105	bound_NB_wo_motif	0	-1.21327
TG_merged_macs2_peak_7770b	chr2L	11806181	11806381	bound_NB_wo_motif	0	-0.0174337
TG_merged_macs2_peak_7772a	chr2L	11807589	11807789	bound_NB_wo_motif	0	-1.34592
TG_merged_macs2_peak_7772c	chr2L	11807943	11808143	bound_NB_wo_motif	0	-0.856189
TG_merged_macs2_peak_7772d	chr2L	11808113	11808313	bound_NB_wo_motif	0	-1.82428
TG_merged_macs2_peak_7855	chr2L	11963012	11963212	bound_NB_w_motif	0	2.84454
TG_merged_macs2_peak_7860a	chr2L	11968863	11969063	bound_NB_wo_motif	0	0.555392
TG_merged_macs2_peak_7861a	chr2L	11970763	11970963	bound_NB_w_motif	0	1.26208
TG_merged_macs2_peak_7880e	chr2L	12003724	12003924	bound_NB_wo_motif	0	0.29219
TG_merged_macs2_peak_7881	chr2L	12004067	12004267	bound_NB_wo_motif	0	-1.29906
TG_merged_macs2_peak_7882	chr2L	12005824	12006024	bound_NB_wo_motif	0	2.24547
TG_merged_macs2_peak_7883	chr2L	12006474	12006674	bound_NB_wo_motif	0	1.54164
TG_merged_macs2_peak_7884a	chr2L	12006879	12007079	bound_NB_wo_motif	0	2.03436
TG_merged_macs2_peak_7886c	chr2L	12011023	12011223	bound_NB_wo_motif	0	-0.617441
TG_merged_macs2_peak_7887a	chr2L	12011365	12011565	bound_NB_wo_motif	0	0.855999
TG_merged_macs2_peak_7887e	chr2L	12011951	12012151	bound_NB_wo_motif	0	-0.628548
TG_merged_macs2_peak_7914a	chr2L	12045673	12045873	bound_NB_wo_motif	0	-0.653666
TG_merged_macs2_peak_8158b	chr2L	12435591	12435791	bound_NB_wo_motif	0	-0.175384
TG_merged_macs2_peak_8173	chr2L	12455089	12455289	bound_NB_wo_motif	0	1.9484
TG_merged_macs2_peak_8176a	chr2L	12457198	12457398	bound_NB_wo_motif	0	-0.462002
TG_merged_macs2_peak_8225a	chr2L	12520341	12520541	bound_NB_wo_motif	0	0.272404
TG_merged_macs2_peak_8225b	chr2L	12520506	12520706	bound_NB_wo_motif	0	0.818633
TG_merged_macs2_peak_8230	chr2L	12528370	12528570	bound_NB_wo_motif	0	0.00437154
TG_merged_macs2_peak_8231a	chr2L	12529557	12529757	bound_NB_wo_motif	0	-1.56527
TG_merged_macs2_peak_8231b	chr2L	12529701	12529901	bound_NB_wo_motif	0	-1.55843
TG_merged_macs2_peak_8243a	chr2L	12540269	12540469	bound_NB_wo_motif	0	-0.0155261
TG_merged_macs2_peak_8243b	chr2L	12540421	12540621	bound_NB_wo_motif	0	-1.52423
TG_merged_macs2_peak_8245	chr2L	12544042	12544242	bound_NB_wo_motif	0	0.920203
TG_merged_macs2_peak_8251	chr2L	12546247	12546447	bound_NB_wo_motif	0	-0.639177
TG_merged_macs2_peak_8264a	chr2L	12566823	12567023	bound_NB_wo_motif	0	-0.327534
TG_merged_macs2_peak_8265	chr2L	12569641	12569841	bound_NB_wo_motif	0	0.165812
TG_merged_macs2_peak_8273	chr2L	12579235	12579435	bound_NB_wo_motif	0	0.222613
TG_merged_macs2_peak_8283	chr2L	12597765	12597965	bound_NB_wo_motif	0	0.372852
TG_merged_macs2_peak_8287d	chr2L	12608999	12609199	bound_NB_wo_motif	0	-0.963713
TG_merged_macs2_peak_8288	chr2L	12609917	12610117	bound_NB_wo_motif	0	-1.59352
TG_merged_macs2_peak_8289	chr2L	12613216	12613416	bound_NB_wo_motif	0	-1.69221
TG_merged_macs2_peak_8290	chr2L	12614845	12615045	bound_NB_w_motif	0	1.67202
TG_merged_macs2_peak_8294	chr2L	12623265	12623465	bound_NB_wo_motif	0	-1.6255
TG_merged_macs2_peak_8314	chr2L	12661618	12661818	bound_NB_wo_motif	0	0.108115
TG_merged_macs2_peak_8315	chr2L	12665213	12665413	bound_NB_wo_motif	0	-0.178351
TG_merged_macs2_peak_8319a	chr2L	12672369	12672569	bound_NB_wo_motif	0	-1.8995
TG_merged_macs2_peak_8319b	chr2L	12672448	12672648	bound_NB_wo_motif	0	-0.401881
TG_merged_macs2_peak_8324b	chr2L	12681729	12681929	bound_NB_wo_motif	0	-1.76384
TG_merged_macs2_peak_8324c	chr2L	12681862	12682062	bound_NB_wo_motif	0	-1.39573
TG_merged_macs2_peak_8324d	chr2L	12682061	12682261	bound_NB_wo_motif	0	-1.56977
TG_merged_macs2_peak_8324e	chr2L	12682243	12682443	bound_NB_wo_motif	0	-1.33791
TG_merged_macs2_peak_8325	chr2L	12682838	12683038	bound_NB_wo_motif	0	-1.21419
TG_merged_macs2_peak_8416	chr2L	12823961	12824161	bound_NB_wo_motif	0	1.76612
TG_merged_macs2_peak_8417	chr2L	12824494	12824694	bound_NB_w_motif	0	1.59678
TG_merged_macs2_peak_8421	chr2L	12829005	12829205	bound_NB_wo_motif	0	1.90616
TG_merged_macs2_peak_8422	chr2L	12829539	12829739	bound_NB_wo_motif	0	2.67592
TG_merged_macs2_peak_8428	chr2L	12837063	12837263	bound_NB_wo_motif	0	0.225331
TG_merged_macs2_peak_8434	chr2L	12842203	12842403	bound_NB_wo_motif	0	2.26614
TG_merged_macs2_peak_8445	chr2L	12854578	12854778	bound_NB_wo_motif	0	-0.330758
TG_merged_macs2_peak_8511a	chr2L	12974748	12974948	bound_NB_wo_motif	0	-0.274996
TG_merged_macs2_peak_8554	chr2L	13035688	13035888	bound_NB_wo_motif	0	-0.921319
TG_merged_macs2_peak_8561a	chr2L	13044152	13044352	bound_NB_wo_motif	0	-1.63358
TG_merged_macs2_peak_8561b	chr2L	13044233	13044433	bound_NB_wo_motif	0	-0.222052
TG_merged_macs2_peak_8587	chr2L	13074838	13075038	bound_NB_wo_motif	0	1.24967
TG_merged_macs2_peak_8623a	chr2L	13154396	13154596	bound_NB_wo_motif	0	1.86363
TG_merged_macs2_peak_8624a	chr2L	13156139	13156339	bound_NB_w_motif	0	0.959009
TG_merged_macs2_peak_8624b	chr2L	13156236	13156436	bound_NB_wo_motif	0	0.908202
TG_merged_macs2_peak_8653b	chr2L	13205281	13205481	bound_NB_wo_motif	0	-1.03986
TG_merged_macs2_peak_8738	chr2L	13332887	13333087	bound_NB_wo_motif	0	1.4622
TG_merged_macs2_peak_8772	chr2L	13373470	13373670	bound_NB_wo_motif	0	-2.02889
TG_merged_macs2_peak_8845c	chr2L	13511636	13511836	bound_NB_wo_motif	0	-2.00663
TG_merged_macs2_peak_8846b	chr2L	13512901	13513101	bound_NB_wo_motif	0	-2.51115
TG_merged_macs2_peak_8846e	chr2L	13513502	13513702	bound_NB_wo_motif	0	-0.297182
TG_merged_macs2_peak_8847b	chr2L	13514191	13514391	bound_NB_wo_motif	0	-0.877098
TG_merged_macs2_peak_8859a	chr2L	13539319	13539519	bound_NB_wo_motif	0	-0.90476
TG_merged_macs2_peak_8864	chr2L	13546881	13547081	bound_NB_wo_motif	0	-1.1839
TG_merged_macs2_peak_8867	chr2L	13548781	13548981	bound_NB_wo_motif	0	0.942601
TG_merged_macs2_peak_8883	chr2L	13568597	13568797	bound_NB_wo_motif	0	1.67455
TG_merged_macs2_peak_8888b	chr2L	13571995	13572195	bound_NB_wo_motif	0	0.64744
TG_merged_macs2_peak_8905	chr2L	13591501	13591701	bound_NB_wo_motif	0	-2.26251
TG_merged_macs2_peak_8947	chr2L	13665990	13666190	bound_NB_w_motif	0	-1.60881
TG_merged_macs2_peak_8966a	chr2L	13706509	13706709	bound_NB_wo_motif	0	1.71576
TG_merged_macs2_peak_8966b	chr2L	13706640	13706840	bound_NB_wo_motif	0	-1.37694
TG_merged_macs2_peak_9015b	chr2L	13803860	13804060	bound_NB_wo_motif	0	1.90862
TG_merged_macs2_peak_9016	chr2L	13804873	13805073	bound_NB_wo_motif	0	0.294264
TG_merged_macs2_peak_9033c	chr2L	13837522	13837722	bound_NB_wo_motif	0	0.710506
TG_merged_macs2_peak_9049a	chr2L	13865650	13865850	bound_NB_wo_motif	0	0.28213
TG_merged_macs2_peak_9049b	chr2L	13865793	13865993	bound_NB_w_motif	0	1.40134
TG_merged_macs2_peak_9056b	chr2L	13876356	13876556	bound_NB_wo_motif	0	-0.963028
TG_merged_macs2_peak_9063	chr2L	13887059	13887259	bound_NB_w_motif	0	0.615257
TG_merged_macs2_peak_9064a	chr2L	13890184	13890384	bound_NB_wo_motif	0	0.377756
TG_merged_macs2_peak_9065	chr2L	13890973	13891173	bound_NB_wo_motif	0	1.19972
TG_merged_macs2_peak_9101	chr2L	13955986	13956186	bound_NB_wo_motif	0	-1.3333
TG_merged_macs2_peak_9142c	chr2L	14011651	14011851	bound_NB_wo_motif	0	0.877164
TG_merged_macs2_peak_9158d	chr2L	14040304	14040504	bound_NB_wo_motif	0	-1.70306
TG_merged_macs2_peak_9160a	chr2L	14043581	14043781	bound_NB_wo_motif	0	-1.51773
TG_merged_macs2_peak_9160b	chr2L	14043757	14043957	bound_NB_wo_motif	0	-1.96428
TG_merged_macs2_peak_9160d	chr2L	14044326	14044526	bound_NB_wo_motif	0	0.250589
TG_merged_macs2_peak_9165b	chr2L	14049861	14050061	bound_NB_wo_motif	0	-0.345092
TG_merged_macs2_peak_9165c	chr2L	14050006	14050206	bound_NB_wo_motif	0	1.39635
TG_merged_macs2_peak_9201a	chr2L	14094617	14094817	bound_NB_w_motif	0	0.376488
TG_merged_macs2_peak_9201b	chr2L	14094732	14094932	bound_NB_w_motif	0	-0.187501
TG_merged_macs2_peak_9208b	chr2L	14101872	14102072	bound_NB_wo_motif	0	0.0592978
TG_merged_macs2_peak_9212	chr2L	14106075	14106275	bound_NB_wo_motif	0	-1.17815
TG_merged_macs2_peak_9219b	chr2L	14116114	14116314	bound_NB_wo_motif	0	-0.130281
TG_merged_macs2_peak_9249	chr2L	14160953	14161153	bound_NB_wo_motif	0	1.55896
TG_merged_macs2_peak_9285b	chr2L	14226314	14226514	bound_NB_wo_motif	0	1.0591
TG_merged_macs2_peak_9285c	chr2L	14226507	14226707	bound_NB_wo_motif	0	2.15493
TG_merged_macs2_peak_9286	chr2L	14233428	14233628	bound_NB_wo_motif	0	-1.43604
TG_merged_macs2_peak_9350b	chr2L	14355306	14355506	bound_NB_wo_motif	0	-0.898619
TG_merged_macs2_peak_9388a	chr2L	14401884	14402084	bound_NB_wo_motif	0	0.0703425
TG_merged_macs2_peak_9388b	chr2L	14401989	14402189	bound_NB_wo_motif	0	1.2153
TG_merged_macs2_peak_9397b	chr2L	14410387	14410587	bound_NB_wo_motif	0	0.820861
TG_merged_macs2_peak_9402	chr2L	14415638	14415838	bound_NB_wo_motif	0	-1.62204
TG_merged_macs2_peak_9407a	chr2L	14418962	14419162	bound_NB_wo_motif	0	1.12033
TG_merged_macs2_peak_9414a	chr2L	14429783	14429983	bound_NB_w_motif	0	0.0835857
TG_merged_macs2_peak_9414d	chr2L	14430323	14430523	bound_NB_wo_motif	0	0.450201
TG_merged_macs2_peak_9422	chr2L	14437120	14437320	bound_NB_wo_motif	0	2.41566
TG_merged_macs2_peak_9438a	chr2L	14454206	14454406	bound_NB_wo_motif	0	-0.890902
TG_merged_macs2_peak_9438b	chr2L	14454382	14454582	bound_NB_wo_motif	0	-1.64637
TG_merged_macs2_peak_9438c	chr2L	14454538	14454738	bound_NB_wo_motif	0	-1.57436
TG_merged_macs2_peak_9439a	chr2L	14455106	14455306	bound_NB_wo_motif	0	-0.765371
TG_merged_macs2_peak_9439b	chr2L	14455250	14455450	bound_NB_wo_motif	0	-1.82737
TG_merged_macs2_peak_9439e	chr2L	14455815	14456015	bound_NB_wo_motif	0	-1.2207
TG_merged_macs2_peak_9443c	chr2L	14464445	14464645	bound_NB_wo_motif	0	0.237069
TG_merged_macs2_peak_9454b	chr2L	14477909	14478109	bound_NB_wo_motif	0	0.0326929
TG_merged_macs2_peak_9455a	chr2L	14478838	14479038	bound_NB_wo_motif	0	0.627764
TG_merged_macs2_peak_9455b	chr2L	14478967	14479167	bound_NB_wo_motif	0	-0.722478
TG_merged_macs2_peak_9457a	chr2L	14479815	14480015	bound_NB_wo_motif	0	0.0752654
TG_merged_macs2_peak_9460a	chr2L	14483446	14483646	bound_NB_w_motif	0	1.14717
TG_merged_macs2_peak_9463b	chr2L	14486506	14486706	bound_NB_wo_motif	0	-0.446373
TG_merged_macs2_peak_9476	chr2L	14499647	14499847	bound_NB_wo_motif	0	0.95982
TG_merged_macs2_peak_9485e	chr2L	14508865	14509065	bound_NB_wo_motif	0	-1.38666
TG_merged_macs2_peak_9486	chr2L	14510569	14510769	bound_NB_wo_motif	0	-0.299069
TG_merged_macs2_peak_9489a	chr2L	14513263	14513463	bound_NB_wo_motif	0	1.62845
TG_merged_macs2_peak_9489b	chr2L	14513407	14513607	bound_NB_wo_motif	0	1.14628
TG_merged_macs2_peak_9490	chr2L	14513962	14514162	bound_NB_wo_motif	0	-0.357186
TG_merged_macs2_peak_9496b	chr2L	14519752	14519952	bound_NB_wo_motif	0	0.372752
TG_merged_macs2_peak_9534b	chr2L	14552771	14552971	bound_NB_wo_motif	0	0.771197
TG_merged_macs2_peak_9534c	chr2L	14552989	14553189	bound_NB_wo_motif	0	-0.51146
TG_merged_macs2_peak_9540	chr2L	14557589	14557789	bound_NB_wo_motif	0	0.373087
TG_merged_macs2_peak_9547c	chr2L	14568877	14569077	bound_NB_wo_motif	0	-0.0686942
TG_merged_macs2_peak_9550c	chr2L	14571789	14571989	bound_NB_wo_motif	0	-1.69214
TG_merged_macs2_peak_9609a	chr2L	14642221	14642421	bound_NB_wo_motif	0	-0.548676
TG_merged_macs2_peak_9609b	chr2L	14642388	14642588	bound_NB_wo_motif	0	-1.34671
TG_merged_macs2_peak_9630a	chr2L	14688999	14689199	bound_NB_wo_motif	0	0.567307
TG_merged_macs2_peak_9636b	chr2L	14699797	14699997	bound_NB_wo_motif	0	2.82998
TG_merged_macs2_peak_9639	chr2L	14706247	14706447	bound_NB_wo_motif	0	0.139921
TG_merged_macs2_peak_9816c	chr2L	15013777	15013977	bound_NB_wo_motif	0	-0.612157
TG_merged_macs2_peak_9843a	chr2L	15057054	15057254	bound_NB_w_motif	0	-1.196
TG_merged_macs2_peak_9881b	chr2L	15111481	15111681	bound_NB_wo_motif	0	-0.234333
TG_merged_macs2_peak_9888	chr2L	15118105	15118305	bound_NB_wo_motif	0	-0.24116
TG_merged_macs2_peak_9950b	chr2L	15185368	15185568	bound_NB_wo_motif	0	0.0439207
TG_merged_macs2_peak_10029a	chr2L	15313592	15313792	bound_NB_w_motif	0	2.72097
TG_merged_macs2_peak_10029b	chr2L	15313816	15314016	bound_NB_wo_motif	0	2.49709
TG_merged_macs2_peak_10047a	chr2L	15339045	15339245	bound_NB_wo_motif	0	1.12659
TG_merged_macs2_peak_10047b	chr2L	15339144	15339344	bound_NB_wo_motif	0	-0.0909648
TG_merged_macs2_peak_10064	chr2L	15368689	15368889	bound_NB_wo_motif	0	2.68649
TG_merged_macs2_peak_10067a	chr2L	15370331	15370531	bound_NB_wo_motif	0	-1.05281
TG_merged_macs2_peak_10067b	chr2L	15370402	15370602	bound_NB_wo_motif	0	-0.28431
TG_merged_macs2_peak_10076	chr2L	15385251	15385451	bound_NB_w_motif	0	2.22382
TG_merged_macs2_peak_10077b	chr2L	15385955	15386155	bound_NB_wo_motif	0	2.15728
TG_merged_macs2_peak_10078a	chr2L	15386343	15386543	bound_NB_wo_motif	0	2.30342
TG_merged_macs2_peak_10078b	chr2L	15386479	15386679	bound_NB_wo_motif	0	1.89907
TG_merged_macs2_peak_10080	chr2L	15387957	15388157	bound_NB_wo_motif	0	0.55332
TG_merged_macs2_peak_10138a	chr2L	15482736	15482936	bound_NB_w_motif	0	2.17109
TG_merged_macs2_peak_10143d	chr2L	15492025	15492225	bound_NB_wo_motif	0	-1.26688
TG_merged_macs2_peak_10143e	chr2L	15492193	15492393	bound_NB_wo_motif	0	-0.63092
TG_merged_macs2_peak_10145d	chr2L	15499488	15499688	bound_NB_wo_motif	0	0.983275
TG_merged_macs2_peak_10148	chr2L	15504671	15504871	bound_NB_wo_motif	0	-0.0195748
TG_merged_macs2_peak_10236	chr2L	15643840	15644040	bound_NB_wo_motif	0	-0.410165
TG_merged_macs2_peak_10241a	chr2L	15733105	15733305	bound_NB_wo_motif	0	0.7781
TG_merged_macs2_peak_10241b	chr2L	15733231	15733431	bound_NB_wo_motif	0	-0.502552
TG_merged_macs2_peak_10241c	chr2L	15733679	15733879	bound_NB_wo_motif	0	-2.27703
TG_merged_macs2_peak_10242	chr2L	15736012	15736212	bound_NB_wo_motif	0	-0.702796
TG_merged_macs2_peak_10243	chr2L	15736628	15736828	bound_NB_wo_motif	0	0.994737
TG_merged_macs2_peak_10248	chr2L	15743272	15743472	bound_NB_wo_motif	0	0.509586
TG_merged_macs2_peak_10249	chr2L	15743837	15744037	bound_NB_wo_motif	0	0.701807
TG_merged_macs2_peak_10266b	chr2L	15761807	15762007	bound_NB_wo_motif	0	-0.177535
TG_merged_macs2_peak_10300	chr2L	15804127	15804327	bound_NB_wo_motif	0	1.09207
TG_merged_macs2_peak_10568	chr2L	16223733	16223933	bound_NB_wo_motif	0	0.357303
TG_merged_macs2_peak_10569	chr2L	16224095	16224295	bound_NB_wo_motif	0	0.11365
TG_merged_macs2_peak_10594	chr2L	16253072	16253272	bound_NB_wo_motif	0	1.06347
TG_merged_macs2_peak_10596	chr2L	16255685	16255885	bound_NB_wo_motif	0	0.819389
TG_merged_macs2_peak_10604b	chr2L	16263856	16264056	bound_NB_wo_motif	0	-1.32326
TG_merged_macs2_peak_10607	chr2L	16268105	16268305	bound_NB_wo_motif	0	0.0456518
TG_merged_macs2_peak_10608c	chr2L	16269229	16269429	bound_NB_wo_motif	0	0.0423941
TG_merged_macs2_peak_10608d	chr2L	16269393	16269593	bound_NB_wo_motif	0	0.589111
TG_merged_macs2_peak_10609	chr2L	16270168	16270368	bound_NB_wo_motif	0	-1.91358
TG_merged_macs2_peak_10611	chr2L	16273562	16273762	bound_NB_wo_motif	0	-0.519557
TG_merged_macs2_peak_10612	chr2L	16274220	16274420	bound_NB_wo_motif	0	-1.00761
TG_merged_macs2_peak_10613a	chr2L	16275171	16275371	bound_NB_wo_motif	0	-1.16714
TG_merged_macs2_peak_10621	chr2L	16280000	16280200	bound_NB_wo_motif	0	-1.02234
TG_merged_macs2_peak_10622	chr2L	16281384	16281584	bound_NB_wo_motif	0	0.305295
TG_merged_macs2_peak_10625b	chr2L	16284404	16284604	bound_NB_wo_motif	0	1.31182
TG_merged_macs2_peak_10625d	chr2L	16284826	16285026	bound_NB_wo_motif	0	0.758901
TG_merged_macs2_peak_10628b	chr2L	16286657	16286857	bound_NB_wo_motif	0	-0.0996202
TG_merged_macs2_peak_10652	chr2L	16315070	16315270	bound_NB_wo_motif	0	0.980834
TG_merged_macs2_peak_10658a	chr2L	16324865	16325065	bound_NB_wo_motif	0	-0.865586
TG_merged_macs2_peak_10658b	chr2L	16325050	16325250	bound_NB_wo_motif	0	1.33871
TG_merged_macs2_peak_10673	chr2L	16351296	16351496	bound_NB_wo_motif	0	-1.65027
TG_merged_macs2_peak_10674c	chr2L	16352068	16352268	bound_NB_wo_motif	0	-0.762492
TG_merged_macs2_peak_10683	chr2L	16361526	16361726	bound_NB_w_motif	0	-1.85404
TG_merged_macs2_peak_10737a	chr2L	16422783	16422983	bound_NB_wo_motif	0	-0.301863
TG_merged_macs2_peak_10737b	chr2L	16422825	16423025	bound_NB_wo_motif	0	-0.371226
TG_merged_macs2_peak_10741	chr2L	16428272	16428472	bound_NB_wo_motif	0	-0.408739
TG_merged_macs2_peak_10746a	chr2L	16435226	16435426	bound_NB_wo_motif	0	-1.90134
TG_merged_macs2_peak_10792a	chr2L	16485613	16485813	bound_NB_wo_motif	0	-0.993762
TG_merged_macs2_peak_10796a	chr2L	16491692	16491892	bound_NB_wo_motif	0	-1.23166
TG_merged_macs2_peak_10796b	chr2L	16491932	16492132	bound_NB_wo_motif	0	-1.65287
TG_merged_macs2_peak_10798	chr2L	16492824	16493024	bound_NB_wo_motif	0	1.0682
TG_merged_macs2_peak_10802a	chr2L	16500671	16500871	bound_NB_wo_motif	0	-1.37662
TG_merged_macs2_peak_10809	chr2L	16507729	16507929	bound_NB_wo_motif	0	1.09015
TG_merged_macs2_peak_10817a	chr2L	16521355	16521555	bound_NB_wo_motif	0	0.011447
TG_merged_macs2_peak_10817b	chr2L	16521460	16521660	bound_NB_wo_motif	0	-0.251414
TG_merged_macs2_peak_10819	chr2L	16523223	16523423	bound_NB_wo_motif	0	-0.920825
TG_merged_macs2_peak_10821a	chr2L	16525196	16525396	bound_NB_wo_motif	0	2.10943
TG_merged_macs2_peak_10821b	chr2L	16525339	16525539	bound_NB_wo_motif	0	2.17535
TG_merged_macs2_peak_10822b	chr2L	16525996	16526196	bound_NB_wo_motif	0	0.0184464
TG_merged_macs2_peak_10826	chr2L	16530168	16530368	bound_NB_wo_motif	0	-1.58239
TG_merged_macs2_peak_10834a	chr2L	16536537	16536737	bound_NB_wo_motif	0	0.33628
TG_merged_macs2_peak_10834b	chr2L	16536654	16536854	bound_NB_wo_motif	0	1.22953
TG_merged_macs2_peak_10845	chr2L	16548073	16548273	bound_NB_wo_motif	0	-1.01032
TG_merged_macs2_peak_10867a	chr2L	16587964	16588164	bound_NB_wo_motif	0	-0.155318
TG_merged_macs2_peak_10869	chr2L	16590557	16590757	bound_NB_wo_motif	0	0.0564053
TG_merged_macs2_peak_10877b	chr2L	16598225	16598425	bound_NB_wo_motif	0	0.476954
TG_merged_macs2_peak_10881	chr2L	16602435	16602635	bound_NB_wo_motif	0	0.250424
TG_merged_macs2_peak_10892a	chr2L	16620252	16620452	bound_NB_wo_motif	0	-0.140303
TG_merged_macs2_peak_10892b	chr2L	16620350	16620550	bound_NB_wo_motif	0	1.32986
TG_merged_macs2_peak_10912	chr2L	16645831	16646031	bound_NB_wo_motif	0	0.813112
TG_merged_macs2_peak_10916	chr2L	16647982	16648182	bound_NB_wo_motif	0	0.776414
TG_merged_macs2_peak_10926	chr2L	16670963	16671163	bound_NB_wo_motif	0	-0.925254
TG_merged_macs2_peak_10934a	chr2L	16683616	16683816	bound_NB_wo_motif	0	-0.719941
TG_merged_macs2_peak_10937c	chr2L	16685565	16685765	bound_NB_wo_motif	0	-2.17735
TG_merged_macs2_peak_10938a	chr2L	16686589	16686789	bound_NB_wo_motif	0	0.270086
TG_merged_macs2_peak_10939	chr2L	16689063	16689263	bound_NB_wo_motif	0	0.154042
TG_merged_macs2_peak_10940a	chr2L	16689788	16689988	bound_NB_wo_motif	0	0.183702
TG_merged_macs2_peak_10941b	chr2L	16690417	16690617	bound_NB_wo_motif	0	-0.51142
TG_merged_macs2_peak_10942b	chr2L	16691032	16691232	bound_NB_wo_motif	0	-0.17027
TG_merged_macs2_peak_11035a	chr2L	16824855	16825055	bound_NB_wo_motif	0	-1.49101
TG_merged_macs2_peak_11239b	chr2L	17243084	17243284	bound_NB_wo_motif	0	1.54125
TG_merged_macs2_peak_11242	chr2L	17244673	17244873	bound_NB_wo_motif	0	-0.378375
TG_merged_macs2_peak_11255	chr2L	17267415	17267615	bound_NB_wo_motif	0	-1.36617
TG_merged_macs2_peak_11256b	chr2L	17268180	17268380	bound_NB_wo_motif	0	2.46199
TG_merged_macs2_peak_11321	chr2L	17379858	17380058	bound_NB_wo_motif	0	0.922137
TG_merged_macs2_peak_11322	chr2L	17380749	17380949	bound_NB_wo_motif	0	-1.07137
TG_merged_macs2_peak_11327b	chr2L	17383696	17383896	bound_NB_wo_motif	0	-1.58112
TG_merged_macs2_peak_11331	chr2L	17385233	17385433	bound_NB_wo_motif	0	0.9686
TG_merged_macs2_peak_11350b	chr2L	17421817	17422017	bound_NB_wo_motif	0	-0.67099
TG_merged_macs2_peak_11350c	chr2L	17421925	17422125	bound_NB_wo_motif	0	0.0301855
TG_merged_macs2_peak_11355a	chr2L	17429853	17430053	bound_NB_wo_motif	0	2.13426
TG_merged_macs2_peak_11424c	chr2L	17514017	17514217	bound_NB_wo_motif	0	-1.51743
TG_merged_macs2_peak_11445c	chr2L	17542731	17542931	bound_NB_wo_motif	0	-0.995332
TG_merged_macs2_peak_11445d	chr2L	17542929	17543129	bound_NB_wo_motif	0	-1.16955
TG_merged_macs2_peak_11448a	chr2L	17558463	17558663	bound_NB_wo_motif	0	-1.75983
TG_merged_macs2_peak_11449	chr2L	17559222	17559422	bound_NB_wo_motif	0	-1.61906
TG_merged_macs2_peak_11452b	chr2L	17562137	17562337	bound_NB_wo_motif	0	-0.700378
TG_merged_macs2_peak_11461	chr2L	17573406	17573606	bound_NB_wo_motif	0	-1.50643
TG_merged_macs2_peak_11463b	chr2L	17574715	17574915	bound_NB_wo_motif	0	-1.18706
TG_merged_macs2_peak_11471b	chr2L	17584137	17584337	bound_NB_w_motif	0	-1.36733
TG_merged_macs2_peak_11485	chr2L	17603250	17603450	bound_NB_wo_motif	0	0.595822
TG_merged_macs2_peak_11548a	chr2L	17715489	17715689	bound_NB_wo_motif	0	0.807777
TG_merged_macs2_peak_11548b	chr2L	17715843	17716043	bound_NB_wo_motif	0	-0.469227
TG_merged_macs2_peak_11564	chr2L	17734739	17734939	bound_NB_w_motif	0	-1.04236
TG_merged_macs2_peak_11565d	chr2L	17735734	17735934	bound_NB_wo_motif	0	-0.565606
TG_merged_macs2_peak_11569c	chr2L	17743122	17743322	bound_NB_w_motif	0	0.099554
TG_merged_macs2_peak_11570a	chr2L	17743879	17744079	bound_NB_w_motif	0	0.933884
TG_merged_macs2_peak_11570b	chr2L	17743917	17744117	bound_NB_w_motif	0	-0.101937
TG_merged_macs2_peak_11571	chr2L	17744555	17744755	bound_NB_wo_motif	0	-0.804272
TG_merged_macs2_peak_11573b	chr2L	17746937	17747137	bound_NB_wo_motif	0	-0.643299
TG_merged_macs2_peak_11574a	chr2L	17747400	17747600	bound_NB_wo_motif	0	-1.08566
TG_merged_macs2_peak_11574b	chr2L	17747557	17747757	bound_NB_wo_motif	0	-1.18211
TG_merged_macs2_peak_11576a	chr2L	17748760	17748960	bound_NB_wo_motif	0	-0.15785
TG_merged_macs2_peak_11578	chr2L	17751525	17751725	bound_NB_wo_motif	0	0.203899
TG_merged_macs2_peak_11580c	chr2L	17754256	17754456	bound_NB_wo_motif	0	1.29182
TG_merged_macs2_peak_11589	chr2L	17769079	17769279	bound_NB_wo_motif	0	0.0569866
TG_merged_macs2_peak_11597	chr2L	17784715	17784915	bound_NB_wo_motif	0	0.241728
TG_merged_macs2_peak_11701	chr2L	18009818	18010018	bound_NB_wo_motif	0	0.0556063
TG_merged_macs2_peak_11755a	chr2L	18141783	18141983	bound_NB_wo_motif	0	-1.55423
TG_merged_macs2_peak_11758a	chr2L	18145533	18145733	bound_NB_wo_motif	0	1.96758
TG_merged_macs2_peak_11762b	chr2L	18150614	18150814	bound_NB_wo_motif	0	-0.110709
TG_merged_macs2_peak_11763a	chr2L	18151293	18151493	bound_NB_wo_motif	0	-1.34185
TG_merged_macs2_peak_11763b	chr2L	18151523	18151723	bound_NB_wo_motif	0	-0.612064
TG_merged_macs2_peak_11854	chr2L	18312021	18312221	bound_NB_wo_motif	0	2.08723
TG_merged_macs2_peak_11883a	chr2L	18351664	18351864	bound_NB_wo_motif	0	-0.0366941
TG_merged_macs2_peak_11894a	chr2L	18367665	18367865	bound_NB_wo_motif	0	-1.34916
TG_merged_macs2_peak_11897	chr2L	18370906	18371106	bound_NB_wo_motif	0	-2.01831
TG_merged_macs2_peak_11898a	chr2L	18372033	18372233	bound_NB_wo_motif	0	-0.157329
TG_merged_macs2_peak_11944a	chr2L	18456138	18456338	bound_NB_wo_motif	0	-0.888346
TG_merged_macs2_peak_11945a	chr2L	18456965	18457165	bound_NB_wo_motif	0	-0.931875
TG_merged_macs2_peak_11945b	chr2L	18457098	18457298	bound_NB_wo_motif	0	-1.51059
TG_merged_macs2_peak_11950b	chr2L	18464219	18464419	bound_NB_wo_motif	0	-0.628168
TG_merged_macs2_peak_11951	chr2L	18465311	18465511	bound_NB_wo_motif	0	-0.47343
TG_merged_macs2_peak_11955b	chr2L	18468353	18468553	bound_NB_wo_motif	0	-1.33079
TG_merged_macs2_peak_11955c	chr2L	18468543	18468743	bound_NB_wo_motif	0	-1.43065
TG_merged_macs2_peak_11955d	chr2L	18468736	18468936	bound_NB_wo_motif	0	-0.154656
TG_merged_macs2_peak_11955e	chr2L	18468834	18469034	bound_NB_wo_motif	0	-0.277289
TG_merged_macs2_peak_11956a	chr2L	18469785	18469985	bound_NB_wo_motif	0	-0.868015
TG_merged_macs2_peak_11964a	chr2L	18483836	18484036	bound_NB_wo_motif	0	-1.74705
TG_merged_macs2_peak_11967a	chr2L	18489597	18489797	bound_NB_wo_motif	0	0.214246
TG_merged_macs2_peak_12000	chr2L	18562481	18562681	bound_NB_wo_motif	0	-0.480473
TG_merged_macs2_peak_12008	chr2L	18571778	18571978	bound_NB_wo_motif	0	0.894981
TG_merged_macs2_peak_12053b	chr2L	18648203	18648403	bound_NB_wo_motif	0	-1.24612
TG_merged_macs2_peak_12068	chr2L	18665999	18666199	bound_NB_wo_motif	0	1.06343
TG_merged_macs2_peak_12088	chr2L	18694048	18694248	bound_NB_wo_motif	0	1.8384
TG_merged_macs2_peak_12147b	chr2L	18775513	18775713	bound_NB_wo_motif	0	-1.51379
TG_merged_macs2_peak_12152	chr2L	18785090	18785290	bound_NB_wo_motif	0	-1.21065
TG_merged_macs2_peak_12164a	chr2L	18805895	18806095	bound_NB_wo_motif	0	-1.7854
TG_merged_macs2_peak_12167a	chr2L	18807833	18808033	bound_NB_wo_motif	0	-1.0161
TG_merged_macs2_peak_12167b	chr2L	18808025	18808225	bound_NB_wo_motif	0	-1.87196
TG_merged_macs2_peak_12167c	chr2L	18808205	18808405	bound_NB_wo_motif	0	-1.29273
TG_merged_macs2_peak_12188c	chr2L	18839321	18839521	bound_NB_wo_motif	0	0.535265
TG_merged_macs2_peak_12216	chr2L	18869305	18869505	bound_NB_wo_motif	0	1.134
TG_merged_macs2_peak_12222b	chr2L	18882798	18882998	bound_NB_wo_motif	0	-1.55162
TG_merged_macs2_peak_12222c	chr2L	18882886	18883086	bound_NB_wo_motif	0	-1.1538
TG_merged_macs2_peak_12226a	chr2L	18887753	18887953	bound_NB_wo_motif	0	-0.0514936
TG_merged_macs2_peak_12227b	chr2L	18888960	18889160	bound_NB_wo_motif	0	-1.43557
TG_merged_macs2_peak_12227d	chr2L	18889289	18889489	bound_NB_wo_motif	0	-1.01535
TG_merged_macs2_peak_12237b	chr2L	18903302	18903502	bound_NB_wo_motif	0	-0.433372
TG_merged_macs2_peak_12238a	chr2L	18903950	18904150	bound_NB_wo_motif	0	-1.77655
TG_merged_macs2_peak_12238b	chr2L	18904081	18904281	bound_NB_wo_motif	0	-2.12781
TG_merged_macs2_peak_12243	chr2L	18911204	18911404	bound_NB_wo_motif	0	-2.02324
TG_merged_macs2_peak_12259c	chr2L	18924857	18925057	bound_NB_wo_motif	0	-1.61777
TG_merged_macs2_peak_12263a	chr2L	18927977	18928177	bound_NB_wo_motif	0	-0.477705
TG_merged_macs2_peak_12268a	chr2L	18932730	18932930	bound_NB_wo_motif	0	0.304368
TG_merged_macs2_peak_12268b	chr2L	18932893	18933093	bound_NB_wo_motif	0	0.887739
TG_merged_macs2_peak_12269c	chr2L	18933772	18933972	bound_NB_wo_motif	0	-0.072464
TG_merged_macs2_peak_12271	chr2L	18936161	18936361	bound_NB_wo_motif	0	0.76829
TG_merged_macs2_peak_12277a	chr2L	18946685	18946885	bound_NB_wo_motif	0	1.92977
TG_merged_macs2_peak_12277b	chr2L	18946848	18947048	bound_NB_wo_motif	0	0.600088
TG_merged_macs2_peak_12278b	chr2L	18947553	18947753	bound_NB_wo_motif	0	-0.728721
TG_merged_macs2_peak_12306b	chr2L	18982967	18983167	bound_NB_wo_motif	0	-1.53705
TG_merged_macs2_peak_12306c	chr2L	18983144	18983344	bound_NB_wo_motif	0	-1.61075
TG_merged_macs2_peak_12322f	chr2L	19012528	19012728	bound_NB_wo_motif	0	-0.629599
TG_merged_macs2_peak_12322h	chr2L	19012985	19013185	bound_NB_wo_motif	0	-0.149096
TG_merged_macs2_peak_12323c	chr2L	19014469	19014669	bound_NB_wo_motif	0	0.365503
TG_merged_macs2_peak_12324a	chr2L	19014924	19015124	bound_NB_wo_motif	0	2.03512
TG_merged_macs2_peak_12324b	chr2L	19014978	19015178	bound_NB_wo_motif	0	-0.49899
TG_merged_macs2_peak_12329	chr2L	19019559	19019759	bound_NB_wo_motif	0	-0.660351
TG_merged_macs2_peak_12333a	chr2L	19023859	19024059	bound_NB_wo_motif	0	-0.604111
TG_merged_macs2_peak_12363a	chr2L	19054269	19054469	bound_NB_wo_motif	0	-1.44088
TG_merged_macs2_peak_12393c	chr2L	19090465	19090665	bound_NB_wo_motif	0	-0.365544
TG_merged_macs2_peak_12396	chr2L	19098227	19098427	bound_NB_wo_motif	0	-1.12828
TG_merged_macs2_peak_12419	chr2L	19134386	19134586	bound_NB_wo_motif	0	-2.40318
TG_merged_macs2_peak_12422	chr2L	19136400	19136600	bound_NB_wo_motif	0	0.531133
TG_merged_macs2_peak_12423	chr2L	19136953	19137153	bound_NB_wo_motif	0	-0.812805
TG_merged_macs2_peak_12424a	chr2L	19137611	19137811	bound_NB_wo_motif	0	-1.76013
TG_merged_macs2_peak_12424c	chr2L	19138128	19138328	bound_NB_wo_motif	0	-1.94359
TG_merged_macs2_peak_12425b	chr2L	19138820	19139020	bound_NB_wo_motif	0	-0.305046
TG_merged_macs2_peak_12425d	chr2L	19139003	19139203	bound_NB_wo_motif	0	0.143253
TG_merged_macs2_peak_12427	chr2L	19141479	19141679	bound_NB_wo_motif	0	1.27375
TG_merged_macs2_peak_12435a	chr2L	19154831	19155031	bound_NB_wo_motif	0	-1.37807
TG_merged_macs2_peak_12435b	chr2L	19155038	19155238	bound_NB_wo_motif	0	0.35348
TG_merged_macs2_peak_12437a	chr2L	19156949	19157149	bound_NB_wo_motif	0	-1.28944
TG_merged_macs2_peak_12437b	chr2L	19157079	19157279	bound_NB_w_motif	0	1.00145
TG_merged_macs2_peak_12439	chr2L	19158850	19159050	bound_NB_wo_motif	0	-0.695165
TG_merged_macs2_peak_12441b	chr2L	19161569	19161769	bound_NB_wo_motif	0	0.0328735
TG_merged_macs2_peak_12443	chr2L	19162977	19163177	bound_NB_wo_motif	0	-1.05227
TG_merged_macs2_peak_12448	chr2L	19166130	19166330	bound_NB_wo_motif	0	-0.0779861
TG_merged_macs2_peak_12450	chr2L	19167257	19167457	bound_NB_wo_motif	0	-1.56957
TG_merged_macs2_peak_12464c	chr2L	19196424	19196624	bound_NB_wo_motif	0	-2.3042
TG_merged_macs2_peak_12464d	chr2L	19196598	19196798	bound_NB_wo_motif	0	-2.28673
TG_merged_macs2_peak_12464e	chr2L	19196880	19197080	bound_NB_wo_motif	0	-1.37984
TG_merged_macs2_peak_12482b	chr2L	19222423	19222623	bound_NB_wo_motif	0	0.931979
TG_merged_macs2_peak_12488d	chr2L	19230070	19230270	bound_NB_wo_motif	0	2.56069
TG_merged_macs2_peak_12492c	chr2L	19235819	19236019	bound_NB_wo_motif	0	-0.255086
TG_merged_macs2_peak_12492d	chr2L	19236046	19236246	bound_NB_wo_motif	0	0.649826
TG_merged_macs2_peak_12521	chr2L	19323547	19323747	bound_NB_wo_motif	0	-0.0194786
TG_merged_macs2_peak_12533	chr2L	19361924	19362124	bound_NB_wo_motif	0	-0.784705
TG_merged_macs2_peak_12534a	chr2L	19362609	19362809	bound_NB_wo_motif	0	1.56221
TG_merged_macs2_peak_12534b	chr2L	19362831	19363031	bound_NB_wo_motif	0	1.07169
TG_merged_macs2_peak_12554a	chr2L	19397891	19398091	bound_NB_wo_motif	0	-0.494424
TG_merged_macs2_peak_12594c	chr2L	19452806	19453006	bound_NB_wo_motif	0	-0.713336
TG_merged_macs2_peak_12599a	chr2L	19459487	19459687	bound_NB_w_motif	0	-1.59104
TG_merged_macs2_peak_12602c	chr2L	19463034	19463234	bound_NB_wo_motif	0	1.6502
TG_merged_macs2_peak_12614	chr2L	19480785	19480985	bound_NB_wo_motif	0	-0.722164
TG_merged_macs2_peak_12632a	chr2L	19519603	19519803	bound_NB_wo_motif	0	-0.634373
TG_merged_macs2_peak_12664b	chr2L	19571968	19572168	bound_NB_wo_motif	0	-0.48723
TG_merged_macs2_peak_12669d	chr2L	19575278	19575478	bound_NB_wo_motif	0	-0.0460297
TG_merged_macs2_peak_12671a	chr2L	19576426	19576626	bound_NB_wo_motif	0	-0.0812577
TG_merged_macs2_peak_12671b	chr2L	19576522	19576722	bound_NB_wo_motif	0	-0.977458
TG_merged_macs2_peak_12672	chr2L	19576844	19577044	bound_NB_wo_motif	0	-0.383485
TG_merged_macs2_peak_12676	chr2L	19582140	19582340	bound_NB_wo_motif	0	-0.816824
TG_merged_macs2_peak_12739a	chr2L	19689120	19689320	bound_NB_wo_motif	0	-0.0914777
TG_merged_macs2_peak_12778	chr2L	19765511	19765711	bound_NB_wo_motif	0	-1.20963
TG_merged_macs2_peak_12785b	chr2L	19772578	19772778	bound_NB_wo_motif	0	-1.41387
TG_merged_macs2_peak_12794b	chr2L	19791162	19791362	bound_NB_wo_motif	0	-1.24118
TG_merged_macs2_peak_12819a	chr2L	19817193	19817393	bound_NB_wo_motif	0	0.894945
TG_merged_macs2_peak_12819b	chr2L	19817344	19817544	bound_NB_wo_motif	0	0.0214897
TG_merged_macs2_peak_12821b	chr2L	19819955	19820155	bound_NB_wo_motif	0	-0.686754
TG_merged_macs2_peak_12860	chr2L	19887561	19887761	bound_NB_wo_motif	0	-0.40419
TG_merged_macs2_peak_12887	chr2L	19915339	19915539	bound_NB_wo_motif	0	-0.155244
TG_merged_macs2_peak_12908a	chr2L	19949272	19949472	bound_NB_wo_motif	0	2.3462
TG_merged_macs2_peak_12908b	chr2L	19949461	19949661	bound_NB_wo_motif	0	2.26653
TG_merged_macs2_peak_12930c	chr2L	20001933	20002133	bound_NB_wo_motif	0	-2.13506
TG_merged_macs2_peak_12942	chr2L	20024472	20024672	bound_NB_w_motif	0	1.54309
TG_merged_macs2_peak_12981	chr2L	20098292	20098492	bound_NB_wo_motif	0	0.664434
TG_merged_macs2_peak_12985a	chr2L	20106649	20106849	bound_NB_wo_motif	0	0.491647
TG_merged_macs2_peak_12985b	chr2L	20106765	20106965	bound_NB_wo_motif	0	2.1107
TG_merged_macs2_peak_12991b	chr2L	20120893	20121093	bound_NB_wo_motif	0	2.25335
TG_merged_macs2_peak_13010	chr2L	20148452	20148652	bound_NB_wo_motif	0	-1.00505
TG_merged_macs2_peak_13014	chr2L	20223349	20223549	bound_NB_wo_motif	0	0.664625
TG_merged_macs2_peak_13017a	chr2L	20227361	20227561	bound_NB_wo_motif	0	0.562477
TG_merged_macs2_peak_13017b	chr2L	20227480	20227680	bound_NB_wo_motif	0	1.12614
TG_merged_macs2_peak_13018a	chr2L	20227984	20228184	bound_NB_wo_motif	0	0.310622
TG_merged_macs2_peak_13019b	chr2L	20229996	20230196	bound_NB_wo_motif	0	-0.718576
TG_merged_macs2_peak_13019c	chr2L	20230144	20230344	bound_NB_wo_motif	0	-0.469435
TG_merged_macs2_peak_13025	chr2L	20238640	20238840	bound_NB_wo_motif	0	-1.27932
TG_merged_macs2_peak_13052a	chr2L	20287457	20287657	bound_NB_wo_motif	0	-1.2487
TG_merged_macs2_peak_13112b	chr2L	20417371	20417571	bound_NB_wo_motif	0	0.389539
TG_merged_macs2_peak_13121b	chr2L	20429388	20429588	bound_NB_wo_motif	0	-1.37155
TG_merged_macs2_peak_13128	chr2L	20435563	20435763	bound_NB_wo_motif	0	1.59186
TG_merged_macs2_peak_13292	chr2L	20700950	20701150	bound_NB_wo_motif	0	-0.105514
TG_merged_macs2_peak_13300c	chr2L	20716294	20716494	bound_NB_wo_motif	0	1.87391
TG_merged_macs2_peak_13314b	chr2L	20735488	20735688	bound_NB_wo_motif	0	-2.45167
TG_merged_macs2_peak_13326b	chr2L	20758320	20758520	bound_NB_wo_motif	0	-1.19326
TG_merged_macs2_peak_13326c	chr2L	20758439	20758639	bound_NB_wo_motif	0	1.74484
TG_merged_macs2_peak_13339	chr2L	20783197	20783397	bound_NB_wo_motif	0	-1.35828
TG_merged_macs2_peak_13350a	chr2L	20798376	20798576	bound_NB_wo_motif	0	0.07665
TG_merged_macs2_peak_13351a	chr2L	20799039	20799239	bound_NB_w_motif	0	1.96163
TG_merged_macs2_peak_13353a	chr2L	20800165	20800365	bound_NB_wo_motif	0	1.18502
TG_merged_macs2_peak_13353c	chr2L	20800603	20800803	bound_NB_wo_motif	0	2.0037
TG_merged_macs2_peak_13374b	chr2L	20822949	20823149	bound_NB_wo_motif	0	0.860248
TG_merged_macs2_peak_13375c	chr2L	20823892	20824092	bound_NB_wo_motif	0	1.25319
TG_merged_macs2_peak_13379c	chr2L	20829935	20830135	bound_NB_wo_motif	0	1.60472
TG_merged_macs2_peak_13379d	chr2L	20830031	20830231	bound_NB_wo_motif	0	1.58749
TG_merged_macs2_peak_13437	chr2L	20918333	20918533	bound_NB_wo_motif	0	0.40997
TG_merged_macs2_peak_13461c	chr2L	20944989	20945189	bound_NB_wo_motif	0	1.47486
TG_merged_macs2_peak_13510	chr2L	20994854	20995054	bound_NB_wo_motif	0	-0.241492
TG_merged_macs2_peak_13528a	chr2L	21008349	21008549	bound_NB_wo_motif	0	1.92857
TG_merged_macs2_peak_13529c	chr2L	21009260	21009460	bound_NB_wo_motif	0	2.4338
TG_merged_macs2_peak_13530	chr2L	21009691	21009891	bound_NB_wo_motif	0	2.56409
TG_merged_macs2_peak_13535b	chr2L	21015355	21015555	bound_NB_wo_motif	0	1.16963
TG_merged_macs2_peak_13539a	chr2L	21019852	21020052	bound_NB_wo_motif	0	2.73878
TG_merged_macs2_peak_13539b	chr2L	21019983	21020183	bound_NB_wo_motif	0	1.67879
TG_merged_macs2_peak_13540a	chr2L	21023938	21024138	bound_NB_w_motif	0	1.12914
TG_merged_macs2_peak_13547b	chr2L	21033496	21033696	bound_NB_wo_motif	0	-1.83437
TG_merged_macs2_peak_13572	chr2L	21070824	21071024	bound_NB_wo_motif	0	0.7562
TG_merged_macs2_peak_13679b	chr2L	21237413	21237613	bound_NB_wo_motif	0	-1.67602
TG_merged_macs2_peak_13679c	chr2L	21237669	21237869	bound_NB_wo_motif	0	-0.185785
TG_merged_macs2_peak_13683a	chr2L	21243880	21244080	bound_NB_wo_motif	0	2.84889
TG_merged_macs2_peak_13683b	chr2L	21244057	21244257	bound_NB_wo_motif	0	-0.799037
TG_merged_macs2_peak_13689	chr2L	21250815	21251015	bound_NB_wo_motif	0	0.240821
TG_merged_macs2_peak_13765	chr2L	21559777	21559977	bound_NB_wo_motif	0	-1.53327
TG_merged_macs2_peak_13787c	chr2L	21628729	21628929	bound_NB_wo_motif	0	-0.135575
TG_merged_macs2_peak_13788a	chr2L	21629244	21629444	bound_NB_wo_motif	0	-1.97461
TG_merged_macs2_peak_13788b	chr2L	21629334	21629534	bound_NB_wo_motif	0	-0.316556
TG_merged_macs2_peak_13796	chr2L	21634788	21634988	bound_NB_wo_motif	0	1.0227
TG_merged_macs2_peak_13858a	chr2L	21748611	21748811	bound_NB_wo_motif	0	1.6291
TG_merged_macs2_peak_13858b	chr2L	21748984	21749184	bound_NB_wo_motif	0	1.52026
TG_merged_macs2_peak_13861	chr2L	21751927	21752127	bound_NB_wo_motif	0	-1.17488
TG_merged_macs2_peak_13880	chr2L	21770293	21770493	bound_NB_wo_motif	0	-1.4352
TG_merged_macs2_peak_13899c	chr2L	21789514	21789714	bound_NB_wo_motif	0	0.22521
TG_merged_macs2_peak_13901a	chr2L	21791996	21792196	bound_NB_wo_motif	0	0.515837
TG_merged_macs2_peak_13904	chr2L	21794686	21794886	bound_NB_wo_motif	0	-0.308355
TG_merged_macs2_peak_13916a	chr2L	21806385	21806585	bound_NB_wo_motif	0	-0.143107
TG_merged_macs2_peak_13937a	chr2L	21846868	21847068	bound_NB_wo_motif	0	-1.03668
TG_merged_macs2_peak_13937b	chr2L	21847037	21847237	bound_NB_wo_motif	0	-1.69887
TG_merged_macs2_peak_13938	chr2L	21849852	21850052	bound_NB_w_motif	0	-1.72952
TG_merged_macs2_peak_13939b	chr2L	21851530	21851730	bound_NB_wo_motif	0	-2.03186
TG_merged_macs2_peak_13946	chr2L	21863731	21863931	bound_NB_wo_motif	0	-0.137756
TG_merged_macs2_peak_13948d	chr2L	21869307	21869507	bound_NB_wo_motif	0	-1.75438
TG_merged_macs2_peak_13967c	chr2L	21899556	21899756	bound_NB_wo_motif	0	-1.2245
TG_merged_macs2_peak_13987b	chr2L	21933283	21933483	bound_NB_wo_motif	0	-1.61089
TG_merged_macs2_peak_14022b	chr2L	21970773	21970973	bound_NB_wo_motif	0	-0.415867
TG_merged_macs2_peak_14049	chr2L	22024581	22024781	bound_NB_wo_motif	0	-1.11214
TG_merged_macs2_peak_14050b	chr2L	22028474	22028674	bound_NB_wo_motif	0	-0.640937
TG_merged_macs2_peak_14070b	chr2L	22056252	22056452	bound_NB_wo_motif	0	-1.6254
TG_merged_macs2_peak_14104a	chr2L	22117589	22117789	bound_NB_wo_motif	0	-1.29417
TG_merged_macs2_peak_14104b	chr2L	22117637	22117837	bound_NB_wo_motif	0	-0.0455431
TG_merged_macs2_peak_14104c	chr2L	22117874	22118074	bound_NB_wo_motif	0	0.320177
TG_merged_macs2_peak_14115	chr2L	22129811	22130011	bound_NB_wo_motif	0	0.874671
TG_merged_macs2_peak_14117	chr2L	22130557	22130757	bound_NB_wo_motif	0	0.953808
TG_merged_macs2_peak_14130a	chr2L	22146321	22146521	bound_NB_wo_motif	0	-0.623073
TG_merged_macs2_peak_14150	chr2L	22168586	22168786	bound_NB_wo_motif	0	-0.745678
TG_merged_macs2_peak_14160	chr2L	22179675	22179875	bound_NB_wo_motif	0	-0.708083
TG_merged_macs2_peak_14172	chr2L	22239202	22239402	bound_NB_wo_motif	0	1.35694
TG_merged_macs2_peak_14186	chr2L	22261104	22261304	bound_NB_wo_motif	0	-0.719912
TG_merged_macs2_peak_14223	chr2L	22548414	22548614	bound_NB_wo_motif	0	-0.708518
TG_merged_macs2_peak_14224d	chr2L	22550503	22550703	bound_NB_wo_motif	0	-1.68722
TG_merged_macs2_peak_14229	chr2L	22569615	22569815	bound_NB_wo_motif	0	-1.17092
TG_merged_macs2_peak_14253	chr2L	22758330	22758530	bound_NB_wo_motif	0	0.0631294
TG_merged_macs2_peak_14268a	chr2L	22977699	22977899	bound_NB_wo_motif	0	0.291467
TG_merged_macs2_peak_14268b	chr2L	22977778	22977978	bound_NB_wo_motif	0	0.842926
TG_merged_macs2_peak_14273e	chr2L	22982263	22982463	bound_NB_wo_motif	0	-1.59072
TG_merged_macs2_peak_14280	chr2L	23000069	23000269	bound_NB_wo_motif	0	0.565782
TG_merged_macs2_peak_14292	chr2L	23065271	23065471	bound_NB_wo_motif	0	1.6177
TG_merged_macs2_peak_14301	chr2L	23075495	23075695	bound_NB_wo_motif	0	-0.87014
TG_merged_macs2_peak_14311a	chr2L	23176109	23176309	bound_NB_wo_motif	0	0.854201
TG_merged_macs2_peak_14325b	chr2L	23315118	23315318	bound_NB_wo_motif	0	-0.185553
TG_merged_macs2_peak_14357a	chr2R	1073315	1073515	bound_NB_wo_motif	0	-0.890044
TG_merged_macs2_peak_14385	chr2R	1440919	1441119	bound_NB_w_motif	0	0.552543
TG_merged_macs2_peak_14399	chr2R	1521233	1521433	bound_NB_wo_motif	0	0.747684
TG_merged_macs2_peak_14400	chr2R	1521366	1521566	bound_NB_wo_motif	0	2.98173
TG_merged_macs2_peak_14440b	chr2R	2562651	2562851	bound_NB_wo_motif	0	-1.00797
TG_merged_macs2_peak_14442	chr2R	2564859	2565059	bound_NB_wo_motif	0	-0.813385
TG_merged_macs2_peak_14447	chr2R	2567026	2567226	bound_NB_wo_motif	0	-0.775475
TG_merged_macs2_peak_14458	chr2R	2848026	2848226	bound_NB_wo_motif	0	-0.858093
TG_merged_macs2_peak_14459	chr2R	2848476	2848676	bound_NB_wo_motif	0	2.13809
TG_merged_macs2_peak_14467	chr2R	2944929	2945129	bound_NB_wo_motif	0	0.0838954
TG_merged_macs2_peak_14497	chr2R	4012638	4012838	bound_NB_wo_motif	0	-1.04296
TG_merged_macs2_peak_14520b	chr2R	4242410	4242610	bound_NB_wo_motif	0	-1.46004
TG_merged_macs2_peak_14526b	chr2R	4261545	4261745	bound_NB_wo_motif	0	-1.33222
TG_merged_macs2_peak_14532	chr2R	4272437	4272637	bound_NB_wo_motif	0	0.02789
TG_merged_macs2_peak_14559b	chr2R	4544659	4544859	bound_NB_wo_motif	0	1.69733
TG_merged_macs2_peak_14564	chr2R	4547310	4547510	bound_NB_wo_motif	0	-0.551464
TG_merged_macs2_peak_14598	chr2R	4658786	4658986	bound_NB_wo_motif	0	1.24108
TG_merged_macs2_peak_14622c	chr2R	4783242	4783442	bound_NB_wo_motif	0	-1.71022
TG_merged_macs2_peak_14635	chr2R	4823167	4823367	bound_NB_wo_motif	0	-1.76981
TG_merged_macs2_peak_14637b	chr2R	4823813	4824013	bound_NB_wo_motif	0	0.228792
TG_merged_macs2_peak_14640	chr2R	4825489	4825689	bound_NB_wo_motif	0	-0.0943198
TG_merged_macs2_peak_14642	chr2R	4827313	4827513	bound_NB_wo_motif	0	-1.0522
TG_merged_macs2_peak_14661	chr2R	5075014	5075214	bound_NB_wo_motif	0	0.25365
TG_merged_macs2_peak_14663b	chr2R	5088032	5088232	bound_NB_wo_motif	0	0.318353
TG_merged_macs2_peak_14664	chr2R	5088263	5088463	bound_NB_wo_motif	0	0.732868
TG_merged_macs2_peak_14665	chr2R	5088677	5088877	bound_NB_wo_motif	0	0.420623
TG_merged_macs2_peak_14670a	chr2R	5091156	5091356	bound_NB_wo_motif	0	-1.62454
TG_merged_macs2_peak_14693a	chr2R	5141355	5141555	bound_NB_wo_motif	0	-1.15265
TG_merged_macs2_peak_14698	chr2R	5145237	5145437	bound_NB_wo_motif	0	-1.03282
TG_merged_macs2_peak_14714	chr2R	5259403	5259603	bound_NB_wo_motif	0	1.6843
TG_merged_macs2_peak_14715	chr2R	5259816	5260016	bound_NB_wo_motif	0	-0.262338
TG_merged_macs2_peak_14716	chr2R	5260601	5260801	bound_NB_wo_motif	0	-0.443247
TG_merged_macs2_peak_14724b	chr2R	5294539	5294739	bound_NB_w_motif	0	-1.61198
TG_merged_macs2_peak_14741	chr2R	5340246	5340446	bound_NB_wo_motif	0	-0.791736
TG_merged_macs2_peak_14754a	chr2R	5354393	5354593	bound_NB_wo_motif	0	0.268397
TG_merged_macs2_peak_14754b	chr2R	5354539	5354739	bound_NB_wo_motif	0	0.952873
TG_merged_macs2_peak_14761	chr2R	5359669	5359869	bound_NB_wo_motif	0	0.244881
TG_merged_macs2_peak_14762a	chr2R	5360036	5360236	bound_NB_wo_motif	0	-0.014007
TG_merged_macs2_peak_14777	chr2R	5416529	5416729	bound_NB_wo_motif	0	0.790452
TG_merged_macs2_peak_14778	chr2R	5416785	5416985	bound_NB_wo_motif	0	-1.38561
TG_merged_macs2_peak_14780	chr2R	5417671	5417871	bound_NB_wo_motif	0	1.70266
TG_merged_macs2_peak_14848	chr2R	5664735	5664935	bound_NB_wo_motif	0	-0.343324
TG_merged_macs2_peak_14862a	chr2R	5677005	5677205	bound_NB_wo_motif	0	-1.61076
TG_merged_macs2_peak_14879a	chr2R	5693229	5693429	bound_NB_wo_motif	0	-0.602738
TG_merged_macs2_peak_14880	chr2R	5695505	5695705	bound_NB_wo_motif	0	1.98098
TG_merged_macs2_peak_14892c	chr2R	5711161	5711361	bound_NB_wo_motif	0	-1.23933
TG_merged_macs2_peak_14907b	chr2R	5736341	5736541	bound_NB_wo_motif	0	-1.67443
TG_merged_macs2_peak_14908	chr2R	5736671	5736871	bound_NB_wo_motif	0	-1.58721
TG_merged_macs2_peak_14909a	chr2R	5741541	5741741	bound_NB_w_motif	0	-0.172024
TG_merged_macs2_peak_14909c	chr2R	5741990	5742190	bound_NB_wo_motif	0	-1.5285
TG_merged_macs2_peak_14910b	chr2R	5745454	5745654	bound_NB_wo_motif	0	-1.53193
TG_merged_macs2_peak_14913	chr2R	5749399	5749599	bound_NB_wo_motif	0	-1.97612
TG_merged_macs2_peak_14997a	chr2R	5847023	5847223	bound_NB_wo_motif	0	-0.628427
TG_merged_macs2_peak_14997b	chr2R	5847184	5847384	bound_NB_wo_motif	0	-0.885739
TG_merged_macs2_peak_15014a	chr2R	5864857	5865057	bound_NB_w_motif	0	-2.0252
TG_merged_macs2_peak_15104a	chr2R	5982018	5982218	bound_NB_wo_motif	0	-0.573999
TG_merged_macs2_peak_15116b	chr2R	5999452	5999652	bound_NB_wo_motif	0	1.00488
TG_merged_macs2_peak_15138b	chr2R	6035403	6035603	bound_NB_wo_motif	0	-1.06796
TG_merged_macs2_peak_15138c	chr2R	6035446	6035646	bound_NB_wo_motif	0	-1.64938
TG_merged_macs2_peak_15141a	chr2R	6037612	6037812	bound_NB_wo_motif	0	0.338583
TG_merged_macs2_peak_15190	chr2R	6089104	6089304	bound_NB_w_motif	0	1.48684
TG_merged_macs2_peak_15198b	chr2R	6102654	6102854	bound_NB_wo_motif	0	-2.26858
TG_merged_macs2_peak_15199a	chr2R	6103780	6103980	bound_NB_wo_motif	0	-1.67833
TG_merged_macs2_peak_15208a	chr2R	6120561	6120761	bound_NB_wo_motif	0	-1.03085
TG_merged_macs2_peak_15208c	chr2R	6120997	6121197	bound_NB_wo_motif	0	-0.746872
TG_merged_macs2_peak_15209b	chr2R	6122262	6122462	bound_NB_wo_motif	0	-2.07981
TG_merged_macs2_peak_15215b	chr2R	6133025	6133225	bound_NB_wo_motif	0	-0.265843
TG_merged_macs2_peak_15215d	chr2R	6133553	6133753	bound_NB_wo_motif	0	-0.799221
TG_merged_macs2_peak_15216b	chr2R	6134375	6134575	bound_NB_wo_motif	0	0.473524
TG_merged_macs2_peak_15225	chr2R	6144700	6144900	bound_NB_wo_motif	0	0.252761
TG_merged_macs2_peak_15226a	chr2R	6145447	6145647	bound_NB_wo_motif	0	-0.426016
TG_merged_macs2_peak_15226b	chr2R	6145635	6145835	bound_NB_wo_motif	0	0.556269
TG_merged_macs2_peak_15227d	chr2R	6147279	6147479	bound_NB_wo_motif	0	-0.274336
TG_merged_macs2_peak_15228	chr2R	6147808	6148008	bound_NB_wo_motif	0	0.514552
TG_merged_macs2_peak_15229a	chr2R	6148081	6148281	bound_NB_wo_motif	0	1.16053
TG_merged_macs2_peak_15229b	chr2R	6148446	6148646	bound_NB_wo_motif	0	0.582249
TG_merged_macs2_peak_15231a	chr2R	6151075	6151275	bound_NB_wo_motif	0	0.276952
TG_merged_macs2_peak_15231b	chr2R	6151199	6151399	bound_NB_wo_motif	0	-0.301202
TG_merged_macs2_peak_15236	chr2R	6156624	6156824	bound_NB_wo_motif	0	-0.138931
TG_merged_macs2_peak_15292c	chr2R	6221496	6221696	bound_NB_wo_motif	0	1.28281
TG_merged_macs2_peak_15300c	chr2R	6235962	6236162	bound_NB_wo_motif	0	-0.0579471
TG_merged_macs2_peak_15335a	chr2R	6500220	6500420	bound_NB_wo_motif	0	0.0841053
TG_merged_macs2_peak_15335b	chr2R	6500310	6500510	bound_NB_wo_motif	0	-1.01686
TG_merged_macs2_peak_15337	chr2R	6500970	6501170	bound_NB_wo_motif	0	-1.44665
TG_merged_macs2_peak_15344a	chr2R	6507284	6507484	bound_NB_wo_motif	0	-0.689263
TG_merged_macs2_peak_15347b	chr2R	6511579	6511779	bound_NB_wo_motif	0	0.535759
TG_merged_macs2_peak_15350a	chr2R	6514495	6514695	bound_NB_w_motif	0	2.59574
TG_merged_macs2_peak_15350b	chr2R	6514603	6514803	bound_NB_w_motif	0	0.985963
TG_merged_macs2_peak_15352	chr2R	6515691	6515891	bound_NB_w_motif	0	0.508504
TG_merged_macs2_peak_15357a	chr2R	6520736	6520936	bound_NB_wo_motif	0	-0.943903
TG_merged_macs2_peak_15357b	chr2R	6520886	6521086	bound_NB_wo_motif	0	-0.756184
TG_merged_macs2_peak_15370a	chr2R	6530957	6531157	bound_NB_wo_motif	0	0.480854
TG_merged_macs2_peak_15379c	chr2R	6544228	6544428	bound_NB_wo_motif	0	-0.0178331
TG_merged_macs2_peak_15383a	chr2R	6547504	6547704	bound_NB_wo_motif	0	-2.07998
TG_merged_macs2_peak_15385	chr2R	6548778	6548978	bound_NB_wo_motif	0	-1.87665
TG_merged_macs2_peak_15388a	chr2R	6553054	6553254	bound_NB_wo_motif	0	-2.11057
TG_merged_macs2_peak_15388b	chr2R	6553221	6553421	bound_NB_wo_motif	0	-1.64428
TG_merged_macs2_peak_15389a	chr2R	6555205	6555405	bound_NB_wo_motif	0	0.789183
TG_merged_macs2_peak_15389b	chr2R	6555321	6555521	bound_NB_wo_motif	0	0.530425
TG_merged_macs2_peak_15391	chr2R	6556702	6556902	bound_NB_wo_motif	0	-0.0569914
TG_merged_macs2_peak_15398	chr2R	6561889	6562089	bound_NB_wo_motif	0	0.952225
TG_merged_macs2_peak_15399c	chr2R	6563009	6563209	bound_NB_w_motif	0	0.77103
TG_merged_macs2_peak_15407b	chr2R	6571336	6571536	bound_NB_wo_motif	0	-0.781039
TG_merged_macs2_peak_15409c	chr2R	6575034	6575234	bound_NB_wo_motif	0	-0.244335
TG_merged_macs2_peak_15409d	chr2R	6575277	6575477	bound_NB_wo_motif	0	-1.32668
TG_merged_macs2_peak_15410	chr2R	6576830	6577030	bound_NB_wo_motif	0	0.611402
TG_merged_macs2_peak_15411a	chr2R	6578112	6578312	bound_NB_wo_motif	0	-1.89941
TG_merged_macs2_peak_15411b	chr2R	6578312	6578512	bound_NB_w_motif	0	-1.51182
TG_merged_macs2_peak_15411c	chr2R	6578424	6578624	bound_NB_wo_motif	0	-2.09407
TG_merged_macs2_peak_15412a	chr2R	6578951	6579151	bound_NB_wo_motif	0	-1.18193
TG_merged_macs2_peak_15413a	chr2R	6585093	6585293	bound_NB_wo_motif	0	-1.41204
TG_merged_macs2_peak_15414	chr2R	6586063	6586263	bound_NB_wo_motif	0	-1.54742
TG_merged_macs2_peak_15420	chr2R	6591129	6591329	bound_NB_wo_motif	0	-2.21626
TG_merged_macs2_peak_15421a	chr2R	6592512	6592712	bound_NB_wo_motif	0	-0.908972
TG_merged_macs2_peak_15421b	chr2R	6592580	6592780	bound_NB_wo_motif	0	-1.34022
TG_merged_macs2_peak_15422a	chr2R	6593070	6593270	bound_NB_wo_motif	0	-2.00298
TG_merged_macs2_peak_15423b	chr2R	6594289	6594489	bound_NB_wo_motif	0	-1.58019
TG_merged_macs2_peak_15424	chr2R	6595061	6595261	bound_NB_wo_motif	0	-2.17885
TG_merged_macs2_peak_15425a	chr2R	6595394	6595594	bound_NB_wo_motif	0	-1.68542
TG_merged_macs2_peak_15425c	chr2R	6595825	6596025	bound_NB_wo_motif	0	-1.17285
TG_merged_macs2_peak_15426	chr2R	6596991	6597191	bound_NB_wo_motif	0	-1.89665
TG_merged_macs2_peak_15435b	chr2R	6607424	6607624	bound_NB_wo_motif	0	-0.494246
TG_merged_macs2_peak_15445a	chr2R	6621097	6621297	bound_NB_wo_motif	0	-0.721142
TG_merged_macs2_peak_15445b	chr2R	6621192	6621392	bound_NB_wo_motif	0	0.0441687
TG_merged_macs2_peak_15450a	chr2R	6628259	6628459	bound_NB_wo_motif	0	0.6967
TG_merged_macs2_peak_15450b	chr2R	6628347	6628547	bound_NB_wo_motif	0	2.57607
TG_merged_macs2_peak_15452	chr2R	6631468	6631668	bound_NB_wo_motif	0	-0.679026
TG_merged_macs2_peak_15466b	chr2R	6648824	6649024	bound_NB_wo_motif	0	2.00485
TG_merged_macs2_peak_15476c	chr2R	6662827	6663027	bound_NB_wo_motif	0	-1.70962
TG_merged_macs2_peak_15477	chr2R	6663159	6663359	bound_NB_wo_motif	0	-1.68763
TG_merged_macs2_peak_15478a	chr2R	6663481	6663681	bound_NB_wo_motif	0	-1.71289
TG_merged_macs2_peak_15478b	chr2R	6663725	6663925	bound_NB_wo_motif	0	-1.40361
TG_merged_macs2_peak_15519a	chr2R	6713390	6713590	bound_NB_wo_motif	0	0.686397
TG_merged_macs2_peak_15540a	chr2R	6742234	6742434	bound_NB_w_motif	0	-0.185172
TG_merged_macs2_peak_15540b	chr2R	6742383	6742583	bound_NB_wo_motif	0	-0.0330449
TG_merged_macs2_peak_15626b	chr2R	6871706	6871906	bound_NB_wo_motif	0	-0.750135
TG_merged_macs2_peak_15627a	chr2R	6872103	6872303	bound_NB_wo_motif	0	-0.2736
TG_merged_macs2_peak_15640f	chr2R	6896677	6896877	bound_NB_wo_motif	0	-1.22045
TG_merged_macs2_peak_15692b	chr2R	6970177	6970377	bound_NB_w_motif	0	-0.447254
TG_merged_macs2_peak_15693a	chr2R	6970632	6970832	bound_NB_wo_motif	0	0.0515773
TG_merged_macs2_peak_15693c	chr2R	6970927	6971127	bound_NB_wo_motif	0	-0.688815
TG_merged_macs2_peak_15806	chr2R	7138156	7138356	bound_NB_wo_motif	0	-0.259002
TG_merged_macs2_peak_15813	chr2R	7145121	7145321	bound_NB_wo_motif	0	2.24651
TG_merged_macs2_peak_15814	chr2R	7145913	7146113	bound_NB_wo_motif	0	2.06559
TG_merged_macs2_peak_15833a	chr2R	7170748	7170948	bound_NB_wo_motif	0	-1.02166
TG_merged_macs2_peak_15835	chr2R	7172374	7172574	bound_NB_wo_motif	0	1.0723
TG_merged_macs2_peak_15848a	chr2R	7194924	7195124	bound_NB_wo_motif	0	0.181257
TG_merged_macs2_peak_15883b	chr2R	7250192	7250392	bound_NB_wo_motif	0	-0.038307
TG_merged_macs2_peak_15905	chr2R	7300780	7300980	bound_NB_wo_motif	0	0.531282
TG_merged_macs2_peak_15913c	chr2R	7326637	7326837	bound_NB_wo_motif	0	-0.984578
TG_merged_macs2_peak_15924b	chr2R	7352510	7352710	bound_NB_wo_motif	0	-0.0358154
TG_merged_macs2_peak_15932b	chr2R	7371381	7371581	bound_NB_w_motif	0	1.68398
TG_merged_macs2_peak_15937a	chr2R	7373839	7374039	bound_NB_wo_motif	0	-1.2129
TG_merged_macs2_peak_15943a	chr2R	7380576	7380776	bound_NB_wo_motif	0	-2.35386
TG_merged_macs2_peak_15962	chr2R	7410976	7411176	bound_NB_w_motif	0	-0.251244
TG_merged_macs2_peak_15967b	chr2R	7425329	7425529	bound_NB_wo_motif	0	0.551494
TG_merged_macs2_peak_15968a	chr2R	7426760	7426960	bound_NB_wo_motif	0	-1.01658
TG_merged_macs2_peak_15968b	chr2R	7426828	7427028	bound_NB_wo_motif	0	1.16593
TG_merged_macs2_peak_15969a	chr2R	7427391	7427591	bound_NB_wo_motif	0	0.346395
TG_merged_macs2_peak_15970b	chr2R	7429316	7429516	bound_NB_wo_motif	0	-2.16002
TG_merged_macs2_peak_15986	chr2R	7453969	7454169	bound_NB_wo_motif	0	-0.828664
TG_merged_macs2_peak_15987	chr2R	7456912	7457112	bound_NB_w_motif	0	1.31789
TG_merged_macs2_peak_16002c	chr2R	7473670	7473870	bound_NB_wo_motif	0	-0.444502
TG_merged_macs2_peak_16002d	chr2R	7473754	7473954	bound_NB_wo_motif	0	0.236388
TG_merged_macs2_peak_16011a	chr2R	7487921	7488121	bound_NB_wo_motif	0	-1.86305
TG_merged_macs2_peak_16054b	chr2R	7546923	7547123	bound_NB_wo_motif	0	-1.31353
TG_merged_macs2_peak_16055a	chr2R	7548208	7548408	bound_NB_wo_motif	0	-0.856185
TG_merged_macs2_peak_16073b	chr2R	7590363	7590563	bound_NB_w_motif	0	-1.59453
TG_merged_macs2_peak_16087	chr2R	7619708	7619908	bound_NB_wo_motif	0	-2.00815
TG_merged_macs2_peak_16135b	chr2R	7698025	7698225	bound_NB_wo_motif	0	-0.489706
TG_merged_macs2_peak_16135c	chr2R	7698208	7698408	bound_NB_wo_motif	0	0.120719
TG_merged_macs2_peak_16155	chr2R	7734773	7734973	bound_NB_wo_motif	0	1.76906
TG_merged_macs2_peak_16156a	chr2R	7735119	7735319	bound_NB_w_motif	0	-1.4319
TG_merged_macs2_peak_16174b	chr2R	7757841	7758041	bound_NB_wo_motif	0	-0.672777
TG_merged_macs2_peak_16193a	chr2R	7779085	7779285	bound_NB_wo_motif	0	-1.0366
TG_merged_macs2_peak_16193b	chr2R	7779451	7779651	bound_NB_wo_motif	0	-0.316124
TG_merged_macs2_peak_16197a	chr2R	7781367	7781567	bound_NB_wo_motif	0	1.23581
TG_merged_macs2_peak_16197b	chr2R	7781506	7781706	bound_NB_wo_motif	0	1.35624
TG_merged_macs2_peak_16214a	chr2R	7806866	7807066	bound_NB_wo_motif	0	-0.642232
TG_merged_macs2_peak_16274a	chr2R	7917300	7917500	bound_NB_wo_motif	0	0.337564
TG_merged_macs2_peak_16274b	chr2R	7917450	7917650	bound_NB_wo_motif	0	-2.08838
TG_merged_macs2_peak_16307a	chr2R	7959697	7959897	bound_NB_wo_motif	0	-0.877694
TG_merged_macs2_peak_16326a	chr2R	7989108	7989308	bound_NB_wo_motif	0	-0.43281
TG_merged_macs2_peak_16346a	chr2R	8020638	8020838	bound_NB_wo_motif	0	-1.007
TG_merged_macs2_peak_16347a	chr2R	8021638	8021838	bound_NB_wo_motif	0	-1.59461
TG_merged_macs2_peak_16347b	chr2R	8021817	8022017	bound_NB_wo_motif	0	-2.16159
TG_merged_macs2_peak_16348	chr2R	8024498	8024698	bound_NB_wo_motif	0	0.753157
TG_merged_macs2_peak_16350	chr2R	8027814	8028014	bound_NB_w_motif	0	-1.0421
TG_merged_macs2_peak_16353a	chr2R	8033050	8033250	bound_NB_wo_motif	0	-1.36737
TG_merged_macs2_peak_16357	chr2R	8038410	8038610	bound_NB_wo_motif	0	-0.187713
TG_merged_macs2_peak_16358	chr2R	8039079	8039279	bound_NB_wo_motif	0	-0.0562802
TG_merged_macs2_peak_16360b	chr2R	8044916	8045116	bound_NB_wo_motif	0	-1.62434
TG_merged_macs2_peak_16363b	chr2R	8046550	8046750	bound_NB_wo_motif	0	-0.442447
TG_merged_macs2_peak_16364b	chr2R	8047987	8048187	bound_NB_wo_motif	0	-1.81371
TG_merged_macs2_peak_16367	chr2R	8051846	8052046	bound_NB_wo_motif	0	0.838896
TG_merged_macs2_peak_16379b	chr2R	8062889	8063089	bound_NB_wo_motif	0	-1.65164
TG_merged_macs2_peak_16379c	chr2R	8063053	8063253	bound_NB_wo_motif	0	-0.579484
TG_merged_macs2_peak_16385a	chr2R	8068150	8068350	bound_NB_wo_motif	0	-0.470996
TG_merged_macs2_peak_16414b	chr2R	8122419	8122619	bound_NB_wo_motif	0	0.30635
TG_merged_macs2_peak_16422b	chr2R	8131825	8132025	bound_NB_wo_motif	0	-0.342427
TG_merged_macs2_peak_16422c	chr2R	8132162	8132362	bound_NB_wo_motif	0	2.15945
TG_merged_macs2_peak_16453c	chr2R	8174514	8174714	bound_NB_wo_motif	0	-0.475876
TG_merged_macs2_peak_16453d	chr2R	8174949	8175149	bound_NB_wo_motif	0	0.299833
TG_merged_macs2_peak_16484d	chr2R	8208752	8208952	bound_NB_wo_motif	0	-0.671106
TG_merged_macs2_peak_16484e	chr2R	8208808	8209008	bound_NB_wo_motif	0	0.142394
TG_merged_macs2_peak_16487	chr2R	8210530	8210730	bound_NB_wo_motif	0	-2.52209
TG_merged_macs2_peak_16492	chr2R	8230902	8231102	bound_NB_wo_motif	0	2.33291
TG_merged_macs2_peak_16495c	chr2R	8233410	8233610	bound_NB_w_motif	0	0.838053
TG_merged_macs2_peak_16496a	chr2R	8233651	8233851	bound_NB_wo_motif	0	1.57112
TG_merged_macs2_peak_16496b	chr2R	8233731	8233931	bound_NB_wo_motif	0	-1.12783
TG_merged_macs2_peak_16502	chr2R	8241212	8241412	bound_NB_wo_motif	0	-1.75144
TG_merged_macs2_peak_16503a	chr2R	8241601	8241801	bound_NB_wo_motif	0	-0.152021
TG_merged_macs2_peak_16507a	chr2R	8245921	8246121	bound_NB_wo_motif	0	0.159636
TG_merged_macs2_peak_16508b	chr2R	8246919	8247119	bound_NB_wo_motif	0	-0.579719
TG_merged_macs2_peak_16508c	chr2R	8247102	8247302	bound_NB_wo_motif	0	0.562447
TG_merged_macs2_peak_16508d	chr2R	8247222	8247422	bound_NB_wo_motif	0	0.0650007
TG_merged_macs2_peak_16513	chr2R	8251563	8251763	bound_NB_wo_motif	0	0.631076
TG_merged_macs2_peak_16523b	chr2R	8272607	8272807	bound_NB_wo_motif	0	-0.0967018
TG_merged_macs2_peak_16523c	chr2R	8272761	8272961	bound_NB_wo_motif	0	-0.173733
TG_merged_macs2_peak_16543b	chr2R	8293705	8293905	bound_NB_wo_motif	0	0.41245
TG_merged_macs2_peak_16579a	chr2R	8333675	8333875	bound_NB_wo_motif	0	0.53299
TG_merged_macs2_peak_16590a	chr2R	8345585	8345785	bound_NB_wo_motif	0	-0.975566
TG_merged_macs2_peak_16590b	chr2R	8345697	8345897	bound_NB_wo_motif	0	-1.39039
TG_merged_macs2_peak_16617b	chr2R	8383662	8383862	bound_NB_wo_motif	0	1.21152
TG_merged_macs2_peak_16617c	chr2R	8383747	8383947	bound_NB_wo_motif	0	0.0019516
TG_merged_macs2_peak_16618a	chr2R	8384529	8384729	bound_NB_wo_motif	0	1.5357
TG_merged_macs2_peak_16619a	chr2R	8384976	8385176	bound_NB_wo_motif	0	0.710342
TG_merged_macs2_peak_16619b	chr2R	8385257	8385457	bound_NB_wo_motif	0	1.4486
TG_merged_macs2_peak_16628a	chr2R	8394380	8394580	bound_NB_wo_motif	0	0.540192
TG_merged_macs2_peak_16628b	chr2R	8394505	8394705	bound_NB_wo_motif	0	-0.869145
TG_merged_macs2_peak_16631a	chr2R	8396679	8396879	bound_NB_wo_motif	0	0.838383
TG_merged_macs2_peak_16705	chr2R	8518938	8519138	bound_NB_wo_motif	0	0.487513
TG_merged_macs2_peak_16737	chr2R	8572697	8572897	bound_NB_wo_motif	0	0.0737906
TG_merged_macs2_peak_16745a	chr2R	8588825	8589025	bound_NB_wo_motif	0	-1.66383
TG_merged_macs2_peak_16756b	chr2R	8601152	8601352	bound_NB_wo_motif	0	-1.33833
TG_merged_macs2_peak_16757a	chr2R	8601514	8601714	bound_NB_wo_motif	0	-2.17372
TG_merged_macs2_peak_16768b	chr2R	8615206	8615406	bound_NB_wo_motif	0	1.47211
TG_merged_macs2_peak_16785	chr2R	8634390	8634590	bound_NB_wo_motif	0	-0.399035
TG_merged_macs2_peak_16787	chr2R	8635448	8635648	bound_NB_wo_motif	0	0.461633
TG_merged_macs2_peak_16795a	chr2R	8647477	8647677	bound_NB_wo_motif	0	1.8491
TG_merged_macs2_peak_16795c	chr2R	8647842	8648042	bound_NB_wo_motif	0	-0.901938
TG_merged_macs2_peak_16803	chr2R	8655277	8655477	bound_NB_wo_motif	0	2.43506
TG_merged_macs2_peak_16804c	chr2R	8655801	8656001	bound_NB_wo_motif	0	1.14612
TG_merged_macs2_peak_16804d	chr2R	8656000	8656200	bound_NB_w_motif	0	0.423407
TG_merged_macs2_peak_16814a	chr2R	8668678	8668878	bound_NB_wo_motif	0	-0.67363
TG_merged_macs2_peak_16814b	chr2R	8668855	8669055	bound_NB_wo_motif	0	-0.513445
TG_merged_macs2_peak_16814c	chr2R	8668992	8669192	bound_NB_wo_motif	0	-2.14026
TG_merged_macs2_peak_16845a	chr2R	8725469	8725669	bound_NB_wo_motif	0	0.634288
TG_merged_macs2_peak_16865	chr2R	8759767	8759967	bound_NB_wo_motif	0	0.732991
TG_merged_macs2_peak_16887a	chr2R	8804670	8804870	bound_NB_wo_motif	0	-0.514835
TG_merged_macs2_peak_16887b	chr2R	8804992	8805192	bound_NB_wo_motif	0	0.160856
TG_merged_macs2_peak_17034	chr2R	9039492	9039692	bound_NB_wo_motif	0	-0.0199356
TG_merged_macs2_peak_17162b	chr2R	9200496	9200696	bound_NB_wo_motif	0	-2.14806
TG_merged_macs2_peak_17185a	chr2R	9231527	9231727	bound_NB_wo_motif	0	-2.24479
TG_merged_macs2_peak_17185b	chr2R	9231622	9231822	bound_NB_wo_motif	0	-0.0474958
TG_merged_macs2_peak_17262b	chr2R	9362042	9362242	bound_NB_wo_motif	0	-1.83846
TG_merged_macs2_peak_17269b	chr2R	9369317	9369517	bound_NB_wo_motif	0	-0.993147
TG_merged_macs2_peak_17290a	chr2R	9408923	9409123	bound_NB_wo_motif	0	0.341658
TG_merged_macs2_peak_17304a	chr2R	9426919	9427119	bound_NB_wo_motif	0	-0.401547
TG_merged_macs2_peak_17320b	chr2R	9442706	9442906	bound_NB_wo_motif	0	-0.0149537
TG_merged_macs2_peak_17327	chr2R	9446196	9446396	bound_NB_wo_motif	0	-0.0603537
TG_merged_macs2_peak_17347a	chr2R	9499000	9499200	bound_NB_wo_motif	0	1.76702
TG_merged_macs2_peak_17380	chr2R	9541632	9541832	bound_NB_wo_motif	0	0.711151
TG_merged_macs2_peak_17383	chr2R	9544157	9544357	bound_NB_wo_motif	0	0.919503
TG_merged_macs2_peak_17384a	chr2R	9546496	9546696	bound_NB_wo_motif	0	-0.597644
TG_merged_macs2_peak_17391a	chr2R	9553202	9553402	bound_NB_wo_motif	0	0.805907
TG_merged_macs2_peak_17392b	chr2R	9554064	9554264	bound_NB_wo_motif	0	-0.630557
TG_merged_macs2_peak_17484b	chr2R	9655481	9655681	bound_NB_w_motif	0	1.23769
TG_merged_macs2_peak_17486a	chr2R	9659948	9660148	bound_NB_wo_motif	0	2.40389
TG_merged_macs2_peak_17486b	chr2R	9660020	9660220	bound_NB_wo_motif	0	-0.0456226
TG_merged_macs2_peak_17490a	chr2R	9662162	9662362	bound_NB_wo_motif	0	-0.504606
TG_merged_macs2_peak_17504a	chr2R	9683083	9683283	bound_NB_wo_motif	0	-0.420999
TG_merged_macs2_peak_17508	chr2R	9691905	9692105	bound_NB_wo_motif	0	-0.00502336
TG_merged_macs2_peak_17509c	chr2R	9692671	9692871	bound_NB_wo_motif	0	-0.965646
TG_merged_macs2_peak_17513a	chr2R	9696580	9696780	bound_NB_w_motif	0	-1.34892
TG_merged_macs2_peak_17513b	chr2R	9696698	9696898	bound_NB_w_motif	0	-1.37657
TG_merged_macs2_peak_17529a	chr2R	9714126	9714326	bound_NB_wo_motif	0	-1.00338
TG_merged_macs2_peak_17529b	chr2R	9714563	9714763	bound_NB_w_motif	0	-1.64467
TG_merged_macs2_peak_17561	chr2R	9810742	9810942	bound_NB_wo_motif	0	1.11854
TG_merged_macs2_peak_17564	chr2R	9814021	9814221	bound_NB_wo_motif	0	1.07496
TG_merged_macs2_peak_17654	chr2R	9942918	9943118	bound_NB_wo_motif	0	0.764701
TG_merged_macs2_peak_17661b	chr2R	9954997	9955197	bound_NB_wo_motif	0	-0.209819
TG_merged_macs2_peak_17661c	chr2R	9955227	9955427	bound_NB_wo_motif	0	0.00509248
TG_merged_macs2_peak_17665c	chr2R	9958496	9958696	bound_NB_wo_motif	0	0.762465
TG_merged_macs2_peak_17682	chr2R	9972744	9972944	bound_NB_wo_motif	0	-0.335624
TG_merged_macs2_peak_17712b	chr2R	10025507	10025707	bound_NB_wo_motif	0	0.81058
TG_merged_macs2_peak_17748b	chr2R	10057887	10058087	bound_NB_wo_motif	0	2.67971
TG_merged_macs2_peak_17780c	chr2R	10101730	10101930	bound_NB_wo_motif	0	0.46328
TG_merged_macs2_peak_17795	chr2R	10124767	10124967	bound_NB_wo_motif	0	1.23107
TG_merged_macs2_peak_17798	chr2R	10128261	10128461	bound_NB_wo_motif	0	-1.47288
TG_merged_macs2_peak_17823c	chr2R	10159963	10160163	bound_NB_wo_motif	0	0.316852
TG_merged_macs2_peak_17847b	chr2R	10214036	10214236	bound_NB_wo_motif	0	-1.51758
TG_merged_macs2_peak_17853	chr2R	10224971	10225171	bound_NB_wo_motif	0	-0.947405
TG_merged_macs2_peak_17892	chr2R	10270286	10270486	bound_NB_wo_motif	0	-0.383636
TG_merged_macs2_peak_17903a	chr2R	10278889	10279089	bound_NB_wo_motif	0	-0.985508
TG_merged_macs2_peak_17908a	chr2R	10286380	10286580	bound_NB_wo_motif	0	-1.28874
TG_merged_macs2_peak_17984	chr2R	10423227	10423427	bound_NB_wo_motif	0	0.00895944
TG_merged_macs2_peak_17991a	chr2R	10430334	10430534	bound_NB_wo_motif	0	-0.571638
TG_merged_macs2_peak_17992	chr2R	10432474	10432674	bound_NB_wo_motif	0	0.134141
TG_merged_macs2_peak_18095	chr2R	10544949	10545149	bound_NB_wo_motif	0	1.26428
TG_merged_macs2_peak_18101a	chr2R	10551282	10551482	bound_NB_wo_motif	0	1.87852
TG_merged_macs2_peak_18101b	chr2R	10551497	10551697	bound_NB_wo_motif	0	1.46175
TG_merged_macs2_peak_18101c	chr2R	10551660	10551860	bound_NB_wo_motif	0	0.384387
TG_merged_macs2_peak_18103a	chr2R	10554113	10554313	bound_NB_wo_motif	0	-1.02666
TG_merged_macs2_peak_18103b	chr2R	10554274	10554474	bound_NB_wo_motif	0	-0.184975
TG_merged_macs2_peak_18111b	chr2R	10558933	10559133	bound_NB_wo_motif	0	-0.0337644
TG_merged_macs2_peak_18115b	chr2R	10564369	10564569	bound_NB_wo_motif	0	-1.04398
TG_merged_macs2_peak_18116	chr2R	10564886	10565086	bound_NB_wo_motif	0	0.848621
TG_merged_macs2_peak_18117	chr2R	10565719	10565919	bound_NB_wo_motif	0	0.683725
TG_merged_macs2_peak_18120a	chr2R	10566956	10567156	bound_NB_wo_motif	0	0.274323
TG_merged_macs2_peak_18140	chr2R	10580947	10581147	bound_NB_w_motif	0	2.67706
TG_merged_macs2_peak_18142b	chr2R	10581673	10581873	bound_NB_w_motif	0	1.72265
TG_merged_macs2_peak_18142c	chr2R	10581887	10582087	bound_NB_w_motif	0	1.29387
TG_merged_macs2_peak_18143	chr2R	10582403	10582603	bound_NB_wo_motif	0	0.0874667
TG_merged_macs2_peak_18145a	chr2R	10584256	10584456	bound_NB_wo_motif	0	0.465741
TG_merged_macs2_peak_18149a	chr2R	10596222	10596422	bound_NB_w_motif	0	2.80407
TG_merged_macs2_peak_18151b	chr2R	10598235	10598435	bound_NB_wo_motif	0	0.803107
TG_merged_macs2_peak_18154a	chr2R	10600705	10600905	bound_NB_wo_motif	0	2.46905
TG_merged_macs2_peak_18155b	chr2R	10601280	10601480	bound_NB_wo_motif	0	1.87804
TG_merged_macs2_peak_18159	chr2R	10603565	10603765	bound_NB_wo_motif	0	1.74107
TG_merged_macs2_peak_18160	chr2R	10604189	10604389	bound_NB_wo_motif	0	0.329683
TG_merged_macs2_peak_18205a	chr2R	10681564	10681764	bound_NB_wo_motif	0	0.795989
TG_merged_macs2_peak_18206c	chr2R	10682921	10683121	bound_NB_wo_motif	0	-1.33317
TG_merged_macs2_peak_18271b	chr2R	10773356	10773556	bound_NB_wo_motif	0	-0.570588
TG_merged_macs2_peak_18274	chr2R	10781702	10781902	bound_NB_wo_motif	0	-0.442829
TG_merged_macs2_peak_18275	chr2R	10781984	10782184	bound_NB_wo_motif	0	0.266667
TG_merged_macs2_peak_18294	chr2R	10807849	10808049	bound_NB_wo_motif	0	-0.254857
TG_merged_macs2_peak_18321c	chr2R	10832996	10833196	bound_NB_wo_motif	0	-1.10831
TG_merged_macs2_peak_18343	chr2R	10863658	10863858	bound_NB_wo_motif	0	-0.827255
TG_merged_macs2_peak_18347b	chr2R	10871329	10871529	bound_NB_wo_motif	0	1.18971
TG_merged_macs2_peak_18349b	chr2R	10874139	10874339	bound_NB_wo_motif	0	1.25443
TG_merged_macs2_peak_18420a	chr2R	11000663	11000863	bound_NB_wo_motif	0	-0.521128
TG_merged_macs2_peak_18458	chr2R	11065762	11065962	bound_NB_wo_motif	0	0.611275
TG_merged_macs2_peak_18481	chr2R	11091864	11092064	bound_NB_wo_motif	0	0.604814
TG_merged_macs2_peak_18490	chr2R	11100748	11100948	bound_NB_w_motif	0	1.48698
TG_merged_macs2_peak_18492b	chr2R	11102405	11102605	bound_NB_wo_motif	0	2.23242
TG_merged_macs2_peak_18532a	chr2R	11176640	11176840	bound_NB_wo_motif	0	1.12022
TG_merged_macs2_peak_18534	chr2R	11178111	11178311	bound_NB_wo_motif	0	0.242663
TG_merged_macs2_peak_18536a	chr2R	11179391	11179591	bound_NB_wo_motif	0	1.29628
TG_merged_macs2_peak_18537a	chr2R	11180856	11181056	bound_NB_wo_motif	0	1.9719
TG_merged_macs2_peak_18537b	chr2R	11181001	11181201	bound_NB_wo_motif	0	1.60121
TG_merged_macs2_peak_18539	chr2R	11183574	11183774	bound_NB_wo_motif	0	2.24511
TG_merged_macs2_peak_18540b	chr2R	11184253	11184453	bound_NB_wo_motif	0	-0.443253
TG_merged_macs2_peak_18541b	chr2R	11184756	11184956	bound_NB_wo_motif	0	0.232902
TG_merged_macs2_peak_18545	chr2R	11188947	11189147	bound_NB_w_motif	0	-0.322143
TG_merged_macs2_peak_18549a	chr2R	11194400	11194600	bound_NB_wo_motif	0	2.16559
TG_merged_macs2_peak_18550a	chr2R	11195081	11195281	bound_NB_wo_motif	0	2.18747
TG_merged_macs2_peak_18551	chr2R	11196876	11197076	bound_NB_wo_motif	0	1.37359
TG_merged_macs2_peak_18555b	chr2R	11198918	11199118	bound_NB_w_motif	0	1.5307
TG_merged_macs2_peak_18557	chr2R	11199732	11199932	bound_NB_wo_motif	0	-0.434902
TG_merged_macs2_peak_18558a	chr2R	11202381	11202581	bound_NB_wo_motif	0	0.200533
TG_merged_macs2_peak_18575a	chr2R	11228627	11228827	bound_NB_wo_motif	0	-0.423596
TG_merged_macs2_peak_18604a	chr2R	11289282	11289482	bound_NB_wo_motif	0	-2.02761
TG_merged_macs2_peak_18604b	chr2R	11289335	11289535	bound_NB_wo_motif	0	1.41081
TG_merged_macs2_peak_18613b	chr2R	11307136	11307336	bound_NB_w_motif	0	1.46642
TG_merged_macs2_peak_18640b	chr2R	11364574	11364774	bound_NB_wo_motif	0	-1.45775
TG_merged_macs2_peak_18641	chr2R	11364955	11365155	bound_NB_wo_motif	0	-0.314001
TG_merged_macs2_peak_18644e	chr2R	11367277	11367477	bound_NB_wo_motif	0	-0.749039
TG_merged_macs2_peak_18673b	chr2R	11401056	11401256	bound_NB_wo_motif	0	-1.63403
TG_merged_macs2_peak_18678	chr2R	11408245	11408445	bound_NB_wo_motif	0	0.00721482
TG_merged_macs2_peak_18695a	chr2R	11450543	11450743	bound_NB_wo_motif	0	0.260942
TG_merged_macs2_peak_18695b	chr2R	11450706	11450906	bound_NB_wo_motif	0	-1.00012
TG_merged_macs2_peak_18698	chr2R	11452379	11452579	bound_NB_wo_motif	0	-0.387336
TG_merged_macs2_peak_18707a	chr2R	11469492	11469692	bound_NB_wo_motif	0	-1.04168
TG_merged_macs2_peak_18712	chr2R	11477734	11477934	bound_NB_wo_motif	0	-1.65482
TG_merged_macs2_peak_18713	chr2R	11478881	11479081	bound_NB_wo_motif	0	0.80677
TG_merged_macs2_peak_18718c	chr2R	11493913	11494113	bound_NB_wo_motif	0	-1.17078
TG_merged_macs2_peak_18720a	chr2R	11496469	11496669	bound_NB_wo_motif	0	-0.759647
TG_merged_macs2_peak_18740	chr2R	11529595	11529795	bound_NB_wo_motif	0	-0.316205
TG_merged_macs2_peak_18742b	chr2R	11538938	11539138	bound_NB_wo_motif	0	1.9348
TG_merged_macs2_peak_18744b	chr2R	11542163	11542363	bound_NB_wo_motif	0	1.69394
TG_merged_macs2_peak_18747b	chr2R	11552081	11552281	bound_NB_wo_motif	0	-2.30477
TG_merged_macs2_peak_18751	chr2R	11562965	11563165	bound_NB_wo_motif	0	-0.643193
TG_merged_macs2_peak_18754a	chr2R	11565688	11565888	bound_NB_wo_motif	0	1.57427
TG_merged_macs2_peak_18754b	chr2R	11565765	11565965	bound_NB_wo_motif	0	-1.58649
TG_merged_macs2_peak_18758b	chr2R	11575786	11575986	bound_NB_w_motif	0	1.18364
TG_merged_macs2_peak_18762	chr2R	11582134	11582334	bound_NB_wo_motif	0	-0.121212
TG_merged_macs2_peak_18767a	chr2R	11592311	11592511	bound_NB_wo_motif	0	0.731668
TG_merged_macs2_peak_18767b	chr2R	11592376	11592576	bound_NB_wo_motif	0	-0.58359
TG_merged_macs2_peak_18769c	chr2R	11594258	11594458	bound_NB_wo_motif	0	2.23171
TG_merged_macs2_peak_18770a	chr2R	11595092	11595292	bound_NB_wo_motif	0	-0.28255
TG_merged_macs2_peak_18771a	chr2R	11596451	11596651	bound_NB_wo_motif	0	0.418739
TG_merged_macs2_peak_18771b	chr2R	11596665	11596865	bound_NB_wo_motif	0	-1.9674
TG_merged_macs2_peak_18771c	chr2R	11596822	11597022	bound_NB_wo_motif	0	-1.84223
TG_merged_macs2_peak_18771d	chr2R	11596931	11597131	bound_NB_wo_motif	0	-0.247636
TG_merged_macs2_peak_18772a	chr2R	11597431	11597631	bound_NB_wo_motif	0	-2.04234
TG_merged_macs2_peak_18772b	chr2R	11597596	11597796	bound_NB_wo_motif	0	-0.642442
TG_merged_macs2_peak_18776a	chr2R	11599922	11600122	bound_NB_wo_motif	0	-1.2289
TG_merged_macs2_peak_18777b	chr2R	11601341	11601541	bound_NB_wo_motif	0	-1.08674
TG_merged_macs2_peak_18778	chr2R	11602324	11602524	bound_NB_wo_motif	0	1.23732
TG_merged_macs2_peak_18779	chr2R	11603514	11603714	bound_NB_wo_motif	0	-0.266337
TG_merged_macs2_peak_18780	chr2R	11604417	11604617	bound_NB_wo_motif	0	-0.246528
TG_merged_macs2_peak_18783b	chr2R	11607536	11607736	bound_NB_wo_motif	0	0.137397
TG_merged_macs2_peak_18784	chr2R	11609353	11609553	bound_NB_wo_motif	0	-0.744773
TG_merged_macs2_peak_18785b	chr2R	11610466	11610666	bound_NB_wo_motif	0	-1.6121
TG_merged_macs2_peak_18786	chr2R	11613089	11613289	bound_NB_wo_motif	0	-0.101373
TG_merged_macs2_peak_18787d	chr2R	11614425	11614625	bound_NB_wo_motif	0	-1.4992
TG_merged_macs2_peak_18788	chr2R	11615049	11615249	bound_NB_wo_motif	0	0.353251
TG_merged_macs2_peak_18798	chr2R	11628095	11628295	bound_NB_w_motif	0	-0.936507
TG_merged_macs2_peak_18801	chr2R	11629698	11629898	bound_NB_wo_motif	0	0.391813
TG_merged_macs2_peak_18804	chr2R	11631649	11631849	bound_NB_wo_motif	0	-0.207511
TG_merged_macs2_peak_18806c	chr2R	11633520	11633720	bound_NB_wo_motif	0	1.84387
TG_merged_macs2_peak_18807a	chr2R	11634166	11634366	bound_NB_wo_motif	0	2.08672
TG_merged_macs2_peak_18807b	chr2R	11634246	11634446	bound_NB_wo_motif	0	1.80855
TG_merged_macs2_peak_18808	chr2R	11635233	11635433	bound_NB_wo_motif	0	0.112605
TG_merged_macs2_peak_18809	chr2R	11636085	11636285	bound_NB_wo_motif	0	-1.03998
TG_merged_macs2_peak_18810	chr2R	11637106	11637306	bound_NB_wo_motif	0	-0.612595
TG_merged_macs2_peak_18815	chr2R	11639557	11639757	bound_NB_wo_motif	0	-0.63436
TG_merged_macs2_peak_18825a	chr2R	11650948	11651148	bound_NB_wo_motif	0	-0.621958
TG_merged_macs2_peak_18825b	chr2R	11651065	11651265	bound_NB_wo_motif	0	-1.43269
TG_merged_macs2_peak_18831b	chr2R	11657904	11658104	bound_NB_wo_motif	0	-1.03575
TG_merged_macs2_peak_18832	chr2R	11659016	11659216	bound_NB_wo_motif	0	-1.17289
TG_merged_macs2_peak_18833	chr2R	11659468	11659668	bound_NB_wo_motif	0	-0.587382
TG_merged_macs2_peak_18838	chr2R	11662768	11662968	bound_NB_wo_motif	0	-0.678262
TG_merged_macs2_peak_18842a	chr2R	11666620	11666820	bound_NB_wo_motif	0	-0.285852
TG_merged_macs2_peak_18864	chr2R	11710300	11710500	bound_NB_wo_motif	0	0.330021
TG_merged_macs2_peak_18866d	chr2R	11713836	11714036	bound_NB_w_motif	0	-1.99614
TG_merged_macs2_peak_18869c	chr2R	11718042	11718242	bound_NB_wo_motif	0	-1.2421
TG_merged_macs2_peak_18888b	chr2R	11755169	11755369	bound_NB_wo_motif	0	-1.08153
TG_merged_macs2_peak_18892	chr2R	11757666	11757866	bound_NB_wo_motif	0	-1.03261
TG_merged_macs2_peak_18930	chr2R	11832315	11832515	bound_NB_wo_motif	0	1.05721
TG_merged_macs2_peak_18936	chr2R	11838294	11838494	bound_NB_wo_motif	0	-0.170607
TG_merged_macs2_peak_18943	chr2R	11846071	11846271	bound_NB_wo_motif	0	-0.622512
TG_merged_macs2_peak_18966a	chr2R	11890333	11890533	bound_NB_wo_motif	0	0.0214085
TG_merged_macs2_peak_18996	chr2R	11935929	11936129	bound_NB_wo_motif	0	0.93102
TG_merged_macs2_peak_19027b	chr2R	11992981	11993181	bound_NB_wo_motif	0	-1.04352
TG_merged_macs2_peak_19041a	chr2R	12010898	12011098	bound_NB_wo_motif	0	-0.862294
TG_merged_macs2_peak_19042a	chr2R	12015368	12015568	bound_NB_wo_motif	0	-0.440964
TG_merged_macs2_peak_19043	chr2R	12016225	12016425	bound_NB_wo_motif	0	-0.674947
TG_merged_macs2_peak_19044a	chr2R	12017414	12017614	bound_NB_wo_motif	0	-1.18961
TG_merged_macs2_peak_19049a	chr2R	12024785	12024985	bound_NB_wo_motif	0	1.96122
TG_merged_macs2_peak_19049b	chr2R	12024837	12025037	bound_NB_wo_motif	0	-1.33251
TG_merged_macs2_peak_19073	chr2R	12065996	12066196	bound_NB_wo_motif	0	-0.56439
TG_merged_macs2_peak_19074	chr2R	12066404	12066604	bound_NB_wo_motif	0	0.233894
TG_merged_macs2_peak_19091	chr2R	12102401	12102601	bound_NB_wo_motif	0	-0.599948
TG_merged_macs2_peak_19104a	chr2R	12121151	12121351	bound_NB_wo_motif	0	-0.468297
TG_merged_macs2_peak_19128b	chr2R	12169063	12169263	bound_NB_wo_motif	0	-1.6155
TG_merged_macs2_peak_19132	chr2R	12172922	12173122	bound_NB_wo_motif	0	-0.769244
TG_merged_macs2_peak_19135	chr2R	12173721	12173921	bound_NB_wo_motif	0	-1.28822
TG_merged_macs2_peak_19181	chr2R	12238259	12238459	bound_NB_wo_motif	0	0.598223
TG_merged_macs2_peak_19192a	chr2R	12260317	12260517	bound_NB_wo_motif	0	0.960894
TG_merged_macs2_peak_19192b	chr2R	12260455	12260655	bound_NB_wo_motif	0	1.0979
TG_merged_macs2_peak_19194a	chr2R	12261178	12261378	bound_NB_wo_motif	0	-0.435323
TG_merged_macs2_peak_19194c	chr2R	12261606	12261806	bound_NB_wo_motif	0	-0.535524
TG_merged_macs2_peak_19207	chr2R	12274251	12274451	bound_NB_wo_motif	0	-1.50543
TG_merged_macs2_peak_19242a	chr2R	12343885	12344085	bound_NB_wo_motif	0	-2.05933
TG_merged_macs2_peak_19304c	chr2R	12456032	12456232	bound_NB_wo_motif	0	-0.590901
TG_merged_macs2_peak_19304d	chr2R	12456350	12456550	bound_NB_wo_motif	0	-1.59759
TG_merged_macs2_peak_19305	chr2R	12457382	12457582	bound_NB_wo_motif	0	-0.504414
TG_merged_macs2_peak_19308a	chr2R	12460073	12460273	bound_NB_wo_motif	0	-1.66371
TG_merged_macs2_peak_19308b	chr2R	12460210	12460410	bound_NB_wo_motif	0	-0.681082
TG_merged_macs2_peak_19352a	chr2R	12529208	12529408	bound_NB_wo_motif	0	-0.399816
TG_merged_macs2_peak_19354b	chr2R	12532068	12532268	bound_NB_wo_motif	0	-1.62178
TG_merged_macs2_peak_19368c	chr2R	12549762	12549962	bound_NB_wo_motif	0	0.201924
TG_merged_macs2_peak_19371b	chr2R	12554649	12554849	bound_NB_w_motif	0	-0.138749
TG_merged_macs2_peak_19395c	chr2R	12586928	12587128	bound_NB_wo_motif	0	-1.84081
TG_merged_macs2_peak_19396b	chr2R	12588317	12588517	bound_NB_wo_motif	0	-0.794898
TG_merged_macs2_peak_19400	chr2R	12591363	12591563	bound_NB_wo_motif	0	0.6064
TG_merged_macs2_peak_19401	chr2R	12591702	12591902	bound_NB_wo_motif	0	-0.311274
TG_merged_macs2_peak_19402	chr2R	12592141	12592341	bound_NB_w_motif	0	-0.00453353
TG_merged_macs2_peak_19415	chr2R	12613093	12613293	bound_NB_wo_motif	0	-0.0386664
TG_merged_macs2_peak_19492c	chr2R	12743051	12743251	bound_NB_wo_motif	0	0.524817
TG_merged_macs2_peak_19494a	chr2R	12744190	12744390	bound_NB_wo_motif	0	1.5206
TG_merged_macs2_peak_19525	chr2R	12779216	12779416	bound_NB_wo_motif	0	-1.58717
TG_merged_macs2_peak_19529b	chr2R	12785555	12785755	bound_NB_w_motif	0	2.71836
TG_merged_macs2_peak_19531b	chr2R	12786862	12787062	bound_NB_wo_motif	0	2.97088
TG_merged_macs2_peak_19532c	chr2R	12788236	12788436	bound_NB_wo_motif	0	1.57527
TG_merged_macs2_peak_19594a	chr2R	12913478	12913678	bound_NB_wo_motif	0	0.523262
TG_merged_macs2_peak_19594b	chr2R	12913584	12913784	bound_NB_wo_motif	0	-0.832988
TG_merged_macs2_peak_19597a	chr2R	12916399	12916599	bound_NB_wo_motif	0	-1.80154
TG_merged_macs2_peak_19613a	chr2R	12942631	12942831	bound_NB_wo_motif	0	0.163499
TG_merged_macs2_peak_19613b	chr2R	12943140	12943340	bound_NB_wo_motif	0	-1.0977
TG_merged_macs2_peak_19619	chr2R	12954233	12954433	bound_NB_wo_motif	0	-1.28997
TG_merged_macs2_peak_19622	chr2R	12955925	12956125	bound_NB_wo_motif	0	-1.69165
TG_merged_macs2_peak_19623a	chr2R	12957045	12957245	bound_NB_wo_motif	0	-0.940348
TG_merged_macs2_peak_19623d	chr2R	12957731	12957931	bound_NB_wo_motif	0	-1.70145
TG_merged_macs2_peak_19625a	chr2R	12958758	12958958	bound_NB_wo_motif	0	-1.72633
TG_merged_macs2_peak_19625b	chr2R	12958956	12959156	bound_NB_wo_motif	0	-1.08183
TG_merged_macs2_peak_19625c	chr2R	12959017	12959217	bound_NB_wo_motif	0	-1.2941
TG_merged_macs2_peak_19626a	chr2R	12959480	12959680	bound_NB_wo_motif	0	-1.42835
TG_merged_macs2_peak_19626c	chr2R	12959948	12960148	bound_NB_wo_motif	0	-2.08558
TG_merged_macs2_peak_19632c	chr2R	12970831	12971031	bound_NB_wo_motif	0	-1.06641
TG_merged_macs2_peak_19633b	chr2R	12971798	12971998	bound_NB_wo_motif	0	1.15659
TG_merged_macs2_peak_19637	chr2R	12975644	12975844	bound_NB_wo_motif	0	1.00027
TG_merged_macs2_peak_19639b	chr2R	12979545	12979745	bound_NB_wo_motif	0	1.25324
TG_merged_macs2_peak_19640	chr2R	12980282	12980482	bound_NB_wo_motif	0	-0.774808
TG_merged_macs2_peak_19644b	chr2R	12985589	12985789	bound_NB_wo_motif	0	0.0808836
TG_merged_macs2_peak_19644c	chr2R	12985844	12986044	bound_NB_wo_motif	0	-0.0016297
TG_merged_macs2_peak_19647c	chr2R	12991036	12991236	bound_NB_wo_motif	0	0.695492
TG_merged_macs2_peak_19648a	chr2R	12991658	12991858	bound_NB_wo_motif	0	-0.895981
TG_merged_macs2_peak_19648d	chr2R	12992197	12992397	bound_NB_wo_motif	0	-1.5327
TG_merged_macs2_peak_19650b	chr2R	12997225	12997425	bound_NB_wo_motif	0	-1.06698
TG_merged_macs2_peak_19650c	chr2R	12997569	12997769	bound_NB_wo_motif	0	-0.404646
TG_merged_macs2_peak_19656	chr2R	13007319	13007519	bound_NB_wo_motif	0	0.796813
TG_merged_macs2_peak_19658a	chr2R	13008548	13008748	bound_NB_wo_motif	0	-2.17611
TG_merged_macs2_peak_19661a	chr2R	13011531	13011731	bound_NB_wo_motif	0	-1.60778
TG_merged_macs2_peak_19666b	chr2R	13015809	13016009	bound_NB_wo_motif	0	-0.0937873
TG_merged_macs2_peak_19669a	chr2R	13019272	13019472	bound_NB_w_motif	0	2.26076
TG_merged_macs2_peak_19672	chr2R	13022837	13023037	bound_NB_wo_motif	0	-0.410938
TG_merged_macs2_peak_19675b	chr2R	13028290	13028490	bound_NB_wo_motif	0	-0.967583
TG_merged_macs2_peak_19677b	chr2R	13029812	13030012	bound_NB_wo_motif	0	0.0633674
TG_merged_macs2_peak_19677c	chr2R	13029928	13030128	bound_NB_wo_motif	0	-0.244304
TG_merged_macs2_peak_19679	chr2R	13033870	13034070	bound_NB_wo_motif	0	-0.532059
TG_merged_macs2_peak_19680b	chr2R	13035104	13035304	bound_NB_wo_motif	0	-0.641882
TG_merged_macs2_peak_19681a	chr2R	13035388	13035588	bound_NB_wo_motif	0	-0.231037
TG_merged_macs2_peak_19682a	chr2R	13038706	13038906	bound_NB_wo_motif	0	-1.09264
TG_merged_macs2_peak_19682b	chr2R	13038920	13039120	bound_NB_wo_motif	0	-0.180177
TG_merged_macs2_peak_19682c	chr2R	13039019	13039219	bound_NB_wo_motif	0	-0.0086067
TG_merged_macs2_peak_19684	chr2R	13041581	13041781	bound_NB_wo_motif	0	-1.56189
TG_merged_macs2_peak_19685b	chr2R	13042186	13042386	bound_NB_wo_motif	0	-0.768317
TG_merged_macs2_peak_19685c	chr2R	13042752	13042952	bound_NB_wo_motif	0	0.295335
TG_merged_macs2_peak_19755	chr2R	13152070	13152270	bound_NB_wo_motif	0	-1.073
TG_merged_macs2_peak_19768d	chr2R	13171744	13171944	bound_NB_wo_motif	0	-1.04008
TG_merged_macs2_peak_19783b	chr2R	13188092	13188292	bound_NB_wo_motif	0	-1.73259
TG_merged_macs2_peak_19789a	chr2R	13192516	13192716	bound_NB_wo_motif	0	0.0969386
TG_merged_macs2_peak_19811b	chr2R	13223763	13223963	bound_NB_wo_motif	0	-2.57028
TG_merged_macs2_peak_19848	chr2R	13297455	13297655	bound_NB_wo_motif	0	1.60885
TG_merged_macs2_peak_19851	chr2R	13304228	13304428	bound_NB_wo_motif	0	-1.33765
TG_merged_macs2_peak_19857	chr2R	13308272	13308472	bound_NB_wo_motif	0	0.990946
TG_merged_macs2_peak_19884	chr2R	13336117	13336317	bound_NB_wo_motif	0	1.04524
TG_merged_macs2_peak_19885a	chr2R	13336608	13336808	bound_NB_wo_motif	0	1.36494
TG_merged_macs2_peak_19885b	chr2R	13336747	13336947	bound_NB_wo_motif	0	1.16908
TG_merged_macs2_peak_19889a	chr2R	13339230	13339430	bound_NB_wo_motif	0	0.79067
TG_merged_macs2_peak_19890a	chr2R	13339811	13340011	bound_NB_wo_motif	0	2.44773
TG_merged_macs2_peak_19959a	chr2R	13448513	13448713	bound_NB_wo_motif	0	-1.02303
TG_merged_macs2_peak_19959b	chr2R	13448555	13448755	bound_NB_wo_motif	0	-0.964735
TG_merged_macs2_peak_19972a	chr2R	13463984	13464184	bound_NB_wo_motif	0	1.91929
TG_merged_macs2_peak_19972c	chr2R	13464227	13464427	bound_NB_wo_motif	0	2.95714
TG_merged_macs2_peak_19973b	chr2R	13465123	13465323	bound_NB_wo_motif	0	-0.321212
TG_merged_macs2_peak_19975	chr2R	13466799	13466999	bound_NB_wo_motif	0	0.634978
TG_merged_macs2_peak_19980	chr2R	13470485	13470685	bound_NB_wo_motif	0	2.44493
TG_merged_macs2_peak_19982c	chr2R	13472278	13472478	bound_NB_w_motif	0	2.12436
TG_merged_macs2_peak_19991b	chr2R	13482584	13482784	bound_NB_wo_motif	0	-2.36985
TG_merged_macs2_peak_19991c	chr2R	13482747	13482947	bound_NB_wo_motif	0	-0.534724
TG_merged_macs2_peak_20044b	chr2R	13563890	13564090	bound_NB_w_motif	0	0.502452
TG_merged_macs2_peak_20044f	chr2R	13564660	13564860	bound_NB_wo_motif	0	-0.379297
TG_merged_macs2_peak_20045a	chr2R	13565725	13565925	bound_NB_wo_motif	0	-1.79748
TG_merged_macs2_peak_20047b	chr2R	13566915	13567115	bound_NB_wo_motif	0	-0.358743
TG_merged_macs2_peak_20048b	chr2R	13570988	13571188	bound_NB_w_motif	0	1.89028
TG_merged_macs2_peak_20082	chr2R	13614531	13614731	bound_NB_wo_motif	0	-0.345919
TG_merged_macs2_peak_20083	chr2R	13617068	13617268	bound_NB_wo_motif	0	0.284202
TG_merged_macs2_peak_20084b	chr2R	13617706	13617906	bound_NB_wo_motif	0	-2.00071
TG_merged_macs2_peak_20088a	chr2R	13621254	13621454	bound_NB_wo_motif	0	-2.85959
TG_merged_macs2_peak_20088b	chr2R	13621384	13621584	bound_NB_wo_motif	0	0.391246
TG_merged_macs2_peak_20128	chr2R	13681592	13681792	bound_NB_wo_motif	0	-0.64245
TG_merged_macs2_peak_20155e	chr2R	13716533	13716733	bound_NB_wo_motif	0	-0.568936
TG_merged_macs2_peak_20155f	chr2R	13716693	13716893	bound_NB_wo_motif	0	0.557731
TG_merged_macs2_peak_20161b	chr2R	13724353	13724553	bound_NB_wo_motif	0	-0.725279
TG_merged_macs2_peak_20161c	chr2R	13724721	13724921	bound_NB_w_motif	0	2.08467
TG_merged_macs2_peak_20163	chr2R	13725479	13725679	bound_NB_wo_motif	0	0.525961
TG_merged_macs2_peak_20170b	chr2R	13739501	13739701	bound_NB_wo_motif	0	-0.890956
TG_merged_macs2_peak_20214	chr2R	13822165	13822365	bound_NB_wo_motif	0	1.37616
TG_merged_macs2_peak_20215	chr2R	13822771	13822971	bound_NB_wo_motif	0	-0.190327
TG_merged_macs2_peak_20217	chr2R	13824180	13824380	bound_NB_wo_motif	0	0.0142374
TG_merged_macs2_peak_20221b	chr2R	13829761	13829961	bound_NB_wo_motif	0	-1.34183
TG_merged_macs2_peak_20221c	chr2R	13829913	13830113	bound_NB_wo_motif	0	-1.79247
TG_merged_macs2_peak_20257a	chr2R	13910293	13910493	bound_NB_wo_motif	0	0.461631
TG_merged_macs2_peak_20270b	chr2R	13924910	13925110	bound_NB_wo_motif	0	0.462746
TG_merged_macs2_peak_20278b	chr2R	13934658	13934858	bound_NB_wo_motif	0	-0.420163
TG_merged_macs2_peak_20282	chr2R	13939871	13940071	bound_NB_w_motif	0	-0.880249
TG_merged_macs2_peak_20284d	chr2R	13941104	13941304	bound_NB_wo_motif	0	-0.251697
TG_merged_macs2_peak_20285	chr2R	13941733	13941933	bound_NB_wo_motif	0	-1.76518
TG_merged_macs2_peak_20292c	chr2R	13952707	13952907	bound_NB_wo_motif	0	0.367076
TG_merged_macs2_peak_20293	chr2R	13953612	13953812	bound_NB_wo_motif	0	0.281186
TG_merged_macs2_peak_20298	chr2R	13956863	13957063	bound_NB_wo_motif	0	-0.164999
TG_merged_macs2_peak_20299b	chr2R	13957524	13957724	bound_NB_wo_motif	0	0.261228
TG_merged_macs2_peak_20299c	chr2R	13957744	13957944	bound_NB_wo_motif	0	0.286995
TG_merged_macs2_peak_20320	chr2R	13991790	13991990	bound_NB_wo_motif	0	-0.35878
TG_merged_macs2_peak_20321	chr2R	13992390	13992590	bound_NB_wo_motif	0	-0.669987
TG_merged_macs2_peak_20323	chr2R	13993526	13993726	bound_NB_wo_motif	0	2.48455
TG_merged_macs2_peak_20324b	chr2R	13994352	13994552	bound_NB_wo_motif	0	-0.397544
TG_merged_macs2_peak_20325c	chr2R	13995692	13995892	bound_NB_wo_motif	0	-0.189388
TG_merged_macs2_peak_20327a	chr2R	14000648	14000848	bound_NB_wo_motif	0	-1.28469
TG_merged_macs2_peak_20331b	chr2R	14004748	14004948	bound_NB_wo_motif	0	-1.19221
TG_merged_macs2_peak_20348	chr2R	14018629	14018829	bound_NB_wo_motif	0	-1.76707
TG_merged_macs2_peak_20351a	chr2R	14020716	14020916	bound_NB_wo_motif	0	-0.847425
TG_merged_macs2_peak_20355b	chr2R	14024853	14025053	bound_NB_wo_motif	0	-0.255654
TG_merged_macs2_peak_20356	chr2R	14025272	14025472	bound_NB_wo_motif	0	0.396684
TG_merged_macs2_peak_20357b	chr2R	14027331	14027531	bound_NB_wo_motif	0	1.09133
TG_merged_macs2_peak_20361a	chr2R	14030109	14030309	bound_NB_wo_motif	0	-1.49971
TG_merged_macs2_peak_20361b	chr2R	14030214	14030414	bound_NB_wo_motif	0	-0.275589
TG_merged_macs2_peak_20365	chr2R	14037542	14037742	bound_NB_wo_motif	0	1.67273
TG_merged_macs2_peak_20394b	chr2R	14075337	14075537	bound_NB_wo_motif	0	0.456562
TG_merged_macs2_peak_20412b	chr2R	14125751	14125951	bound_NB_wo_motif	0	-0.627097
TG_merged_macs2_peak_20422	chr2R	14140273	14140473	bound_NB_wo_motif	0	0.379382
TG_merged_macs2_peak_20459c	chr2R	14174686	14174886	bound_NB_wo_motif	0	-1.01944
TG_merged_macs2_peak_20459d	chr2R	14174780	14174980	bound_NB_wo_motif	0	0.609418
TG_merged_macs2_peak_20461a	chr2R	14175501	14175701	bound_NB_wo_motif	0	-0.270453
TG_merged_macs2_peak_20477b	chr2R	14208070	14208270	bound_NB_w_motif	0	1.00472
TG_merged_macs2_peak_20491	chr2R	14220840	14221040	bound_NB_wo_motif	0	-0.39531
TG_merged_macs2_peak_20493a	chr2R	14221621	14221821	bound_NB_wo_motif	0	0.0480461
TG_merged_macs2_peak_20493b	chr2R	14221694	14221894	bound_NB_wo_motif	0	0.829897
TG_merged_macs2_peak_20513	chr2R	14255714	14255914	bound_NB_wo_motif	0	-0.760674
TG_merged_macs2_peak_20520a	chr2R	14265113	14265313	bound_NB_wo_motif	0	0.901039
TG_merged_macs2_peak_20520b	chr2R	14265255	14265455	bound_NB_wo_motif	0	1.84403
TG_merged_macs2_peak_20524b	chr2R	14270276	14270476	bound_NB_wo_motif	0	-1.39379
TG_merged_macs2_peak_20564c	chr2R	14334226	14334426	bound_NB_wo_motif	0	-0.323942
TG_merged_macs2_peak_20612b	chr2R	14429502	14429702	bound_NB_wo_motif	0	1.99839
TG_merged_macs2_peak_20612c	chr2R	14429626	14429826	bound_NB_wo_motif	0	0.105245
TG_merged_macs2_peak_20614a	chr2R	14430780	14430980	bound_NB_w_motif	0	0.477586
TG_merged_macs2_peak_20614b	chr2R	14430841	14431041	bound_NB_w_motif	0	1.90029
TG_merged_macs2_peak_20619a	chr2R	14433456	14433656	bound_NB_wo_motif	0	0.826158
TG_merged_macs2_peak_20624	chr2R	14440106	14440306	bound_NB_wo_motif	0	0.020746
TG_merged_macs2_peak_20625a	chr2R	14440603	14440803	bound_NB_wo_motif	0	0.195291
TG_merged_macs2_peak_20625b	chr2R	14440740	14440940	bound_NB_wo_motif	0	0.748754
TG_merged_macs2_peak_20642a	chr2R	14456149	14456349	bound_NB_wo_motif	0	-0.157469
TG_merged_macs2_peak_20642b	chr2R	14456235	14456435	bound_NB_wo_motif	0	0.615936
TG_merged_macs2_peak_20655	chr2R	14481855	14482055	bound_NB_wo_motif	0	-1.76039
TG_merged_macs2_peak_20656a	chr2R	14482159	14482359	bound_NB_wo_motif	0	-0.0612568
TG_merged_macs2_peak_20656b	chr2R	14482327	14482527	bound_NB_wo_motif	0	-0.740727
TG_merged_macs2_peak_20657	chr2R	14484328	14484528	bound_NB_wo_motif	0	-0.990624
TG_merged_macs2_peak_20658b	chr2R	14484911	14485111	bound_NB_wo_motif	0	-0.0344225
TG_merged_macs2_peak_20660c	chr2R	14488077	14488277	bound_NB_wo_motif	0	0.123487
TG_merged_macs2_peak_20661a	chr2R	14488914	14489114	bound_NB_wo_motif	0	-0.977099
TG_merged_macs2_peak_20663	chr2R	14490359	14490559	bound_NB_wo_motif	0	2.1607
TG_merged_macs2_peak_20664	chr2R	14490552	14490752	bound_NB_wo_motif	0	1.76463
TG_merged_macs2_peak_20679	chr2R	14504364	14504564	bound_NB_wo_motif	0	-0.115276
TG_merged_macs2_peak_20735	chr2R	14576911	14577111	bound_NB_wo_motif	0	1.03193
TG_merged_macs2_peak_20765	chr2R	14624616	14624816	bound_NB_wo_motif	0	0.292955
TG_merged_macs2_peak_20874c	chr2R	14786471	14786671	bound_NB_wo_motif	0	-0.163263
TG_merged_macs2_peak_20877	chr2R	14790618	14790818	bound_NB_wo_motif	0	1.3712
TG_merged_macs2_peak_20889	chr2R	14803611	14803811	bound_NB_wo_motif	0	-1.22256
TG_merged_macs2_peak_20909b	chr2R	14828613	14828813	bound_NB_wo_motif	0	1.50109
TG_merged_macs2_peak_20911	chr2R	14829262	14829462	bound_NB_wo_motif	0	-0.0825578
TG_merged_macs2_peak_20919	chr2R	14841018	14841218	bound_NB_wo_motif	0	-1.06169
TG_merged_macs2_peak_20961	chr2R	14911499	14911699	bound_NB_w_motif	0	2.56531
TG_merged_macs2_peak_20969	chr2R	14923324	14923524	bound_NB_wo_motif	0	2.13854
TG_merged_macs2_peak_21003	chr2R	14962154	14962354	bound_NB_w_motif	0	-0.140313
TG_merged_macs2_peak_21004	chr2R	14962447	14962647	bound_NB_wo_motif	0	-0.858079
TG_merged_macs2_peak_21007a	chr2R	14963980	14964180	bound_NB_wo_motif	0	-1.46532
TG_merged_macs2_peak_21011a	chr2R	14967456	14967656	bound_NB_wo_motif	0	0.367945
TG_merged_macs2_peak_21014c	chr2R	14970080	14970280	bound_NB_wo_motif	0	0.364866
TG_merged_macs2_peak_21032b	chr2R	14986768	14986968	bound_NB_wo_motif	0	0.38195
TG_merged_macs2_peak_21032e	chr2R	14987137	14987337	bound_NB_wo_motif	0	0.188066
TG_merged_macs2_peak_21044c	chr2R	15001050	15001250	bound_NB_wo_motif	0	1.42362
TG_merged_macs2_peak_21052b	chr2R	15023523	15023723	bound_NB_wo_motif	0	-0.347061
TG_merged_macs2_peak_21073c	chr2R	15047595	15047795	bound_NB_w_motif	0	-0.622533
TG_merged_macs2_peak_21079c	chr2R	15054076	15054276	bound_NB_wo_motif	0	2.74938
TG_merged_macs2_peak_21080b	chr2R	15054670	15054870	bound_NB_wo_motif	0	2.7325
TG_merged_macs2_peak_21094c	chr2R	15071597	15071797	bound_NB_wo_motif	0	2.48984
TG_merged_macs2_peak_21128a	chr2R	15109380	15109580	bound_NB_wo_motif	0	-0.25475
TG_merged_macs2_peak_21134a	chr2R	15115947	15116147	bound_NB_wo_motif	0	-1.14599
TG_merged_macs2_peak_21137a	chr2R	15118198	15118398	bound_NB_wo_motif	0	0.45086
TG_merged_macs2_peak_21137b	chr2R	15118321	15118521	bound_NB_wo_motif	0	0.807452
TG_merged_macs2_peak_21143b	chr2R	15130710	15130910	bound_NB_w_motif	0	-1.54786
TG_merged_macs2_peak_21143c	chr2R	15130910	15131110	bound_NB_w_motif	0	0.452728
TG_merged_macs2_peak_21145b	chr2R	15132478	15132678	bound_NB_wo_motif	0	-0.0617526
TG_merged_macs2_peak_21148b	chr2R	15135371	15135571	bound_NB_wo_motif	0	1.60251
TG_merged_macs2_peak_21148c	chr2R	15135581	15135781	bound_NB_wo_motif	0	1.58028
TG_merged_macs2_peak_21325	chr2R	15381704	15381904	bound_NB_wo_motif	0	-1.34544
TG_merged_macs2_peak_21387	chr2R	15485563	15485763	bound_NB_wo_motif	0	0.186342
TG_merged_macs2_peak_21402	chr2R	15531450	15531650	bound_NB_wo_motif	0	-0.710461
TG_merged_macs2_peak_21450a	chr2R	15609925	15610125	bound_NB_wo_motif	0	-0.19104
TG_merged_macs2_peak_21451a	chr2R	15610832	15611032	bound_NB_wo_motif	0	-0.902654
TG_merged_macs2_peak_21451b	chr2R	15611118	15611318	bound_NB_wo_motif	0	-1.34107
TG_merged_macs2_peak_21476a	chr2R	15657908	15658108	bound_NB_wo_motif	0	0.0557728
TG_merged_macs2_peak_21532	chr2R	15739980	15740180	bound_NB_w_motif	0	1.51916
TG_merged_macs2_peak_21533	chr2R	15740299	15740499	bound_NB_wo_motif	0	-0.0177952
TG_merged_macs2_peak_21534b	chr2R	15741771	15741971	bound_NB_wo_motif	0	0.111237
TG_merged_macs2_peak_21537	chr2R	15745466	15745666	bound_NB_wo_motif	0	0.253111
TG_merged_macs2_peak_21541b	chr2R	15754982	15755182	bound_NB_wo_motif	0	1.42152
TG_merged_macs2_peak_21541c	chr2R	15755356	15755556	bound_NB_wo_motif	0	1.13264
TG_merged_macs2_peak_21541d	chr2R	15755495	15755695	bound_NB_wo_motif	0	1.27085
TG_merged_macs2_peak_21547a	chr2R	15759633	15759833	bound_NB_wo_motif	0	-0.960173
TG_merged_macs2_peak_21547b	chr2R	15760075	15760275	bound_NB_wo_motif	0	-0.0612877
TG_merged_macs2_peak_21547d	chr2R	15760244	15760444	bound_NB_wo_motif	0	0.456142
TG_merged_macs2_peak_21550b	chr2R	15762267	15762467	bound_NB_wo_motif	0	-1.00582
TG_merged_macs2_peak_21573	chr2R	15799837	15800037	bound_NB_wo_motif	0	2.45155
TG_merged_macs2_peak_21587	chr2R	15818538	15818738	bound_NB_wo_motif	0	1.7445
TG_merged_macs2_peak_21605	chr2R	15839037	15839237	bound_NB_wo_motif	0	-0.0673816
TG_merged_macs2_peak_21624	chr2R	15866037	15866237	bound_NB_wo_motif	0	-0.0891474
TG_merged_macs2_peak_21634b	chr2R	15881630	15881830	bound_NB_wo_motif	0	-1.43262
TG_merged_macs2_peak_21639a	chr2R	15886651	15886851	bound_NB_w_motif	0	2.43365
TG_merged_macs2_peak_21652a	chr2R	15899161	15899361	bound_NB_wo_motif	0	-0.933404
TG_merged_macs2_peak_21662	chr2R	15906182	15906382	bound_NB_wo_motif	0	2.09542
TG_merged_macs2_peak_21665c	chr2R	15912076	15912276	bound_NB_wo_motif	0	-1.26001
TG_merged_macs2_peak_21666a	chr2R	15913008	15913208	bound_NB_wo_motif	0	-1.26865
TG_merged_macs2_peak_21666b	chr2R	15913194	15913394	bound_NB_wo_motif	0	-1.80156
TG_merged_macs2_peak_21666e	chr2R	15913737	15913937	bound_NB_wo_motif	0	-0.349798
TG_merged_macs2_peak_21670b	chr2R	15921272	15921472	bound_NB_wo_motif	0	-0.673229
TG_merged_macs2_peak_21679	chr2R	15930181	15930381	bound_NB_wo_motif	0	-2.56072
TG_merged_macs2_peak_21681a	chr2R	15931277	15931477	bound_NB_wo_motif	0	-2.64471
TG_merged_macs2_peak_21728b	chr2R	16017864	16018064	bound_NB_wo_motif	0	-1.25213
TG_merged_macs2_peak_21799b	chr2R	16096621	16096821	bound_NB_wo_motif	0	-1.08998
TG_merged_macs2_peak_21800a	chr2R	16097234	16097434	bound_NB_wo_motif	0	-0.209424
TG_merged_macs2_peak_21800b	chr2R	16097509	16097709	bound_NB_wo_motif	0	-1.02477
TG_merged_macs2_peak_21808a	chr2R	16104261	16104461	bound_NB_wo_motif	0	-0.359471
TG_merged_macs2_peak_21808b	chr2R	16104371	16104571	bound_NB_w_motif	0	2.00354
TG_merged_macs2_peak_21819b	chr2R	16125210	16125410	bound_NB_wo_motif	0	-2.00603
TG_merged_macs2_peak_21820	chr2R	16129080	16129280	bound_NB_wo_motif	0	2.06362
TG_merged_macs2_peak_21822b	chr2R	16130081	16130281	bound_NB_wo_motif	0	1.15679
TG_merged_macs2_peak_21825	chr2R	16135488	16135688	bound_NB_wo_motif	0	0.026589
TG_merged_macs2_peak_21826c	chr2R	16138992	16139192	bound_NB_wo_motif	0	-2.91471
TG_merged_macs2_peak_21835a	chr2R	16150464	16150664	bound_NB_wo_motif	0	-1.20084
TG_merged_macs2_peak_21838a	chr2R	16154597	16154797	bound_NB_wo_motif	0	0.481435
TG_merged_macs2_peak_21839c	chr2R	16155968	16156168	bound_NB_wo_motif	0	2.59515
TG_merged_macs2_peak_21841a	chr2R	16159916	16160116	bound_NB_wo_motif	0	-0.742755
TG_merged_macs2_peak_21860b	chr2R	16180024	16180224	bound_NB_wo_motif	0	1.91494
TG_merged_macs2_peak_21886a	chr2R	16218291	16218491	bound_NB_w_motif	0	2.54864
TG_merged_macs2_peak_21921a	chr2R	16270751	16270951	bound_NB_wo_motif	0	-0.0713676
TG_merged_macs2_peak_21946a	chr2R	16310356	16310556	bound_NB_wo_motif	0	1.14739
TG_merged_macs2_peak_22004b	chr2R	16381397	16381597	bound_NB_wo_motif	0	-1.49869
TG_merged_macs2_peak_22008	chr2R	16386775	16386975	bound_NB_w_motif	0	1.47884
TG_merged_macs2_peak_22009	chr2R	16387349	16387549	bound_NB_wo_motif	0	1.75055
TG_merged_macs2_peak_22010	chr2R	16387866	16388066	bound_NB_wo_motif	0	1.73698
TG_merged_macs2_peak_22017d	chr2R	16395954	16396154	bound_NB_wo_motif	0	-0.784227
TG_merged_macs2_peak_22100	chr2R	16517100	16517300	bound_NB_wo_motif	0	-0.944262
TG_merged_macs2_peak_22123b	chr2R	16552793	16552993	bound_NB_wo_motif	0	-0.346731
TG_merged_macs2_peak_22123c	chr2R	16553016	16553216	bound_NB_wo_motif	0	-1.60643
TG_merged_macs2_peak_22215b	chr2R	16689546	16689746	bound_NB_wo_motif	0	0.254166
TG_merged_macs2_peak_22228	chr2R	16721203	16721403	bound_NB_wo_motif	0	2.26242
TG_merged_macs2_peak_22230	chr2R	16725194	16725394	bound_NB_wo_motif	0	2.50357
TG_merged_macs2_peak_22236	chr2R	16730619	16730819	bound_NB_wo_motif	0	1.32745
TG_merged_macs2_peak_22272b	chr2R	16784835	16785035	bound_NB_wo_motif	0	-0.273097
TG_merged_macs2_peak_22279a	chr2R	16800036	16800236	bound_NB_wo_motif	0	-0.186982
TG_merged_macs2_peak_22282	chr2R	16803060	16803260	bound_NB_w_motif	0	-1.50351
TG_merged_macs2_peak_22288	chr2R	16816903	16817103	bound_NB_wo_motif	0	0.78187
TG_merged_macs2_peak_22304	chr2R	16829337	16829537	bound_NB_wo_motif	0	-1.96827
TG_merged_macs2_peak_22430b	chr2R	17027564	17027764	bound_NB_wo_motif	0	-1.97386
TG_merged_macs2_peak_22431	chr2R	17028313	17028513	bound_NB_wo_motif	0	0.778793
TG_merged_macs2_peak_22435d	chr2R	17049457	17049657	bound_NB_wo_motif	0	-1.3721
TG_merged_macs2_peak_22475	chr2R	17098530	17098730	bound_NB_wo_motif	0	0.0555649
TG_merged_macs2_peak_22540c	chr2R	17224406	17224606	bound_NB_wo_motif	0	-0.857639
TG_merged_macs2_peak_22561c	chr2R	17262464	17262664	bound_NB_wo_motif	0	0.549844
TG_merged_macs2_peak_22562	chr2R	17262842	17263042	bound_NB_wo_motif	0	-0.153985
TG_merged_macs2_peak_22570c	chr2R	17272829	17273029	bound_NB_wo_motif	0	-0.134368
TG_merged_macs2_peak_22596b	chr2R	17301723	17301923	bound_NB_wo_motif	0	-0.221607
TG_merged_macs2_peak_22608b	chr2R	17316588	17316788	bound_NB_wo_motif	0	-0.407784
TG_merged_macs2_peak_22617c	chr2R	17323389	17323589	bound_NB_wo_motif	0	1.19289
TG_merged_macs2_peak_22618b	chr2R	17324386	17324586	bound_NB_wo_motif	0	0.856405
TG_merged_macs2_peak_22623b	chr2R	17331176	17331376	bound_NB_wo_motif	0	-1.24947
TG_merged_macs2_peak_22629b	chr2R	17337826	17338026	bound_NB_wo_motif	0	-1.49919
TG_merged_macs2_peak_22674c	chr2R	17392496	17392696	bound_NB_wo_motif	0	-1.37646
TG_merged_macs2_peak_22678	chr2R	17397471	17397671	bound_NB_wo_motif	0	1.90896
TG_merged_macs2_peak_22679a	chr2R	17398075	17398275	bound_NB_wo_motif	0	1.82656
TG_merged_macs2_peak_22704c	chr2R	17422337	17422537	bound_NB_wo_motif	0	1.80804
TG_merged_macs2_peak_22711	chr2R	17431176	17431376	bound_NB_wo_motif	0	0.15555
TG_merged_macs2_peak_22713a	chr2R	17435661	17435861	bound_NB_wo_motif	0	2.25373
TG_merged_macs2_peak_22713b	chr2R	17435795	17435995	bound_NB_wo_motif	0	1.48952
TG_merged_macs2_peak_22714b	chr2R	17436448	17436648	bound_NB_wo_motif	0	-1.81802
TG_merged_macs2_peak_22715	chr2R	17437076	17437276	bound_NB_wo_motif	0	-1.05006
TG_merged_macs2_peak_22721a	chr2R	17444119	17444319	bound_NB_wo_motif	0	-0.820147
TG_merged_macs2_peak_22721b	chr2R	17444173	17444373	bound_NB_wo_motif	0	0.347727
TG_merged_macs2_peak_22726	chr2R	17452202	17452402	bound_NB_wo_motif	0	1.72401
TG_merged_macs2_peak_22733	chr2R	17457871	17458071	bound_NB_wo_motif	0	-0.00617858
TG_merged_macs2_peak_22735b	chr2R	17460705	17460905	bound_NB_wo_motif	0	-0.976633
TG_merged_macs2_peak_22736a	chr2R	17461702	17461902	bound_NB_wo_motif	0	0.557879
TG_merged_macs2_peak_22740b	chr2R	17470003	17470203	bound_NB_wo_motif	0	-1.0664
TG_merged_macs2_peak_22831c	chr2R	17593123	17593323	bound_NB_wo_motif	0	-0.550103
TG_merged_macs2_peak_22885	chr2R	17683724	17683924	bound_NB_wo_motif	0	-0.810889
TG_merged_macs2_peak_22953a	chr2R	17789044	17789244	bound_NB_wo_motif	0	-0.188113
TG_merged_macs2_peak_22965b	chr2R	17804225	17804425	bound_NB_wo_motif	0	2.1842
TG_merged_macs2_peak_22968a	chr2R	17806651	17806851	bound_NB_wo_motif	0	1.38371
TG_merged_macs2_peak_22970	chr2R	17809522	17809722	bound_NB_wo_motif	0	-1.60409
TG_merged_macs2_peak_22976b	chr2R	17815577	17815777	bound_NB_wo_motif	0	-0.525485
TG_merged_macs2_peak_22976c	chr2R	17815862	17816062	bound_NB_wo_motif	0	0.309704
TG_merged_macs2_peak_22976d	chr2R	17815966	17816166	bound_NB_wo_motif	0	0.207644
TG_merged_macs2_peak_22978	chr2R	17818960	17819160	bound_NB_wo_motif	0	1.19022
TG_merged_macs2_peak_22979a	chr2R	17819720	17819920	bound_NB_w_motif	0	0.595033
TG_merged_macs2_peak_22980	chr2R	17821005	17821205	bound_NB_wo_motif	0	0.990762
TG_merged_macs2_peak_22983	chr2R	17823890	17824090	bound_NB_wo_motif	0	-0.812815
TG_merged_macs2_peak_22986b	chr2R	17829111	17829311	bound_NB_wo_motif	0	-0.131701
TG_merged_macs2_peak_22986d	chr2R	17829472	17829672	bound_NB_wo_motif	0	0.86302
TG_merged_macs2_peak_22991a	chr2R	17834898	17835098	bound_NB_wo_motif	0	-0.424804
TG_merged_macs2_peak_23022a	chr2R	17869274	17869474	bound_NB_wo_motif	0	-0.371573
TG_merged_macs2_peak_23023f	chr2R	17870963	17871163	bound_NB_wo_motif	0	-1.23211
TG_merged_macs2_peak_23050a	chr2R	17927133	17927333	bound_NB_wo_motif	0	-1.71553
TG_merged_macs2_peak_23163	chr2R	18123152	18123352	bound_NB_wo_motif	0	-0.105337
TG_merged_macs2_peak_23165	chr2R	18124888	18125088	bound_NB_wo_motif	0	-0.636972
TG_merged_macs2_peak_23166	chr2R	18125178	18125378	bound_NB_wo_motif	0	-1.08959
TG_merged_macs2_peak_23170a	chr2R	18128714	18128914	bound_NB_wo_motif	0	-1.38513
TG_merged_macs2_peak_23172a	chr2R	18134113	18134313	bound_NB_w_motif	0	-0.941538
TG_merged_macs2_peak_23181b	chr2R	18141774	18141974	bound_NB_wo_motif	0	0.658856
TG_merged_macs2_peak_23234b	chr2R	18196607	18196807	bound_NB_wo_motif	0	0.843856
TG_merged_macs2_peak_23252a	chr2R	18219261	18219461	bound_NB_wo_motif	0	1.69691
TG_merged_macs2_peak_23252b	chr2R	18219381	18219581	bound_NB_wo_motif	0	0.00334371
TG_merged_macs2_peak_23256b	chr2R	18222936	18223136	bound_NB_wo_motif	0	0.203745
TG_merged_macs2_peak_23263	chr2R	18236654	18236854	bound_NB_wo_motif	0	1.46074
TG_merged_macs2_peak_23266a	chr2R	18242326	18242526	bound_NB_wo_motif	0	1.45786
TG_merged_macs2_peak_23266b	chr2R	18242485	18242685	bound_NB_wo_motif	0	2.33321
TG_merged_macs2_peak_23273	chr2R	18255113	18255313	bound_NB_wo_motif	0	-1.44956
TG_merged_macs2_peak_23276	chr2R	18257386	18257586	bound_NB_wo_motif	0	-0.638225
TG_merged_macs2_peak_23277	chr2R	18257832	18258032	bound_NB_wo_motif	0	0.77207
TG_merged_macs2_peak_23278	chr2R	18258347	18258547	bound_NB_wo_motif	0	1.56579
TG_merged_macs2_peak_23285	chr2R	18265853	18266053	bound_NB_wo_motif	0	3.00671
TG_merged_macs2_peak_23288	chr2R	18268829	18269029	bound_NB_wo_motif	0	1.53445
TG_merged_macs2_peak_23289	chr2R	18269145	18269345	bound_NB_wo_motif	0	0.943363
TG_merged_macs2_peak_23325	chr2R	18305556	18305756	bound_NB_wo_motif	0	1.8983
TG_merged_macs2_peak_23328b	chr2R	18307328	18307528	bound_NB_wo_motif	0	-0.346886
TG_merged_macs2_peak_23329	chr2R	18307747	18307947	bound_NB_wo_motif	0	-0.329199
TG_merged_macs2_peak_23332a	chr2R	18309515	18309715	bound_NB_wo_motif	0	0.45075
TG_merged_macs2_peak_23332b	chr2R	18309678	18309878	bound_NB_wo_motif	0	-0.385165
TG_merged_macs2_peak_23336	chr2R	18315420	18315620	bound_NB_wo_motif	0	-1.48063
TG_merged_macs2_peak_23338b	chr2R	18316039	18316239	bound_NB_wo_motif	0	-1.26452
TG_merged_macs2_peak_23344a	chr2R	18321756	18321956	bound_NB_wo_motif	0	-0.237098
TG_merged_macs2_peak_23345b	chr2R	18322950	18323150	bound_NB_wo_motif	0	-1.2602
TG_merged_macs2_peak_23351a	chr2R	18329887	18330087	bound_NB_wo_motif	0	1.02806
TG_merged_macs2_peak_23352	chr2R	18330709	18330909	bound_NB_wo_motif	0	1.75196
TG_merged_macs2_peak_23353	chr2R	18333139	18333339	bound_NB_wo_motif	0	-0.418871
TG_merged_macs2_peak_23354a	chr2R	18333506	18333706	bound_NB_wo_motif	0	1.09635
TG_merged_macs2_peak_23355b	chr2R	18334974	18335174	bound_NB_wo_motif	0	-2.0441
TG_merged_macs2_peak_23356a	chr2R	18335317	18335517	bound_NB_wo_motif	0	-0.659436
TG_merged_macs2_peak_23357a	chr2R	18337722	18337922	bound_NB_wo_motif	0	-0.91683
TG_merged_macs2_peak_23357b	chr2R	18338155	18338355	bound_NB_wo_motif	0	-1.1268
TG_merged_macs2_peak_23358b	chr2R	18338523	18338723	bound_NB_wo_motif	0	-1.54107
TG_merged_macs2_peak_23359a	chr2R	18338951	18339151	bound_NB_wo_motif	0	-1.28964
TG_merged_macs2_peak_23360a	chr2R	18339921	18340121	bound_NB_wo_motif	0	0.402869
TG_merged_macs2_peak_23360b	chr2R	18340047	18340247	bound_NB_wo_motif	0	-1.42471
TG_merged_macs2_peak_23361a	chr2R	18341054	18341254	bound_NB_wo_motif	0	-2.35751
TG_merged_macs2_peak_23363c	chr2R	18344242	18344442	bound_NB_wo_motif	0	0.639605
TG_merged_macs2_peak_23365	chr2R	18344897	18345097	bound_NB_wo_motif	0	1.62492
TG_merged_macs2_peak_23372	chr2R	18354752	18354952	bound_NB_wo_motif	0	1.95087
TG_merged_macs2_peak_23375b	chr2R	18356297	18356497	bound_NB_wo_motif	0	0.606431
TG_merged_macs2_peak_23375c	chr2R	18356396	18356596	bound_NB_wo_motif	0	0.493063
TG_merged_macs2_peak_23385	chr2R	18374094	18374294	bound_NB_wo_motif	0	1.35021
TG_merged_macs2_peak_23387a	chr2R	18374768	18374968	bound_NB_wo_motif	0	0.767891
TG_merged_macs2_peak_23387c	chr2R	18375268	18375468	bound_NB_wo_motif	0	-1.28915
TG_merged_macs2_peak_23440	chr2R	18442772	18442972	bound_NB_wo_motif	0	-0.6919
TG_merged_macs2_peak_23482	chr2R	18514828	18515028	bound_NB_wo_motif	0	-0.13214
TG_merged_macs2_peak_23483	chr2R	18515717	18515917	bound_NB_wo_motif	0	0.479522
TG_merged_macs2_peak_23484	chr2R	18517145	18517345	bound_NB_wo_motif	0	1.69896
TG_merged_macs2_peak_23488	chr2R	18523893	18524093	bound_NB_wo_motif	0	0.854225
TG_merged_macs2_peak_23510	chr2R	18553900	18554100	bound_NB_wo_motif	0	-0.326917
TG_merged_macs2_peak_23518a	chr2R	18572815	18573015	bound_NB_wo_motif	0	-1.48289
TG_merged_macs2_peak_23518b	chr2R	18572988	18573188	bound_NB_wo_motif	0	-0.130706
TG_merged_macs2_peak_23523a	chr2R	18584331	18584531	bound_NB_wo_motif	0	-1.65969
TG_merged_macs2_peak_23562b	chr2R	18638714	18638914	bound_NB_wo_motif	0	-0.58784
TG_merged_macs2_peak_23573	chr2R	18654042	18654242	bound_NB_w_motif	0	0.741581
TG_merged_macs2_peak_23590b	chr2R	18672247	18672447	bound_NB_wo_motif	0	-2.02169
TG_merged_macs2_peak_23596	chr2R	18677541	18677741	bound_NB_wo_motif	0	-0.737117
TG_merged_macs2_peak_23602b	chr2R	18688961	18689161	bound_NB_wo_motif	0	0.495751
TG_merged_macs2_peak_23604	chr2R	18690659	18690859	bound_NB_wo_motif	0	-1.78533
TG_merged_macs2_peak_23605c	chr2R	18691212	18691412	bound_NB_wo_motif	0	-0.218059
TG_merged_macs2_peak_23673a	chr2R	18806089	18806289	bound_NB_wo_motif	0	2.22525
TG_merged_macs2_peak_23673b	chr2R	18806252	18806452	bound_NB_wo_motif	0	2.31243
TG_merged_macs2_peak_23675	chr2R	18807654	18807854	bound_NB_wo_motif	0	2.86178
TG_merged_macs2_peak_23724	chr2R	18879289	18879489	bound_NB_wo_motif	0	1.70757
TG_merged_macs2_peak_23754a	chr2R	18952182	18952382	bound_NB_wo_motif	0	2.35392
TG_merged_macs2_peak_23754b	chr2R	18952319	18952519	bound_NB_wo_motif	0	1.51886
TG_merged_macs2_peak_23841a	chr2R	19142459	19142659	bound_NB_wo_motif	0	-0.878851
TG_merged_macs2_peak_23842a	chr2R	19142926	19143126	bound_NB_wo_motif	0	0.666878
TG_merged_macs2_peak_23848	chr2R	19149660	19149860	bound_NB_wo_motif	0	1.75595
TG_merged_macs2_peak_23849b	chr2R	19150595	19150795	bound_NB_wo_motif	0	1.30101
TG_merged_macs2_peak_23853b	chr2R	19156089	19156289	bound_NB_wo_motif	0	-1.55022
TG_merged_macs2_peak_23863	chr2R	19179121	19179321	bound_NB_wo_motif	0	0.222214
TG_merged_macs2_peak_23895c	chr2R	19229763	19229963	bound_NB_wo_motif	0	-0.0586113
TG_merged_macs2_peak_23907	chr2R	19262713	19262913	bound_NB_wo_motif	0	-2.1308
TG_merged_macs2_peak_23908b	chr2R	19263609	19263809	bound_NB_wo_motif	0	-2.16616
TG_merged_macs2_peak_23934	chr2R	19293200	19293400	bound_NB_wo_motif	0	-1.39966
TG_merged_macs2_peak_23999a	chr2R	19420753	19420953	bound_NB_wo_motif	0	-0.0177065
TG_merged_macs2_peak_24018a	chr2R	19450597	19450797	bound_NB_wo_motif	0	0.10683
TG_merged_macs2_peak_24018b	chr2R	19450767	19450967	bound_NB_wo_motif	0	-0.189273
TG_merged_macs2_peak_24019	chr2R	19451168	19451368	bound_NB_wo_motif	0	-1.18181
TG_merged_macs2_peak_24025	chr2R	19456580	19456780	bound_NB_wo_motif	0	-0.0288693
TG_merged_macs2_peak_24031b	chr2R	19463544	19463744	bound_NB_wo_motif	0	0.0641759
TG_merged_macs2_peak_24035a	chr2R	19468217	19468417	bound_NB_wo_motif	0	0.115779
TG_merged_macs2_peak_24035b	chr2R	19468382	19468582	bound_NB_wo_motif	0	-0.436618
TG_merged_macs2_peak_24036	chr2R	19468917	19469117	bound_NB_wo_motif	0	-1.05944
TG_merged_macs2_peak_24113	chr2R	19577778	19577978	bound_NB_wo_motif	0	-0.444733
TG_merged_macs2_peak_24114	chr2R	19578739	19578939	bound_NB_wo_motif	0	1.85014
TG_merged_macs2_peak_24136	chr2R	19617088	19617288	bound_NB_wo_motif	0	-0.255689
TG_merged_macs2_peak_24137	chr2R	19619768	19619968	bound_NB_wo_motif	0	1.52434
TG_merged_macs2_peak_24138	chr2R	19620233	19620433	bound_NB_wo_motif	0	0.264857
TG_merged_macs2_peak_24147	chr2R	19629962	19630162	bound_NB_wo_motif	0	-0.771573
TG_merged_macs2_peak_24171d	chr2R	19669469	19669669	bound_NB_wo_motif	0	-1.53339
TG_merged_macs2_peak_24208b	chr2R	19767828	19768028	bound_NB_wo_motif	0	-1.43029
TG_merged_macs2_peak_24209a	chr2R	19768529	19768729	bound_NB_w_motif	0	-0.0775229
TG_merged_macs2_peak_24230d	chr2R	19794934	19795134	bound_NB_wo_motif	0	-1.42249
TG_merged_macs2_peak_24230e	chr2R	19795194	19795394	bound_NB_wo_motif	0	-1.56587
TG_merged_macs2_peak_24231b	chr2R	19797604	19797804	bound_NB_wo_motif	0	-0.485055
TG_merged_macs2_peak_24232c	chr2R	19798386	19798586	bound_NB_wo_motif	0	-2.00033
TG_merged_macs2_peak_24233b	chr2R	19799552	19799752	bound_NB_wo_motif	0	0.227463
TG_merged_macs2_peak_24234b	chr2R	19801321	19801521	bound_NB_wo_motif	0	-0.281037
TG_merged_macs2_peak_24239	chr2R	19806218	19806418	bound_NB_wo_motif	0	1.71394
TG_merged_macs2_peak_24241a	chr2R	19808955	19809155	bound_NB_wo_motif	0	0.993464
TG_merged_macs2_peak_24259b	chr2R	19837158	19837358	bound_NB_wo_motif	0	0.090651
TG_merged_macs2_peak_24283a	chr2R	19870489	19870689	bound_NB_wo_motif	0	1.10308
TG_merged_macs2_peak_24283b	chr2R	19870538	19870738	bound_NB_wo_motif	0	1.53239
TG_merged_macs2_peak_24300a	chr2R	19893272	19893472	bound_NB_wo_motif	0	0.385394
TG_merged_macs2_peak_24300b	chr2R	19893529	19893729	bound_NB_wo_motif	0	0.140182
TG_merged_macs2_peak_24303	chr2R	19895982	19896182	bound_NB_wo_motif	0	1.71012
TG_merged_macs2_peak_24329a	chr2R	19930359	19930559	bound_NB_wo_motif	0	-0.369764
TG_merged_macs2_peak_24330	chr2R	19931552	19931752	bound_NB_wo_motif	0	-0.466932
TG_merged_macs2_peak_24334	chr2R	19935279	19935479	bound_NB_wo_motif	0	-1.22692
TG_merged_macs2_peak_24337	chr2R	19941615	19941815	bound_NB_wo_motif	0	-2.06939
TG_merged_macs2_peak_24462b	chr2R	20119584	20119784	bound_NB_wo_motif	0	0.250656
TG_merged_macs2_peak_24464	chr2R	20120840	20121040	bound_NB_wo_motif	0	1.03155
TG_merged_macs2_peak_24499	chr2R	20170639	20170839	bound_NB_w_motif	0	2.75676
TG_merged_macs2_peak_24601a	chr2R	20330644	20330844	bound_NB_wo_motif	0	-0.446854
TG_merged_macs2_peak_24747	chr2R	20587968	20588168	bound_NB_wo_motif	0	-0.691396
TG_merged_macs2_peak_24748	chr2R	20588387	20588587	bound_NB_wo_motif	0	-0.827394
TG_merged_macs2_peak_24761	chr2R	20600347	20600547	bound_NB_wo_motif	0	1.3386
TG_merged_macs2_peak_24762b	chr2R	20600901	20601101	bound_NB_wo_motif	0	-0.87335
TG_merged_macs2_peak_24765c	chr2R	20603711	20603911	bound_NB_wo_motif	0	0.282213
TG_merged_macs2_peak_24765d	chr2R	20604149	20604349	bound_NB_w_motif	0	1.98955
TG_merged_macs2_peak_24806	chr2R	20666586	20666786	bound_NB_wo_motif	0	1.93517
TG_merged_macs2_peak_24824	chr2R	20695888	20696088	bound_NB_wo_motif	0	1.27355
TG_merged_macs2_peak_24907a	chr2R	20831862	20832062	bound_NB_wo_motif	0	-0.561231
TG_merged_macs2_peak_24913b	chr2R	20838754	20838954	bound_NB_wo_motif	0	-1.04125
TG_merged_macs2_peak_24913c	chr2R	20838856	20839056	bound_NB_wo_motif	0	-1.21336
TG_merged_macs2_peak_24915b	chr2R	20841174	20841374	bound_NB_wo_motif	0	-1.35504
TG_merged_macs2_peak_24919c	chr2R	20846114	20846314	bound_NB_wo_motif	0	-1.09487
TG_merged_macs2_peak_24922c	chr2R	20851245	20851445	bound_NB_wo_motif	0	-0.26193
TG_merged_macs2_peak_24929a	chr2R	20858893	20859093	bound_NB_wo_motif	0	-0.190475
TG_merged_macs2_peak_24965b	chr2R	20891388	20891588	bound_NB_wo_motif	0	1.58056
TG_merged_macs2_peak_24968	chr2R	20894169	20894369	bound_NB_wo_motif	0	-0.733068
TG_merged_macs2_peak_24974	chr2R	20906617	20906817	bound_NB_wo_motif	0	0.0314301
TG_merged_macs2_peak_24975b	chr2R	20907276	20907476	bound_NB_wo_motif	0	-1.10924
TG_merged_macs2_peak_24978a	chr2R	20913577	20913777	bound_NB_wo_motif	0	-0.857636
[truncated: 82,995 more rows]

## Sheet: Figure6E
	9D11(III)>zld	9D11(III)>zld in erm+/-	9D11(III)>zld in ham+/-	9D11(III)>zld in erm+/-, ham+/-
	9	17	11	27
	8	18	10	32
	8	10	12	28
	9	10	11	35
	8	19	10	22
	9	8	11	33
	10	13	10	31
	9	16	12	29
	9	12	8	33
	8	15	11
	9	12	12
	8	15	15
	8	17	12
	8	11	11
	8	11	9
	9	9
	8	15
	10	13
	7	13
	8	22
	8	16
	8	12
	10	15
		15
		19
		17
		17
		14
Average	8.52174	14.3214	11	30
StDev	0.790257	3.34502	1.60357	3.96863		calculated stdev of a sample
One-way Anova		<0.0001	0.0265	<0.0001		versus zld alone - Tukey's HSD comparison test
				<0.0001		versus erm or ham het - Tukey's HSD comparison test

## Sheet: Figure6F
	wild-type	erm,ham double het
	0.753667	1.54313
	0.509269	0.829023
	0.802956	0.839746
	1.38205	1.23856
	1.13111	1.95586
	1.33091	1.08407
	1.4742	1.26908
	1.03843	1.15141
	1	1.43524
	1.19458	1.26693
	0.653737	1.49402
	0.627317
	0.757187
average	0.973493	1.28246
stdev	0.31435	0.324036
unpaired two-tailed t-test			p-value = 0.0272

## Sheet: Supp1A
												Average	SD
wild-type type II NB clone 96hrs ACI	15	14	24	18	10	10	7	21	26	16		16.1	6.24411		n = 10	unpaired two-tailed t-test p = 0.8160
zld294 type II NB clone 96hrs ACI	12	23	8	25	12	10	11	27	16	10		15.4	6.99524		n = 10

## Sheet: Supp2B
Sample	Firefly	Renilla	Renilla/Firefly		avg	stdev
Su(H)MutA	80035	669894	8.37001
Su(H)MutB	56122	405045	7.21722
Su(H)MutC	50172	524173	10.4475
Su(H)MutD	60658	591470	9.7509
Su(H)MutE	76110	595261	7.82106
Su(H)MutF	46267	673887	14.5652
Su(H)MutG	70750	508505	7.18735						Ratio (Renilla/Firefly)	stdev
Su(H)MutH	50000	618795	12.3759		9.71689	2.65024		Su(H)Mut sites	9.71689	2.65024
Su(H)+ZLD MutA	30721	16348	0.532144					Su(H)+ZLD Mut sites	0.820094	0.556945
Su(H)+ZLD MutB	51770	53504	1.03349
Su(H)+ZLD MutC	44945	23461	0.521994
Su(H)+ZLD MutD	41563	22350	0.537738
Su(H)+ZLD MutE	34484	62858	1.82282
Su(H)+ZLD MutF	27717	31745	1.14533
Su(H)+ZLD MutG	50786	7473	0.147147		0.820094	0.556945

## Sheet: Supp3A
	wild-type	brat mutant
	1	0.890745
	1.13802	0.953556
	1.12375	0.917963
	1.08566	1.04
	1.11356	0.99799
	0.93288	0.959992
	0.982918	0.849021
	1.24503	1.14116
	1.19598	1.07224
	0.900767	0.899234
	1.51844	1.09992
	0.798894	1.05433
average	1.08633	0.989679
stdev	0.187688	0.092333
unpaired two-tailed t-test			p-value = 0.1237

[truncated: 1 more sheets: Supp6C]
